# Supplementary material for: FastCAR: fast correction for ambient RNA to facilitate differential gene expression analysis in single-cell RNA-sequencing datasets
Source: BMC Genomics. 2023 Nov 29;24:722. doi: 10.1186/s12864-023-09822-3 (PMC10687889; doi:10.1186/s12864-023-09822-3)
Supplement: Supplementary file 1 — Supplementary Material 1: Tables of all differential gene expression results between conditions with no correction, and the tested ambient RNA correction methods applied [file 12864_2023_9822_MOESM1_ESM.xlsx]

## Sheet: AvC_DE_res_no_correction
	logFC	logCPM	LR	PValue	celltype	gene	nSamples
NOC2L	-0.118909	5.62873	0.203767	0.651698	Endothelium	NOC2L	12
ISG15	-0.476233	7.39982	3.08942	0.0788027	Endothelium	ISG15	12
SDF4	-0.139351	6.11511	0.185868	0.666378	Endothelium	SDF4	12
INTS11	-0.176203	5.1297	0.580323	0.446186	Endothelium	INTS11	12
AURKAIP1	0.128132	6.82583	0.341018	0.559242	Endothelium	AURKAIP1	12
CCNL2	-0.00807632	6.20966	0.00087919	0.976345	Endothelium	CCNL2	12
MRPL20	0.062045	7.13754	0.104932	0.74599	Endothelium	MRPL20	12
ANKRD65	0.0782224	5.35303	0.049015	0.824786	Endothelium	ANKRD65	12
VWA1	-0.0433229	8.05462	0.0121326	0.912292	Endothelium	VWA1	12
SSU72	-0.388253	6.45237	2.46114	0.116694	Endothelium	SSU72	12
CDK11B	0.445489	5.91398	3.74428	0.0529885	Endothelium	CDK11B	12
CDK11A	-0.173775	5.3976	0.275678	0.599548	Endothelium	CDK11A	12
GNB1	0.309644	7.03228	2.08133	0.149111	Endothelium	GNB1	12
FAAP20	-0.203614	6.07538	0.788824	0.374456	Endothelium	FAAP20	12
SKI	0.464867	5.90341	3.07083	0.0797089	Endothelium	SKI	12
RER1	-0.209677	6.20948	1.08437	0.297722	Endothelium	RER1	12
TNFRSF14	-0.236465	5.9516	0.863107	0.352871	Endothelium	TNFRSF14	12
RPL22	0.0223598	10.3113	0.0125587	0.910771	Endothelium	RPL22	12
CAMTA1	0.10065	7.05006	0.193399	0.660103	Endothelium	CAMTA1	12
VAMP3	-0.305476	6.66646	1.90882	0.167094	Endothelium	VAMP3	12
PER3	0.0527047	5.84136	0.0495562	0.823837	Endothelium	PER3	12
PARK7	-0.14546	8.03056	0.332339	0.564285	Endothelium	PARK7	12
RERE	-0.577203	6.42971	3.27077	0.0705245	Endothelium	RERE	12
ENO1	0.278421	8.15868	1.46231	0.226563	Endothelium	ENO1	12
H6PD	0.378473	5.46381	1.47854	0.224003	Endothelium	H6PD	12
CLSTN1	0.05853	5.52673	0.0405325	0.840443	Endothelium	CLSTN1	12
RBP7	-0.743595	7.34558	2.57395	0.108636	Endothelium	RBP7	12
KIF1B	0.506958	5.51246	1.67115	0.196104	Endothelium	KIF1B	12
DFFA	-0.0758834	5.67082	0.0756445	0.783289	Endothelium	DFFA	12
TARDBP	0.246895	5.67476	1.2866	0.256676	Endothelium	TARDBP	12
SRM	0.338398	5.67043	1.20935	0.271462	Endothelium	SRM	12
EXOSC10	-0.0693463	5.11878	0.0634628	0.801104	Endothelium	EXOSC10	12
MAD2L2	-0.134651	5.17008	0.253149	0.614867	Endothelium	MAD2L2	12
AGTRAP	-0.33445	5.43475	1.68052	0.194856	Endothelium	AGTRAP	12
MTHFR	-0.295578	5.31995	0.87247	0.350272	Endothelium	MTHFR	12
TNFRSF1B	-0.527252	6.04918	4.96731	0.0258307	Endothelium	TNFRSF1B	12
DHRS3	0.68146	5.78443	5.63095	0.017646	Endothelium	DHRS3	12
PRDM2	0.238609	5.73679	0.935092	0.333543	Endothelium	PRDM2	12
EFHD2	0.277794	6.10968	1.02691	0.310885	Endothelium	EFHD2	12
SPEN	0.464527	6.39165	3.1916	0.0740176	Endothelium	SPEN	12
SZRD1	-0.0401342	5.64115	0.0212511	0.884097	Endothelium	SZRD1	12
NECAP2	-0.170181	5.61739	0.439203	0.507507	Endothelium	NECAP2	12
SDHB	-0.366007	6.10742	2.51773	0.112573	Endothelium	SDHB	12
UBR4	0.811476	5.35857	8.24919	0.00407703	Endothelium	UBR4	12
MRTO4	0.341994	5.11234	1.4488	0.228721	Endothelium	MRTO4	12
AKR7A2	-0.721526	5.47196	5.52401	0.0187572	Endothelium	AKR7A2	12
CAPZB	-0.188715	7.59245	0.929931	0.334881	Endothelium	CAPZB	12
MINOS1	-0.0229272	7.24955	0.0118303	0.913387	Endothelium	MINOS1	12
NBL1	-0.0153053	5.73152	0.0032614	0.954459	Endothelium	NBL1	12
CDA	-0.411108	5.61858	2.65804	0.103027	Endothelium	CDA	12
PINK1	0.204545	5.59444	0.456074	0.499465	Endothelium	PINK1	12
DDOST	-0.565417	5.99011	5.54672	0.0185154	Endothelium	DDOST	12
HP1BP3	0.483008	7.4335	6.14544	0.0131751	Endothelium	HP1BP3	12
EIF4G3	0.391724	5.82946	2.0066	0.156616	Endothelium	EIF4G3	12
ECE1	0.0905502	6.84132	0.115654	0.733796	Endothelium	ECE1	12
USP48	0.246399	5.97522	1.20562	0.272201	Endothelium	USP48	12
HSPG2	0.320564	8.55217	1.94467	0.163163	Endothelium	HSPG2	12
CDC42	0.168337	8.14744	0.672979	0.412015	Endothelium	CDC42	12
LUZP1	0.00731751	8.03496	0.00128895	0.971361	Endothelium	LUZP1	12
HNRNPR	0.0488299	7.36254	0.0464435	0.829372	Endothelium	HNRNPR	12
ID3	-0.473588	10.0177	5.84847	0.0155906	Endothelium	ID3	12
RPL11	-0.208971	11.6527	1.17219	0.278951	Endothelium	RPL11	12
ELOA	-0.0304767	5.36516	0.0148536	0.902998	Endothelium	ELOA	12
PITHD1	-0.343027	5.62537	1.68491	0.194273	Endothelium	PITHD1	12
LYPLA2	0.0101709	5.23506	0.00130089	0.971228	Endothelium	LYPLA2	12
HMGCL	-0.530869	5.05389	3.60329	0.0576655	Endothelium	HMGCL	12
PNRC2	0.00809957	7.04808	0.0012885	0.971366	Endothelium	PNRC2	12
SRSF10	0.2719	7.08535	1.75795	0.18488	Endothelium	SRSF10	12
SRRM1	0.132124	7.99655	0.439956	0.507144	Endothelium	SRRM1	12
CLIC4	0.155146	7.00667	0.505365	0.477152	Endothelium	CLIC4	12
SYF2	0.179436	7.78397	0.823714	0.364097	Endothelium	SYF2	12
RSRP1	-0.13695	8.38921	0.425421	0.514244	Endothelium	RSRP1	12
TMEM50A	-0.112182	7.39778	0.333896	0.563374	Endothelium	TMEM50A	12
MACO1	0.022228	5.42767	0.00842356	0.926873	Endothelium	MACO1	12
SELENON	0.195262	5.18795	0.532415	0.465593	Endothelium	SELENON	12
STMN1	-0.43632	6.48279	1.78785	0.181188	Endothelium	STMN1	12
FAM110D	-0.70727	7.08816	3.31555	0.0686273	Endothelium	FAM110D	12
ZNF593	0.364114	5.73989	1.22973	0.267459	Endothelium	ZNF593	12
SH3BGRL3	-0.0242593	8.32713	0.0119046	0.913117	Endothelium	SH3BGRL3	12
HMGN2	-0.243549	7.68595	1.45152	0.228285	Endothelium	HMGN2	12
ARID1A	0.342265	5.85598	2.38073	0.12284	Endothelium	ARID1A	12
NUDC	-0.176325	7.04186	0.834395	0.361005	Endothelium	NUDC	12
WASF2	-0.0961608	8.4015	0.220109	0.638957	Endothelium	WASF2	12
AHDC1	-0.270018	5.36	0.546582	0.459718	Endothelium	AHDC1	12
IFI6	-0.63543	7.42128	3.98293	0.0459635	Endothelium	IFI6	12
STX12	0.0327668	5.782	0.0133	0.908187	Endothelium	STX12	12
RPA2	-0.391773	5.43971	2.93114	0.0868863	Endothelium	RPA2	12
PTAFR	0.0682818	5.50528	0.0506975	0.821854	Endothelium	PTAFR	12
DNAJC8	-0.0427134	7.38528	0.0473316	0.827773	Endothelium	DNAJC8	12
ATP5IF1	0.353816	7.65452	2.35362	0.124992	Endothelium	ATP5IF1	12
PHACTR4	0.279527	7.38327	1.49466	0.221495	Endothelium	PHACTR4	12
TRNAU1AP	-0.163356	5.09126	0.457465	0.498811	Endothelium	TRNAU1AP	12
TAF12	-0.0942801	5.4516	0.15468	0.694103	Endothelium	TAF12	12
YTHDF2	-0.391482	6.6434	4.62753	0.0314627	Endothelium	YTHDF2	12
SRSF4	-0.0441536	7.59497	0.0536288	0.816865	Endothelium	SRSF4	12
PUM1	0.309283	6.48009	2.27013	0.131889	Endothelium	PUM1	12
SNRNP40	-0.660427	5.28547	6.38033	0.0115392	Endothelium	SNRNP40	12
ZCCHC17	0.248072	6.11252	0.864004	0.352621	Endothelium	ZCCHC17	12
TINAGL1	-0.361948	6.91209	2.49153	0.11446	Endothelium	TINAGL1	12
PEF1	-0.367054	6.18129	3.18897	0.0741365	Endothelium	PEF1	12
PTP4A2	0.131313	6.80291	0.407938	0.523018	Endothelium	PTP4A2	12
KHDRBS1	-0.217114	7.39446	1.25317	0.262947	Endothelium	KHDRBS1	12
KPNA6	0.0752545	5.78168	0.1364	0.711886	Endothelium	KPNA6	12
TXLNA	0.423333	5.2619	1.96576	0.160899	Endothelium	TXLNA	12
EIF3I	-0.173297	7.49667	0.751908	0.385873	Endothelium	EIF3I	12
FAM167B	-0.236969	6.28028	0.471275	0.492401	Endothelium	FAM167B	12
HDAC1	0.0325926	6.32983	0.0241808	0.876426	Endothelium	HDAC1	12
MARCKSL1	-0.212861	8.45263	0.401644	0.526241	Endothelium	MARCKSL1	12
BSDC1	-0.0944718	5.56131	0.211933	0.645257	Endothelium	BSDC1	12
ZBTB8A	-1.12232	5.07063	15.6571	7.59274e-05	Endothelium	ZBTB8A	12
ZBTB8OS	0.60029	5.29474	6.06703	0.0137728	Endothelium	ZBTB8OS	12
RBBP4	-0.0494105	6.10919	0.0456328	0.830845	Endothelium	RBBP4	12
AK2	-0.101407	6.21727	0.248174	0.618364	Endothelium	AK2	12
SMIM12	-0.15551	5.43782	0.317751	0.572963	Endothelium	SMIM12	12
GJA4	-1.45182	6.3593	3.53709	0.0600105	Endothelium	GJA4	12
SFPQ	0.127453	8.0254	0.472832	0.491687	Endothelium	SFPQ	12
ZMYM4	-0.126779	5.53635	0.224533	0.635608	Endothelium	ZMYM4	12
KIAA0319L	0.312479	5.45908	1.56637	0.210735	Endothelium	KIAA0319L	12
PSMB2	0.122192	6.72038	0.378364	0.53848	Endothelium	PSMB2	12
AGO3	0.429263	6.06507	4.48011	0.0342915	Endothelium	AGO3	12
TRAPPC3	-0.376773	6.02508	2.36023	0.124464	Endothelium	TRAPPC3	12
MAP7D1	-0.158508	5.61623	0.309698	0.577865	Endothelium	MAP7D1	12
THRAP3	-0.197665	7.29069	1.12195	0.289498	Endothelium	THRAP3	12
EVA1B	-0.291844	5.4241	0.760657	0.383123	Endothelium	EVA1B	12
LSM10	-0.43278	5.2097	1.7446	0.186557	Endothelium	LSM10	12
MRPS15	0.0161632	5.69155	0.00342038	0.953363	Endothelium	MRPS15	12
MEAF6	-0.500977	5.82921	3.66705	0.0554982	Endothelium	MEAF6	12
C1orf122	0.102995	5.70314	0.150097	0.698442	Endothelium	C1orf122	12
SF3A3	-0.122561	5.61671	0.178092	0.673018	Endothelium	SF3A3	12
UTP11	-0.238785	6.16466	1.01226	0.314363	Endothelium	UTP11	12
RRAGC	-0.396577	5.46464	2.16303	0.141365	Endothelium	RRAGC	12
AKIRIN1	0.0892188	5.60797	0.0868995	0.768156	Endothelium	AKIRIN1	12
NDUFS5	0.268461	7.95258	1.10695	0.292745	Endothelium	NDUFS5	12
MACF1	0.293161	7.735	1.52	0.217619	Endothelium	MACF1	12
PABPC4	-0.157107	5.68817	0.21542	0.642552	Endothelium	PABPC4	12
CAP1	0.00243824	7.45308	0.000168869	0.989632	Endothelium	CAP1	12
PPT1	-0.631372	5.84934	5.57204	0.0182495	Endothelium	PPT1	12
NFYC	0.160641	5.10721	0.393241	0.5306	Endothelium	NFYC	12
FOXJ3	0.595235	5.19967	5.09129	0.0240462	Endothelium	FOXJ3	12
PPCS	-0.212906	6.57913	1.24787	0.263959	Endothelium	PPCS	12
YBX1	-0.120124	9.71734	0.297064	0.585729	Endothelium	YBX1	12
SVBP	-0.207246	5.53179	0.765642	0.381569	Endothelium	SVBP	12
EBNA1BP2	-0.0160718	5.89615	0.00424583	0.948047	Endothelium	EBNA1BP2	12
TIE1	-0.097424	6.72945	0.176845	0.674099	Endothelium	TIE1	12
ELOVL1	-0.194094	5.77111	0.373735	0.540975	Endothelium	ELOVL1	12
ATP6V0B	0.057818	6.98244	0.0380792	0.845284	Endothelium	ATP6V0B	12
RPS8	0.0170702	12.0389	0.00601195	0.938197	Endothelium	RPS8	12
PLK3	0.0409422	5.81495	0.0261105	0.871631	Endothelium	PLK3	12
UROD	0.344583	5.5592	1.83925	0.175038	Endothelium	UROD	12
PRDX1	-0.168075	8.66897	0.509403	0.475397	Endothelium	PRDX1	12
AKR1A1	-0.295383	6.39038	1.41912	0.233548	Endothelium	AKR1A1	12
NASP	-0.21486	7.71465	1.02668	0.310939	Endothelium	NASP	12
GPBP1L1	-0.339376	5.66268	2.49184	0.114438	Endothelium	GPBP1L1	12
PIK3R3	-0.360237	6.9311	1.56266	0.211276	Endothelium	PIK3R3	12
TSPAN1	0.11223	5.5508	0.0837203	0.772318	Endothelium	TSPAN1	12
UQCRH	-0.243301	8.06508	1.63936	0.200413	Endothelium	UQCRH	12
EFCAB14	0.126826	6.51987	0.302638	0.582233	Endothelium	EFCAB14	12
CMPK1	-0.134369	6.23195	0.243949	0.621368	Endothelium	CMPK1	12
RNF11	0.0294519	5.53776	0.0123415	0.911543	Endothelium	RNF11	12
EPS15	0.278414	5.60373	1.40993	0.235068	Endothelium	EPS15	12
OSBPL9	0.367725	5.52661	2.06856	0.150363	Endothelium	OSBPL9	12
NRDC	0.432112	6.17367	3.70735	0.0541733	Endothelium	NRDC	12
TXNDC12	-0.287327	6.28751	1.52749	0.21649	Endothelium	TXNDC12	12
BTF3L4	-0.129272	5.97797	0.368946	0.543579	Endothelium	BTF3L4	12
PRPF38A	-0.221755	5.9548	0.866792	0.351845	Endothelium	PRPF38A	12
TUT4	-0.0123593	6.16211	0.00256288	0.959624	Endothelium	TUT4	12
SCP2	-0.405595	7.11233	3.52186	0.0605644	Endothelium	SCP2	12
C1orf123	-0.370514	5.91193	3.01906	0.0822913	Endothelium	C1orf123	12
MAGOH	0.146008	6.54864	0.527498	0.467661	Endothelium	MAGOH	12
HSPB11	0.0548486	5.93094	0.0366294	0.848222	Endothelium	HSPB11	12
TMEM59	-0.202432	8.20095	0.84241	0.358708	Endothelium	TMEM59	12
SSBP3	-0.236452	5.25288	0.621072	0.430649	Endothelium	SSBP3	12
PLPP3	0.150374	7.22939	0.121922	0.726959	Endothelium	PLPP3	12
TACSTD2	0.0449933	6.43912	0.0160156	0.899294	Endothelium	TACSTD2	12
JUN	-0.016771	10.2282	0.00259129	0.959401	Endothelium	JUN	12
NFIA	-0.0137795	7.10841	0.00293615	0.956787	Endothelium	NFIA	12
TM2D1	-0.141874	5.94511	0.283135	0.594654	Endothelium	TM2D1	12
USP1	-0.238214	6.14266	1.24102	0.265275	Endothelium	USP1	12
JAK1	0.118028	8.04104	0.3045	0.581075	Endothelium	JAK1	12
LEPROT	-0.0805022	8.50537	0.203283	0.652084	Endothelium	LEPROT	12
LEPR	-0.282044	6.35185	1.2123	0.270877	Endothelium	LEPR	12
MIER1	0.109902	6.64727	0.269108	0.603931	Endothelium	MIER1	12
SERBP1	0.0986008	9.15526	0.225997	0.634508	Endothelium	SERBP1	12
GADD45A	0.0610046	6.73846	0.0454426	0.831192	Endothelium	GADD45A	12
GNG12	-0.328512	6.17719	2.03623	0.15359	Endothelium	GNG12	12
WLS	-0.187563	5.24379	0.478079	0.489294	Endothelium	WLS	12
SRSF11	0.168558	8.16157	0.693064	0.405124	Endothelium	SRSF11	12
ZRANB2	0.492976	6.98734	5.28628	0.021494	Endothelium	ZRANB2	12
TYW3	-0.212511	5.61456	0.641728	0.423086	Endothelium	TYW3	12
ACADM	-0.0125992	5.71517	0.00286958	0.957279	Endothelium	ACADM	12
USP33	0.0895554	5.22381	0.129028	0.719442	Endothelium	USP33	12
MIGA1	0.062593	5.39421	0.0609308	0.805031	Endothelium	MIGA1	12
FUBP1	0.539415	6.22258	3.62512	0.0569135	Endothelium	FUBP1	12
DNAJB4	0.693209	6.80706	5.41592	0.0199539	Endothelium	DNAJB4	12
GIPC2	-0.148751	5.79694	0.395416	0.529466	Endothelium	GIPC2	12
IFI44L	-0.652489	7.31889	4.09761	0.042944	Endothelium	IFI44L	12
IFI44	-0.271228	5.90952	1.31561	0.251381	Endothelium	IFI44	12
ADGRL4	-0.0378175	8.74438	0.025434	0.87329	Endothelium	ADGRL4	12
RPF1	0.686258	5.59033	7.71057	0.00548983	Endothelium	RPF1	12
GNG5	-0.0389155	7.82152	0.0405854	0.84034	Endothelium	GNG5	12
CTBS	0.0933462	5.49315	0.129252	0.719209	Endothelium	CTBS	12
C1orf52	-0.043183	5.69886	0.0355427	0.850463	Endothelium	C1orf52	12
BCL10	-0.155337	5.38395	0.348529	0.554947	Endothelium	BCL10	12
CYR61	0.560924	7.34425	1.77641	0.182591	Endothelium	CYR61	12
ZNHIT6	0.27036	5.4759	1.23313	0.266799	Endothelium	ZNHIT6	12
ODF2L	-0.0116334	7.27622	0.00372397	0.95134	Endothelium	ODF2L	12
SH3GLB1	0.518596	7.42797	6.70771	0.0095997	Endothelium	SH3GLB1	12
SELENOF	-0.143411	6.87997	0.455158	0.499896	Endothelium	SELENOF	12
LMO4	-0.0990168	5.72781	0.165569	0.68408	Endothelium	LMO4	12
PKN2	-0.0174777	6.52304	0.00586893	0.938935	Endothelium	PKN2	12
GTF2B	-0.111991	5.33719	0.114344	0.735251	Endothelium	GTF2B	12
GBP3	-0.01414	5.36316	0.00243532	0.960641	Endothelium	GBP3	12
GBP1	-0.115985	7.29057	0.126744	0.721832	Endothelium	GBP1	12
GBP2	0.0759703	7.09276	0.113854	0.735799	Endothelium	GBP2	12
GBP4	0.0128835	7.23667	0.00245966	0.960445	Endothelium	GBP4	12
LRRC8C	0.25275	5.71394	0.940294	0.332202	Endothelium	LRRC8C	12
ZNF326	0.107912	6.11384	0.32084	0.571103	Endothelium	ZNF326	12
ZNF644	0.128004	6.23621	0.242364	0.622504	Endothelium	ZNF644	12
TGFBR3	0.209992	6.7224	0.508198	0.47592	Endothelium	TGFBR3	12
RPAP2	-0.381367	5.56199	2.16251	0.141414	Endothelium	RPAP2	12
EVI5	0.515761	5.35553	5.09555	0.0239873	Endothelium	EVI5	12
RPL5	-0.233783	10.9454	1.34091	0.246873	Endothelium	RPL5	12
MTF2	-0.332021	6.00725	1.81775	0.177582	Endothelium	MTF2	12
FNBP1L	0.12852	6.4335	0.245354	0.620365	Endothelium	FNBP1L	12
DNTTIP2	0.00867452	6.55852	0.00164351	0.967662	Endothelium	DNTTIP2	12
ARHGAP29	-0.0648059	8.67581	0.0893057	0.765062	Endothelium	ARHGAP29	12
CNN3	-0.348322	7.95654	2.1633	0.141341	Endothelium	CNN3	12
PALMD	0.613232	8.42135	6.83327	0.00894754	Endothelium	PALMD	12
SLC35A3	-0.385573	5.16926	2.40623	0.120853	Endothelium	SLC35A3	12
VCAM1	0.376524	7.30187	1.03618	0.308712	Endothelium	VCAM1	12
S1PR1	-0.0915411	6.49107	0.179164	0.672093	Endothelium	S1PR1	12
RNPC3	0.171234	5.77363	0.236531	0.626723	Endothelium	RNPC3	12
SLC25A24	0.752533	5.40917	6.38901	0.0114829	Endothelium	SLC25A24	12
PRPF38B	-0.0658479	7.03858	0.090006	0.76417	Endothelium	PRPF38B	12
STXBP3	0.0812201	5.45808	0.0667935	0.796064	Endothelium	STXBP3	12
SARS	0.255795	6.55824	1.29549	0.255038	Endothelium	SARS	12
PSMA5	-0.187178	6.33875	0.699002	0.403119	Endothelium	PSMA5	12
GNAI3	-0.164602	6.82127	0.503468	0.47798	Endothelium	GNAI3	12
CSF1	-0.420735	5.20539	1.61707	0.203501	Endothelium	CSF1	12
AHCYL1	-0.15829	6.04961	0.462621	0.496402	Endothelium	AHCYL1	12
LAMTOR5	0.160995	7.51189	0.533144	0.465288	Endothelium	LAMTOR5	12
DRAM2	-0.370613	5.36642	0.862822	0.35295	Endothelium	DRAM2	12
ATP5PB	-0.188122	6.98568	0.779236	0.377375	Endothelium	ATP5PB	12
RAP1A	0.301782	6.9589	1.75398	0.185378	Endothelium	RAP1A	12
CTTNBP2NL	0.065504	7.14864	0.110427	0.739659	Endothelium	CTTNBP2NL	12
CAPZA1	0.000372954	6.10978	5.69716e-06	0.998096	Endothelium	CAPZA1	12
RHOC	-0.500237	8.19548	2.73317	0.0982843	Endothelium	RHOC	12
RSBN1	-0.0198422	5.95471	0.00549447	0.940911	Endothelium	RSBN1	12
HIPK1	0.524825	5.16927	3.54267	0.0598093	Endothelium	HIPK1	12
TRIM33	-0.531356	5.42972	3.21702	0.0728763	Endothelium	TRIM33	12
BCAS2	-0.120807	5.7419	0.286729	0.592324	Endothelium	BCAS2	12
CSDE1	0.0819063	7.68786	0.202425	0.652771	Endothelium	CSDE1	12
SIKE1	0.162237	5.07629	0.257032	0.612166	Endothelium	SIKE1	12
ATP1A1	0.17113	8.20766	0.680334	0.409472	Endothelium	ATP1A1	12
CD58	0.29571	5.09061	0.458005	0.498558	Endothelium	CD58	12
MAN1A2	0.195229	6.43454	0.714399	0.397987	Endothelium	MAN1A2	12
SRGAP2C	-0.175333	5.31578	0.340937	0.559289	Endothelium	SRGAP2C	12
SRGAP2B	-0.0949346	5.29631	0.0799562	0.777357	Endothelium	SRGAP2B	12
RNF115	-0.346826	6.73146	2.26633	0.132213	Endothelium	RNF115	12
ITGA10	0.592375	6.85443	7.29226	0.00692522	Endothelium	ITGA10	12
RBM8A	-0.113133	7.9917	0.285401	0.593183	Endothelium	RBM8A	12
LIX1L	0.113612	5.60664	0.204359	0.651225	Endothelium	LIX1L	12
POLR3GL	-0.123591	6.58171	0.242124	0.622676	Endothelium	POLR3GL	12
TXNIP	-0.393841	10.1651	3.13173	0.0767824	Endothelium	TXNIP	12
ANP32E	-0.201252	6.04568	0.828469	0.362716	Endothelium	ANP32E	12
APH1A	-0.295837	6.24856	1.78707	0.181283	Endothelium	APH1A	12
C1orf54	0.209427	7.13459	0.638057	0.424415	Endothelium	C1orf54	12
MRPS21	-0.0034447	7.24822	0.00024397	0.987538	Endothelium	MRPS21	12
MCL1	0.199359	7.82569	0.840695	0.359198	Endothelium	MCL1	12
ENSA	-0.1468	7.20086	0.572515	0.449261	Endothelium	ENSA	12
CTSS	0.140097	6.78255	0.343292	0.557935	Endothelium	CTSS	12
CERS2	-0.438853	5.57592	1.58411	0.20817	Endothelium	CERS2	12
CDC42SE1	0.523065	5.19758	4.12159	0.0423394	Endothelium	CDC42SE1	12
PSMD4	-0.159221	6.86907	0.496829	0.480897	Endothelium	PSMD4	12
PSMB4	0.123647	6.79239	0.198283	0.65611	Endothelium	PSMB4	12
POGZ	0.10568	6.28172	0.160485	0.68871	Endothelium	POGZ	12
SNX27	0.0540698	5.26192	0.0403892	0.840721	Endothelium	SNX27	12
MRPL9	-0.213457	6.05581	0.844172	0.358206	Endothelium	MRPL9	12
S100A10	-0.0621487	9.98502	0.0626158	0.802408	Endothelium	S100A10	12
S100A11	0.0316656	9.22719	0.0171879	0.895694	Endothelium	S100A11	12
S100A6	0.405222	11.1217	2.80348	0.0940597	Endothelium	S100A6	12
S100A4	-0.286281	5.82904	0.301665	0.58284	Endothelium	S100A4	12
S100A2	-0.0593788	6.07046	0.0152341	0.901769	Endothelium	S100A2	12
S100A16	-0.373982	8.11512	3.7704	0.0521672	Endothelium	S100A16	12
S100A13	0.187631	8.35928	0.614362	0.43315	Endothelium	S100A13	12
CHTOP	-0.0835841	5.83798	0.0841669	0.771728	Endothelium	CHTOP	12
SNAPIN	-0.366261	5.46207	1.64774	0.199267	Endothelium	SNAPIN	12
ILF2	-0.124841	6.69109	0.400256	0.526957	Endothelium	ILF2	12
NPR1	-0.0390785	4.94319	0.0146675	0.903604	Endothelium	NPR1	12
GATAD2B	-0.326486	5.82917	1.71754	0.19001	Endothelium	GATAD2B	12
SLC39A1	-0.300975	6.62512	1.55562	0.212308	Endothelium	SLC39A1	12
JTB	-0.0794013	7.33701	0.134889	0.713415	Endothelium	JTB	12
RAB13	-0.0507321	8.85908	0.0429357	0.835846	Endothelium	RAB13	12
RPS27	0.203548	12.3129	0.505797	0.476964	Endothelium	RPS27	12
TPM3	0.415986	9.21566	4.41413	0.0356424	Endothelium	TPM3	12
C1orf43	0.0410477	6.62547	0.0282447	0.866535	Endothelium	C1orf43	12
HAX1	-0.171597	6.45188	0.687392	0.407053	Endothelium	HAX1	12
SHE	-0.416413	6.20667	3.74235	0.0530498	Endothelium	SHE	12
UBE2Q1	0.035891	5.37915	0.0127049	0.910256	Endothelium	UBE2Q1	12
ADAR	0.0311991	6.88385	0.0229535	0.879578	Endothelium	ADAR	12
KCNN3	0.00597482	6.20607	0.000357673	0.984911	Endothelium	KCNN3	12
PMVK	-0.338667	5.49204	1.43666	0.230681	Endothelium	PMVK	12
SHC1	0.342762	6.55941	2.49414	0.114271	Endothelium	SHC1	12
CKS1B	0.00551099	5.83848	0.000351119	0.98505	Endothelium	CKS1B	12
ADAM15	0.0517482	7.45802	0.0503819	0.8224	Endothelium	ADAM15	12
EFNA1	-0.178887	6.47013	0.832188	0.361641	Endothelium	EFNA1	12
DPM3	0.435464	6.40602	2.74954	0.0972825	Endothelium	DPM3	12
KRTCAP2	0.645773	7.61781	6.18869	0.0128569	Endothelium	KRTCAP2	12
MTX1	0.310518	5.37982	1.52632	0.216666	Endothelium	MTX1	12
SCAMP3	-0.342285	5.20964	1.64723	0.199337	Endothelium	SCAMP3	12
FDPS	-0.233662	7.12136	1.14595	0.284399	Endothelium	FDPS	12
ASH1L	0.139618	7.09942	0.617401	0.432015	Endothelium	ASH1L	12
DAP3	0.391861	5.80714	2.40896	0.120642	Endothelium	DAP3	12
GON4L	0.0308915	6.4747	0.0199279	0.887739	Endothelium	GON4L	12
RIT1	-0.0565469	5.53061	0.0391928	0.843067	Endothelium	RIT1	12
KHDC4	0.121846	5.15388	0.205641	0.650206	Endothelium	KHDC4	12
ARHGEF2	0.336466	5.66466	1.49943	0.220759	Endothelium	ARHGEF2	12
SSR2	-0.275455	7.37115	1.35836	0.243822	Endothelium	SSR2	12
LAMTOR2	-0.00102969	6.73077	1.9194e-05	0.996504	Endothelium	LAMTOR2	12
LMNA	0.102051	10.0034	0.224043	0.635977	Endothelium	LMNA	12
SLC25A44	0.253319	4.80256	0.303342	0.581795	Endothelium	SLC25A44	12
PMF1	-0.312043	5.83129	1.9126	0.166675	Endothelium	PMF1	12
CCT3	-0.0626931	6.88671	0.0689413	0.792885	Endothelium	CCT3	12
NAXE	-0.139923	5.40347	0.321435	0.570747	Endothelium	NAXE	12
GPATCH4	0.344913	6.00201	2.15739	0.141885	Endothelium	GPATCH4	12
NES	-0.383606	7.70894	0.88698	0.346297	Endothelium	NES	12
ISG20L2	0.0580165	5.12058	0.0450889	0.831841	Endothelium	ISG20L2	12
MRPL24	0.28004	5.45191	1.14539	0.284516	Endothelium	MRPL24	12
HDGF	0.385257	6.01591	2.96183	0.0852511	Endothelium	HDGF	12
IFI16	-0.0550769	9.12774	0.081019	0.775921	Endothelium	IFI16	12
CADM3-AS1	0.621359	5.40478	2.31255	0.128333	Endothelium	CADM3-AS1	12
ACKR1	-0.0177644	11.4643	0.00421173	0.948255	Endothelium	ACKR1	12
DUSP23	-0.16198	8.22046	0.437096	0.508527	Endothelium	DUSP23	12
TAGLN2	0.102404	8.70117	0.237088	0.626317	Endothelium	TAGLN2	12
PEA15	0.233304	6.62739	1.30007	0.2542	Endothelium	PEA15	12
DCAF8	0.369219	5.20619	1.34503	0.246149	Endothelium	DCAF8	12
COPA	0.632224	6.07403	8.18187	0.00423112	Endothelium	COPA	12
F11R	-0.278539	5.30771	1.16495	0.280441	Endothelium	F11R	12
PFDN2	0.338275	7.00513	2.497	0.114064	Endothelium	PFDN2	12
UFC1	-0.345832	7.2504	2.21065	0.137061	Endothelium	UFC1	12
ADAMTS4	0.272263	6.50672	0.373829	0.540924	Endothelium	ADAMTS4	12
NDUFS2	0.109276	6.18209	0.256205	0.612739	Endothelium	NDUFS2	12
SDHC	-0.178563	6.46547	0.67059	0.412846	Endothelium	SDHC	12
ATF6	0.527316	5.98204	6.56109	0.0104233	Endothelium	ATF6	12
UHMK1	-0.165843	5.76058	0.386546	0.534121	Endothelium	UHMK1	12
PBX1	0.320624	6.3781	1.24288	0.264918	Endothelium	PBX1	12
MGST3	-0.186033	8.20074	0.683125	0.408513	Endothelium	MGST3	12
ALDH9A1	-0.25721	5.792	0.739826	0.389717	Endothelium	ALDH9A1	12
TMCO1	0.162065	7.11518	0.492786	0.482687	Endothelium	TMCO1	12
CREG1	-0.768452	5.25012	5.61075	0.0178506	Endothelium	CREG1	12
MPZL1	0.213356	5.4531	0.803141	0.370156	Endothelium	MPZL1	12
MPC2	-0.517634	5.89816	4.0845	0.0432783	Endothelium	MPC2	12
TIPRL	-0.176854	5.93373	0.714645	0.397906	Endothelium	TIPRL	12
SFT2D2	0.522345	5.87322	4.12048	0.042367	Endothelium	SFT2D2	12
SELP	1.3428	7.78318	12.3546	0.000439898	Endothelium	SELP	12
SELE	0.197576	9.54483	0.162338	0.687013	Endothelium	SELE	12
KIFAP3	0.369504	5.25519	1.77778	0.182423	Endothelium	KIFAP3	12
PRRC2C	0.105855	8.41339	0.352845	0.552507	Endothelium	PRRC2C	12
DNM3	-0.23557	5.75727	0.551438	0.457731	Endothelium	DNM3	12
SUCO	0.0121053	5.07281	0.00224779	0.962186	Endothelium	SUCO	12
PRDX6	-0.0627427	7.19982	0.0942905	0.758792	Endothelium	PRDX6	12
KLHL20	-0.207056	5.33183	0.792977	0.373202	Endothelium	KLHL20	12
RC3H1	-0.184709	5.81966	0.344199	0.557415	Endothelium	RC3H1	12
CACYBP	-0.124654	6.15037	0.294514	0.587342	Endothelium	CACYBP	12
MRPS14	-0.333199	5.59584	1.53869	0.214813	Endothelium	MRPS14	12
KIAA0040	0.835091	5.28452	4.91016	0.0266992	Endothelium	KIAA0040	12
RASAL2	-0.280423	6.84112	1.69346	0.193145	Endothelium	RASAL2	12
TOR3A	-0.203158	5.16396	0.558959	0.45468	Endothelium	TOR3A	12
ABL2	0.934396	7.4949	12.8057	0.000345572	Endothelium	ABL2	12
TOR1AIP2	0.433087	5.70373	3.61315	0.0573245	Endothelium	TOR1AIP2	12
TOR1AIP1	-0.495207	5.16616	2.97908	0.084347	Endothelium	TOR1AIP1	12
CEP350	0.0878559	6.50676	0.14192	0.70638	Endothelium	CEP350	12
QSOX1	-0.18589	5.12974	0.480798	0.488061	Endothelium	QSOX1	12
ACBD6	0.145783	5.74079	0.358155	0.549533	Endothelium	ACBD6	12
IER5	-0.281379	6.34734	0.588422	0.44303	Endothelium	IER5	12
GLUL	-0.138227	8.43937	0.196176	0.657826	Endothelium	GLUL	12
RGS16	0.606231	7.97839	1.14681	0.284218	Endothelium	RGS16	12
DHX9	0.506417	5.69731	3.16917	0.0750406	Endothelium	DHX9	12
LAMC1	0.444345	6.51458	2.78871	0.0949305	Endothelium	LAMC1	12
ARPC5	0.0741949	7.48039	0.163869	0.685619	Endothelium	ARPC5	12
C1orf21	-0.00710922	5.99038	0.000769364	0.977872	Endothelium	C1orf21	12
IVNS1ABP	-0.120646	5.69001	0.226221	0.63434	Endothelium	IVNS1ABP	12
TPR	0.0985369	7.90749	0.244256	0.621149	Endothelium	TPR	12
ODR4	-0.621198	5.37545	6.86061	0.00881166	Endothelium	ODR4	12
TROVE2	-0.136866	6.72149	0.499129	0.479883	Endothelium	TROVE2	12
CDC73	0.174514	5.90328	0.523275	0.469448	Endothelium	CDC73	12
CFH	1.2781	7.18601	14.72	0.000124713	Endothelium	CFH	12
NR5A2	0.198102	5.42038	0.272991	0.601332	Endothelium	NR5A2	12
ZNF281	0.145627	5.70652	0.418055	0.517909	Endothelium	ZNF281	12
DDX59	-0.0445242	5.08745	0.0246658	0.875203	Endothelium	DDX59	12
CAMSAP2	-0.0417989	5.97253	0.0254502	0.87325	Endothelium	CAMSAP2	12
PHLDA3	-0.113516	5.06824	0.139241	0.709036	Endothelium	PHLDA3	12
CSRP1	-0.354165	5.67716	1.8765	0.170732	Endothelium	CSRP1	12
NAV1	-0.334247	5.76481	1.67305	0.19585	Endothelium	NAV1	12
IPO9	0.0352585	5.30823	0.0226572	0.880352	Endothelium	IPO9	12
TIMM17A	-0.0252794	5.53497	0.0061088	0.937702	Endothelium	TIMM17A	12
ELF3	-0.236403	5.34511	0.432956	0.510542	Endothelium	ELF3	12
KDM5B	-0.225813	5.24049	0.464335	0.495605	Endothelium	KDM5B	12
ADIPOR1	-0.158223	5.29557	0.319144	0.572123	Endothelium	ADIPOR1	12
CYB5R1	0.176501	5.21008	0.44069	0.50679	Endothelium	CYB5R1	12
BTG2	-0.229638	7.82221	0.67334	0.41189	Endothelium	BTG2	12
ATP2B4	-0.0398036	5.97077	0.0253467	0.873506	Endothelium	ATP2B4	12
SNRPE	-0.282023	7.81731	2.08965	0.1483	Endothelium	SNRPE	12
PPP1R15B	-0.27676	5.36321	0.783879	0.375957	Endothelium	PPP1R15B	12
PIK3C2B	-0.170263	5.30044	0.488585	0.484559	Endothelium	PIK3C2B	12
MDM4	-0.0209328	6.35718	0.00849923	0.926546	Endothelium	MDM4	12
DSTYK	-0.182818	5.19806	0.38007	0.537566	Endothelium	DSTYK	12
ELK4	0.262181	6.03761	1.03841	0.308192	Endothelium	ELK4	12
NUCKS1	0.159711	8.60182	0.726121	0.394144	Endothelium	NUCKS1	12
RAB29	0.501051	5.8923	3.18642	0.0742526	Endothelium	RAB29	12
SLC41A1	0.480518	5.1458	3.10815	0.0779015	Endothelium	SLC41A1	12
SRGAP2	0.447364	5.43592	2.12713	0.144712	Endothelium	SRGAP2	12
PIGR	0.417255	5.47705	0.5453	0.460244	Endothelium	PIGR	12
CD55	0.641148	7.11789	7.75553	0.00535483	Endothelium	CD55	12
CD46	0.275049	6.74856	1.34952	0.245361	Endothelium	CD46	12
CD34	-0.0283814	8.63787	0.0173164	0.895307	Endothelium	CD34	12
PLXNA2	0.234646	5.85431	0.903918	0.341733	Endothelium	PLXNA2	12
G0S2	-0.117294	5.95739	0.025405	0.873362	Endothelium	G0S2	12
SERTAD4-AS1	0.15641	6.27582	0.293039	0.58828	Endothelium	SERTAD4-AS1	12
LPGAT1	-0.0142457	5.43563	0.00236164	0.961241	Endothelium	LPGAT1	12
PPP2R5A	0.0364762	5.96107	0.0168263	0.896791	Endothelium	PPP2R5A	12
NENF	-0.488999	6.39016	2.33966	0.126117	Endothelium	NENF	12
ATF3	0.437626	7.69838	2.0768	0.149553	Endothelium	ATF3	12
NSL1	-0.585129	5.60831	5.66862	0.017271	Endothelium	NSL1	12
PTPN14	0.64768	6.73635	3.26746	0.0706669	Endothelium	PTPN14	12
KCTD3	-0.0605778	5.0265	0.0418567	0.837893	Endothelium	KCTD3	12
GPATCH2	0.143983	5.70153	0.286248	0.592635	Endothelium	GPATCH2	12
RRP15	0.226381	5.78559	0.626936	0.428481	Endothelium	RRP15	12
EPRS	0.221428	6.37089	0.884197	0.347055	Endothelium	EPRS	12
IARS2	0.308096	5.8634	1.41815	0.233708	Endothelium	IARS2	12
RAB3GAP2	0.273605	5.34778	1.00148	0.316953	Endothelium	RAB3GAP2	12
C1orf115	-0.219566	6.76541	1.23507	0.266423	Endothelium	C1orf115	12
HLX	-0.185464	5.13647	0.218566	0.640135	Endothelium	HLX	12
MIA3	-0.0272979	5.96312	0.0131676	0.908643	Endothelium	MIA3	12
AIDA	0.21198	6.23797	0.824417	0.363892	Endothelium	AIDA	12
CAPN2	0.212778	6.6235	0.812309	0.367438	Endothelium	CAPN2	12
CNIH4	0.210507	6.31942	0.906971	0.340919	Endothelium	CNIH4	12
LBR	-0.0757908	5.93578	0.121041	0.727908	Endothelium	LBR	12
ENAH	0.0894098	6.30104	0.109722	0.740461	Endothelium	ENAH	12
SRP9	-0.627727	7.04344	9.26753	0.00233252	Endothelium	SRP9	12
EPHX1	-0.32588	6.94164	2.0138	0.155875	Endothelium	EPHX1	12
PYCR2	0.240103	5.1448	0.520369	0.470684	Endothelium	PYCR2	12
H3F3A	0.0310289	10.2131	0.0251785	0.873923	Endothelium	H3F3A	12
ACBD3	0.177172	6.32568	0.28884	0.590965	Endothelium	ACBD3	12
PARP1	0.291009	6.85285	1.53629	0.21517	Endothelium	PARP1	12
COQ8A	0.589566	5.20088	4.5516	0.0328881	Endothelium	COQ8A	12
CDC42BPA	0.0889799	6.29002	0.129709	0.718734	Endothelium	CDC42BPA	12
ARF1	-0.317734	7.74692	2.90307	0.088411	Endothelium	ARF1	12
C1orf35	-0.0565058	5.80821	0.0579065	0.809836	Endothelium	C1orf35	12
MRPL55	-0.0364153	6.07812	0.0227845	0.880019	Endothelium	MRPL55	12
GUK1	-0.0557797	9.16517	0.0641282	0.800086	Endothelium	GUK1	12
RNF187	-0.0751244	5.50073	0.0336592	0.854434	Endothelium	RNF187	12
RHOU	0.361023	5.6086	1.34848	0.245544	Endothelium	RHOU	12
RAB4A	0.0993279	5.76628	0.150293	0.698256	Endothelium	RAB4A	12
FAM89A	-0.587117	5.29167	3.30473	0.0690807	Endothelium	FAM89A	12
C1orf131	0.569098	5.68572	4.93611	0.0263011	Endothelium	C1orf131	12
EGLN1	-0.111507	5.88053	0.212723	0.644642	Endothelium	EGLN1	12
TSNAX	-0.39488	6.0728	3.512	0.0609258	Endothelium	TSNAX	12
NTPCR	0.138629	5.57954	0.191206	0.661915	Endothelium	NTPCR	12
IRF2BP2	0.327055	6.54572	1.93896	0.163782	Endothelium	IRF2BP2	12
TOMM20	0.142114	7.26097	0.452816	0.501001	Endothelium	TOMM20	12
ARID4B	0.183993	7.80003	0.823938	0.364031	Endothelium	ARID4B	12
LYST	-0.435313	6.47201	1.91118	0.166832	Endothelium	LYST	12
LGALS8	0.201228	5.80136	0.872784	0.350186	Endothelium	LGALS8	12
MTR	0.101311	5.34155	0.128598	0.719891	Endothelium	MTR	12
CEP170	-0.0197751	5.29691	0.00191209	0.965122	Endothelium	CEP170	12
SDCCAG8	0.00229276	6.23562	0.000107829	0.991715	Endothelium	SDCCAG8	12
AKT3	-0.0273388	6.25573	0.0143078	0.904788	Endothelium	AKT3	12
ADSS	0.762631	6.35018	16.3627	5.23049e-05	Endothelium	ADSS	12
DESI2	0.189526	5.70728	0.702057	0.402093	Endothelium	DESI2	12
COX20	0.310302	6.48971	2.02947	0.154274	Endothelium	COX20	12
HNRNPU	0.253216	8.57718	1.4546	0.227791	Endothelium	HNRNPU	12
CNST	0.309048	5.21974	1.1727	0.278847	Endothelium	CNST	12
AHCTF1	0.208043	5.39785	0.620981	0.430683	Endothelium	AHCTF1	12
ACP1	-0.324215	6.33151	1.63242	0.201369	Endothelium	ACP1	12
TMEM18	-0.19933	5.99596	0.597778	0.439427	Endothelium	TMEM18	12
PXDN	0.523896	5.64831	3.7624	0.0524174	Endothelium	PXDN	12
ADI1	-0.0097622	6.05709	0.00142604	0.969877	Endothelium	ADI1	12
RPS7	-0.0921002	10.9798	0.244933	0.620666	Endothelium	RPS7	12
ID2	-0.69007	7.94051	4.828	0.0280011	Endothelium	ID2	12
KIDINS220	-0.255583	5.87	1.05941	0.30335	Endothelium	KIDINS220	12
ASAP2	0.394897	5.52	1.59333	0.206852	Endothelium	ASAP2	12
ITGB1BP1	0.143114	6.5876	0.453012	0.500908	Endothelium	ITGB1BP1	12
ADAM17	0.568096	5.69869	6.88003	0.00871642	Endothelium	ADAM17	12
YWHAQ	-0.201942	7.01335	1.01509	0.313688	Endothelium	YWHAQ	12
TAF1B	0.133995	5.44954	0.188863	0.663865	Endothelium	TAF1B	12
KLF11	-0.13621	5.52512	0.210821	0.646125	Endothelium	KLF11	12
HPCAL1	-0.329645	6.01551	1.38521	0.239216	Endothelium	HPCAL1	12
ODC1	0.129981	5.79374	0.106637	0.744006	Endothelium	ODC1	12
NOL10	-0.187215	5.08017	0.325491	0.568327	Endothelium	NOL10	12
PDIA6	0.25068	7.39658	1.38564	0.239142	Endothelium	PDIA6	12
PQLC3	-0.309166	5.44085	1.22794	0.267808	Endothelium	PQLC3	12
ROCK2	0.259238	6.88232	1.22717	0.267958	Endothelium	ROCK2	12
LPIN1	0.327871	5.15126	1.23767	0.26592	Endothelium	LPIN1	12
TRIB2	-0.0918858	5.7058	0.184794	0.667285	Endothelium	TRIB2	12
DDX1	0.353096	6.52459	2.17272	0.140478	Endothelium	DDX1	12
SMC6	0.91938	5.546	15.7525	7.21932e-05	Endothelium	SMC6	12
LAPTM4A	-0.124566	8.4166	0.314335	0.575032	Endothelium	LAPTM4A	12
PUM2	0.278718	5.42102	1.21806	0.269741	Endothelium	PUM2	12
RHOB	-0.185682	6.72294	0.480971	0.487983	Endothelium	RHOB	12
SF3B6	-0.124769	7.56619	0.351669	0.55317	Endothelium	SF3B6	12
ITSN2	-0.0193488	6.11288	0.00578676	0.939363	Endothelium	ITSN2	12
NCOA1	-0.5641	5.38134	4.66937	0.0307051	Endothelium	NCOA1	12
PTRHD1	-0.241168	5.81048	1.39471	0.237611	Endothelium	PTRHD1	12
DNMT3A	-0.177439	5.2342	0.409913	0.522014	Endothelium	DNMT3A	12
RAB10	-0.204161	6.3191	0.701741	0.402199	Endothelium	RAB10	12
HADHA	-0.166021	7.0562	0.820051	0.365165	Endothelium	HADHA	12
HADHB	-0.344193	6.27974	2.6606	0.102862	Endothelium	HADHB	12
OST4	0.339949	8.59866	1.97592	0.159821	Endothelium	OST4	12
ATRAID	-0.192664	7.29882	1.02567	0.311177	Endothelium	ATRAID	12
MPV17	-0.0502549	5.37837	0.0301534	0.862143	Endothelium	MPV17	12
EIF2B4	-0.344813	5.21474	1.47736	0.224188	Endothelium	EIF2B4	12
SNX17	0.128214	6.00554	0.294675	0.58724	Endothelium	SNX17	12
PPM1G	0.285106	6.78443	1.93824	0.16386	Endothelium	PPM1G	12
NRBP1	0.183939	5.67435	0.590396	0.442266	Endothelium	NRBP1	12
SLC4A1AP	-0.111231	5.27543	0.198594	0.655858	Endothelium	SLC4A1AP	12
MRPL33	0.278822	7.7781	1.48652	0.222757	Endothelium	MRPL33	12
BABAM2	-0.560824	5.19709	3.97038	0.0463073	Endothelium	BABAM2	12
FOSL2	0.373039	6.7817	2.35044	0.125247	Endothelium	FOSL2	12
PPP1CB	-0.29168	6.28527	1.25088	0.263385	Endothelium	PPP1CB	12
WDR43	0.409343	6.33051	2.59744	0.107037	Endothelium	WDR43	12
YPEL5	0.156664	6.25506	0.306875	0.579604	Endothelium	YPEL5	12
LBH	0.959739	6.27697	14.4244	0.000145897	Endothelium	LBH	12
DPY30	-0.161259	6.35659	0.489794	0.484019	Endothelium	DPY30	12
YIPF4	0.181891	6.08086	0.695963	0.404143	Endothelium	YIPF4	12
BIRC6	0.503634	6.23144	5.80981	0.015937	Endothelium	BIRC6	12
RASGRP3	0.698999	5.83348	5.50054	0.0190106	Endothelium	RASGRP3	12
FAM98A	0.445058	5.24008	3.23243	0.0721934	Endothelium	FAM98A	12
CRIM1	0.591052	7.08852	5.5722	0.0182479	Endothelium	CRIM1	12
FEZ2	-0.0205515	7.41638	0.0100944	0.91997	Endothelium	FEZ2	12
EIF2AK2	-0.370804	6.67534	3.52443	0.0604705	Endothelium	EIF2AK2	12
CEBPZOS	0.0686703	5.43115	0.0513434	0.820742	Endothelium	CEBPZOS	12
CEBPZ	0.0738015	6.72446	0.0926714	0.760808	Endothelium	CEBPZ	12
PRKD3	0.222909	5.72612	0.475808	0.490327	Endothelium	PRKD3	12
CDC42EP3	-0.188346	6.77044	0.673736	0.411752	Endothelium	CDC42EP3	12
CYP1B1	-0.183199	7.30884	0.236603	0.626671	Endothelium	CYP1B1	12
SRSF7	-0.332065	8.26104	2.58705	0.107741	Endothelium	SRSF7	12
MORN2	0.030893	5.01814	0.00942823	0.922648	Endothelium	MORN2	12
SOS1	0.362676	6.00028	1.41371	0.234442	Endothelium	SOS1	12
EML4	0.13853	6.08107	0.410395	0.521769	Endothelium	EML4	12
COX7A2L	-0.376399	7.19618	2.47978	0.115318	Endothelium	COX7A2L	12
ZFP36L2	-0.122731	9.42489	0.224684	0.635494	Endothelium	ZFP36L2	12
EPAS1	0.13482	8.97362	0.341192	0.559142	Endothelium	EPAS1	12
PIGF	0.173705	5.22112	0.424375	0.514762	Endothelium	PIGF	12
MCFD2	0.0535811	6.50698	0.0831806	0.773033	Endothelium	MCFD2	12
CALM2	-0.147282	9.01266	0.495539	0.481467	Endothelium	CALM2	12
FBXO11	0.207035	5.47883	0.489105	0.484327	Endothelium	FBXO11	12
ERLEC1	0.257213	6.39293	1.62781	0.202006	Endothelium	ERLEC1	12
SPTBN1	0.377523	8.8524	2.93203	0.0868381	Endothelium	SPTBN1	12
RTN4	0.118492	8.36114	0.338668	0.560599	Endothelium	RTN4	12
RPS27A	-0.0822045	11.9635	0.159386	0.689723	Endothelium	RPS27A	12
CCDC88A	-0.0329846	5.88537	0.0215932	0.883175	Endothelium	CCDC88A	12
CFAP36	-0.345938	6.42772	1.50913	0.219271	Endothelium	CFAP36	12
PPP4R3B	-0.130415	5.84361	0.330525	0.56535	Endothelium	PPP4R3B	12
PNPT1	0.326532	5.00569	1.30365	0.253548	Endothelium	PNPT1	12
REL	0.115218	6.83828	0.247023	0.619179	Endothelium	REL	12
C2orf74	0.22958	5.25766	0.535137	0.464455	Endothelium	C2orf74	12
USP34	0.222351	6.59123	1.17931	0.277497	Endothelium	USP34	12
XPO1	0.0783228	5.77156	0.112738	0.737048	Endothelium	XPO1	12
CCT4	-0.0101351	6.93146	0.00273721	0.958275	Endothelium	CCT4	12
COMMD1	-0.0290764	6.03978	0.0132811	0.908252	Endothelium	COMMD1	12
B3GNT2	0.0214552	5.58896	0.00269387	0.958606	Endothelium	B3GNT2	12
MDH1	-0.00224113	5.5899	9.96337e-05	0.992036	Endothelium	MDH1	12
UGP2	0.0039445	6.62409	0.000332927	0.985442	Endothelium	UGP2	12
AFTPH	0.193778	5.42775	0.624337	0.42944	Endothelium	AFTPH	12
SERTAD2	0.0662606	5.48948	0.0556703	0.813475	Endothelium	SERTAD2	12
CEP68	0.122874	6.56958	0.417537	0.518168	Endothelium	CEP68	12
RAB1A	0.0315187	6.94989	0.0204412	0.886312	Endothelium	RAB1A	12
ACTR2	0.158547	7.2207	0.814295	0.366853	Endothelium	ACTR2	12
C1D	-0.15463	5.52423	0.30837	0.578682	Endothelium	C1D	12
PNO1	0.277066	5.21331	0.96416	0.326141	Endothelium	PNO1	12
CNRIP1	-0.314552	5.845	2.25503	0.133181	Endothelium	CNRIP1	12
NFU1	0.150975	5.30482	0.349619	0.554329	Endothelium	NFU1	12
AAK1	0.386288	6.52383	4.05792	0.0439645	Endothelium	AAK1	12
ANXA4	-0.0179402	5.9216	0.00472802	0.94518	Endothelium	ANXA4	12
SNRNP27	0.14998	6.09788	0.281215	0.595906	Endothelium	SNRNP27	12
PCBP1	0.0803756	7.76547	0.148502	0.699971	Endothelium	PCBP1	12
TIA1	0.0763605	5.48343	0.0897817	0.764455	Endothelium	TIA1	12
PCYOX1	0.0618699	5.22154	0.0398426	0.841789	Endothelium	PCYOX1	12
SNRPG	0.152917	7.7109	0.4099	0.52202	Endothelium	SNRPG	12
NAGK	-0.245493	5.24783	0.716686	0.397233	Endothelium	NAGK	12
MPHOSPH10	0.215335	6.37117	1.39475	0.237605	Endothelium	MPHOSPH10	12
ZNF638	0.0297625	6.81978	0.0163707	0.89819	Endothelium	ZNF638	12
DYSF	0.856157	5.67746	6.29775	0.0120891	Endothelium	DYSF	12
CCT7	-0.167487	6.52007	0.401336	0.5264	Endothelium	CCT7	12
TPRKB	-0.329484	5.97118	1.98662	0.158694	Endothelium	TPRKB	12
DUSP11	-0.452269	5.23761	3.50404	0.0612194	Endothelium	DUSP11	12
DGUOK	-0.305693	6.05871	1.44299	0.229656	Endothelium	DGUOK	12
BOLA3	0.380955	5.50519	2.69032	0.100959	Endothelium	BOLA3	12
MOB1A	0.0425348	6.18884	0.0426066	0.836468	Endothelium	MOB1A	12
WDR54	-0.559194	5.31859	4.13956	0.0418921	Endothelium	WDR54	12
AUP1	-0.167421	5.94387	0.438802	0.507701	Endothelium	AUP1	12
HTRA2	0.0257947	5.33834	0.0120876	0.912454	Endothelium	HTRA2	12
POLE4	-0.0834857	7.45276	0.155489	0.693344	Endothelium	POLE4	12
TACR1	0.435094	5.9751	1.47258	0.224939	Endothelium	TACR1	12
MRPL19	0.108154	5.64063	0.191488	0.661681	Endothelium	MRPL19	12
SUCLG1	-0.124819	6.06908	0.189624	0.66323	Endothelium	SUCLG1	12
TMSB10	0.114058	12.149	0.319728	0.571771	Endothelium	TMSB10	12
TCF7L1	-0.0790157	5.39277	0.0972245	0.755186	Endothelium	TCF7L1	12
TGOLN2	-0.0528872	7.00102	0.0578511	0.809925	Endothelium	TGOLN2	12
MAT2A	0.186505	6.68368	0.453761	0.500554	Endothelium	MAT2A	12
VAMP8	-0.193228	5.67602	0.29547	0.586737	Endothelium	VAMP8	12
VAMP5	-0.05114	8.76241	0.0453018	0.83145	Endothelium	VAMP5	12
RNF181	-0.140023	6.57347	0.368966	0.543569	Endothelium	RNF181	12
ATOH8	-0.96576	5.14725	7.26033	0.00704943	Endothelium	ATOH8	12
IMMT	0.385529	5.71555	2.10906	0.14643	Endothelium	IMMT	12
CHMP3	-0.0802487	7.22988	0.0995482	0.752372	Endothelium	CHMP3	12
CYTOR	0.168664	5.86931	0.328871	0.566324	Endothelium	CYTOR	12
KRCC1	-0.372401	5.56652	1.47103	0.225184	Endothelium	KRCC1	12
RPIA	-0.413579	5.08434	1.65364	0.198464	Endothelium	RPIA	12
IGKC	0.022893	13.1504	0.000219926	0.988168	Endothelium	IGKC	12
MRPS5	0.214969	6.12249	0.917431	0.33815	Endothelium	MRPS5	12
ANKRD36C	0.231311	5.84661	0.690333	0.406051	Endothelium	ANKRD36C	12
STARD7	0.0563226	5.54996	0.0493491	0.8242	Endothelium	STARD7	12
TMEM127	0.315447	5.13636	1.48981	0.222247	Endothelium	TMEM127	12
CIAO1	0.0763889	5.30825	0.0902393	0.763873	Endothelium	CIAO1	12
SNRNP200	0.0190033	5.97913	0.00429193	0.947766	Endothelium	SNRNP200	12
ARID5A	0.338588	5.93953	1.28012	0.257876	Endothelium	ARID5A	12
SEMA4C	-0.486346	5.13585	2.83827	0.0920431	Endothelium	SEMA4C	12
ANKRD36	-0.0450404	5.40528	0.0183986	0.892105	Endothelium	ANKRD36	12
COX5B	0.020567	8.30793	0.00953933	0.922195	Endothelium	COX5B	12
ACTR1B	-0.313989	5.24692	1.6248	0.202424	Endothelium	ACTR1B	12
TMEM131	0.421386	5.19097	2.45151	0.117412	Endothelium	TMEM131	12
COA5	-0.351802	5.35119	2.07438	0.149791	Endothelium	COA5	12
UNC50	-0.66919	5.62808	4.3838	0.0362819	Endothelium	UNC50	12
MGAT4A	0.107329	6.00336	0.271951	0.602026	Endothelium	MGAT4A	12
MITD1	0.0554633	5.9449	0.0350192	0.851555	Endothelium	MITD1	12
TXNDC9	-0.29578	5.76328	1.53966	0.214669	Endothelium	TXNDC9	12
EIF5B	0.171917	7.81925	0.686025	0.40752	Endothelium	EIF5B	12
REV1	-0.168825	5.98647	0.675236	0.411232	Endothelium	REV1	12
PDCL3	-0.13784	5.49056	0.263565	0.607682	Endothelium	PDCL3	12
RPL31	-0.0434985	11.0504	0.0372802	0.846896	Endothelium	RPL31	12
MAP4K4	0.611413	6.59418	6.06377	0.0137983	Endothelium	MAP4K4	12
IL1R1	0.195284	6.22256	0.431428	0.511289	Endothelium	IL1R1	12
C2orf49	-0.150816	5.46035	0.316175	0.573916	Endothelium	C2orf49	12
GCC2	0.166938	6.87185	0.417467	0.518204	Endothelium	GCC2	12
LIMS1	-0.225947	7.58562	0.717838	0.396854	Endothelium	LIMS1	12
RANBP2	0.00671285	6.03974	0.000709281	0.978753	Endothelium	RANBP2	12
SEPT10	-0.0622911	6.69545	0.0785797	0.779231	Endothelium	SEPT10	12
MALL	0.339523	7.17667	1.576	0.209338	Endothelium	MALL	12
SMIM37	0.599027	6.08141	8.18815	0.0042165	Endothelium	SMIM37	12
ZC3H6	-0.0647933	5.31293	0.0572031	0.810972	Endothelium	ZC3H6	12
CHCHD5	-0.197145	5.76676	0.7524	0.385717	Endothelium	CHCHD5	12
SLC20A1	-0.0554461	5.89489	0.0210276	0.884704	Endothelium	SLC20A1	12
ACTR3	0.0819919	7.05753	0.128795	0.719684	Endothelium	ACTR3	12
DDX18	0.0552217	7.3455	0.0761076	0.782643	Endothelium	DDX18	12
CCDC93	0.0200483	5.11031	0.00500248	0.943614	Endothelium	CCDC93	12
DBI	0.17338	7.47712	0.624144	0.429512	Endothelium	DBI	12
RALB	0.068581	6.78032	0.122025	0.726849	Endothelium	RALB	12
INHBB	0.212546	5.20776	0.671359	0.412578	Endothelium	INHBB	12
NIFK	-0.0542742	6.05466	0.0612294	0.804563	Endothelium	NIFK	12
TSN	-0.415487	5.34974	2.78538	0.0951284	Endothelium	TSN	12
GYPC	-0.405251	6.22121	2.07451	0.149778	Endothelium	GYPC	12
MAP3K2	0.0973286	5.83432	0.187407	0.665084	Endothelium	MAP3K2	12
IWS1	0.158934	5.82016	0.335929	0.562189	Endothelium	IWS1	12
LIMS2	-0.0265404	6.76057	0.00759897	0.930535	Endothelium	LIMS2	12
WDR33	-0.0837216	6.2357	0.153477	0.695234	Endothelium	WDR33	12
MZT2B	0.0570426	7.28953	0.067448	0.795089	Endothelium	MZT2B	12
CCDC115	-0.513057	5.71478	3.03449	0.0815123	Endothelium	CCDC115	12
IMP4	-0.491596	5.69415	3.31106	0.0688149	Endothelium	IMP4	12
PTPN18	-0.548334	5.15095	3.22296	0.0726122	Endothelium	PTPN18	12
PLEKHB2	0.206559	6.03193	0.908328	0.340559	Endothelium	PLEKHB2	12
MZT2A	-0.202563	5.70985	0.520128	0.470787	Endothelium	MZT2A	12
UBXN4	0.0738935	7.93493	0.136357	0.71193	Endothelium	UBXN4	12
DARS	0.0598986	6.05867	0.0788058	0.778922	Endothelium	DARS	12
MBD5	0.217972	5.25992	0.572851	0.449128	Endothelium	MBD5	12
EPC2	0.0923115	5.17501	0.139054	0.709224	Endothelium	EPC2	12
MMADHC	0.277119	6.1028	2.02573	0.154655	Endothelium	MMADHC	12
RBM43	-0.304936	5.339	0.807883	0.368747	Endothelium	RBM43	12
NMI	-0.157264	5.83132	0.51895	0.47129	Endothelium	NMI	12
RIF1	0.294361	6.21679	2.09148	0.148122	Endothelium	RIF1	12
PRPF40A	-0.107928	7.0033	0.301614	0.582872	Endothelium	PRPF40A	12
NR4A2	-0.504969	6.71419	2.36858	0.1238	Endothelium	NR4A2	12
PKP4	0.386363	7.72732	2.43516	0.118642	Endothelium	PKP4	12
TANC1	0.329749	5.6357	1.51052	0.219059	Endothelium	TANC1	12
BAZ2B	-0.0713833	7.46529	0.12527	0.723387	Endothelium	BAZ2B	12
MARCH7	-0.024757	6.15234	0.00933597	0.923026	Endothelium	MARCH7	12
RBMS1	0.0101341	7.22441	0.00252027	0.959961	Endothelium	RBMS1	12
TANK	0.54211	5.54182	4.51116	0.0336743	Endothelium	TANK	12
PSMD14	-0.0221904	5.67838	0.00459497	0.945956	Endothelium	PSMD14	12
IFIH1	-0.865174	5.654	8.93142	0.00280306	Endothelium	IFIH1	12
GCA	-0.0216801	5.30876	0.00418668	0.948409	Endothelium	GCA	12
COBLL1	0.161361	5.66063	0.447033	0.503747	Endothelium	COBLL1	12
NOSTRIN	-0.249024	7.93904	1.60243	0.205559	Endothelium	NOSTRIN	12
PPIG	0.101147	7.63712	0.211397	0.645675	Endothelium	PPIG	12
SSB	0.139124	7.54317	0.391048	0.531749	Endothelium	SSB	12
METTL5	0.0453861	6.00297	0.0484815	0.825727	Endothelium	METTL5	12
GORASP2	-0.10937	5.46501	0.217401	0.641027	Endothelium	GORASP2	12
TLK1	-0.20154	5.80396	0.993798	0.318816	Endothelium	TLK1	12
DYNC1I2	0.0350499	7.75733	0.0226667	0.880327	Endothelium	DYNC1I2	12
HAT1	-0.314885	5.79571	1.47574	0.224443	Endothelium	HAT1	12
ITGA6	0.0955337	8.2555	0.157196	0.691751	Endothelium	ITGA6	12
RAPGEF4	0.00139641	6.01023	1.3664e-05	0.997051	Endothelium	RAPGEF4	12
MAP3K20	-0.26139	5.12938	0.683129	0.408511	Endothelium	MAP3K20	12
SP3	-0.0940652	5.17356	0.147125	0.701299	Endothelium	SP3	12
OLA1	-0.325098	5.93656	2.21215	0.136928	Endothelium	OLA1	12
CIR1	-0.237632	6.64834	1.40035	0.236665	Endothelium	CIR1	12
WIPF1	0.384427	5.22841	2.08116	0.149127	Endothelium	WIPF1	12
ATF2	0.314294	5.19835	1.58943	0.207408	Endothelium	ATF2	12
ATP5MC3	-0.370289	6.54599	1.12645	0.288533	Endothelium	ATP5MC3	12
HOXD8	0.100031	5.58266	0.125981	0.722636	Endothelium	HOXD8	12
MTX2	0.0347926	5.68562	0.0198762	0.887883	Endothelium	MTX2	12
LINC01116	0.131922	5.45062	0.227589	0.633318	Endothelium	LINC01116	12
HNRNPA3	0.281136	8.29262	2.42529	0.119391	Endothelium	HNRNPA3	12
NFE2L2	-0.0527536	7.70293	0.0547707	0.814961	Endothelium	NFE2L2	12
PRKRA	-0.366324	5.16439	1.2921	0.255661	Endothelium	PRKRA	12
PLEKHA3	-0.506697	5.75614	2.29267	0.129987	Endothelium	PLEKHA3	12
CWC22	-0.257034	5.75981	1.07613	0.299566	Endothelium	CWC22	12
UBE2E3	0.0399441	5.97643	0.0309562	0.860338	Endothelium	UBE2E3	12
SSFA2	0.448682	7.06617	3.59969	0.0577905	Endothelium	SSFA2	12
DNAJC10	0.331983	6.19853	1.34247	0.246599	Endothelium	DNAJC10	12
NCKAP1	0.0919295	6.34304	0.204389	0.651201	Endothelium	NCKAP1	12
ZC3H15	0.291137	7.13876	2.02955	0.154266	Endothelium	ZC3H15	12
CALCRL	0.740998	8.69077	5.90011	0.0151399	Endothelium	CALCRL	12
TFPI	-0.297466	7.84247	0.709013	0.399772	Endothelium	TFPI	12
GULP1	0.102242	5.57898	0.211727	0.645417	Endothelium	GULP1	12
SLC40A1	-0.139097	5.09642	0.206022	0.649904	Endothelium	SLC40A1	12
ASNSD1	0.269757	5.50503	0.958515	0.327561	Endothelium	ASNSD1	12
ORMDL1	-0.186003	6.14352	0.820225	0.365114	Endothelium	ORMDL1	12
HIBCH	-0.296176	5.85788	0.940964	0.33203	Endothelium	HIBCH	12
INPP1	-0.110625	6.68521	0.298102	0.585075	Endothelium	INPP1	12
MFSD6	0.342381	5.05755	1.15826	0.281827	Endothelium	MFSD6	12
GLS	0.267336	5.81942	0.585178	0.44429	Endothelium	GLS	12
STAT1	0.00775842	6.29194	0.000903166	0.976025	Endothelium	STAT1	12
MYO1B	0.268815	5.60275	0.547994	0.459139	Endothelium	MYO1B	12
CAVIN2	-0.330404	7.90466	1.20355	0.272614	Endothelium	CAVIN2	12
SLC39A10	-0.0727241	6.11674	0.111876	0.738018	Endothelium	SLC39A10	12
HECW2	0.59006	5.53455	1.99467	0.157854	Endothelium	HECW2	12
SF3B1	0.128444	7.28931	0.356285	0.550577	Endothelium	SF3B1	12
COQ10B	-0.180251	5.95382	0.378099	0.538622	Endothelium	COQ10B	12
HSPD1	-0.024535	7.70841	0.0158036	0.899959	Endothelium	HSPD1	12
HSPE1	0.109028	7.74248	0.266549	0.605656	Endothelium	HSPE1	12
MOB4	-0.466795	5.78677	2.83775	0.0920732	Endothelium	MOB4	12
SPATS2L	-0.102043	6.11952	0.165741	0.683925	Endothelium	SPATS2L	12
BZW1	-0.25773	7.39618	1.15192	0.283147	Endothelium	BZW1	12
CLK1	-0.0658344	7.1384	0.0955503	0.757236	Endothelium	CLK1	12
NDUFB3	0.123839	6.74615	0.244658	0.620862	Endothelium	NDUFB3	12
CFLAR	0.0542462	7.71181	0.0711725	0.789637	Endothelium	CFLAR	12
CASP10	-0.108144	5.59358	0.213697	0.643885	Endothelium	CASP10	12
SUMO1	-0.272135	7.29004	1.00637	0.315775	Endothelium	SUMO1	12
NOP58	-0.150411	6.12635	0.34931	0.554504	Endothelium	NOP58	12
BMPR2	0.369906	7.7497	3.41976	0.0644203	Endothelium	BMPR2	12
NBEAL1	0.0718997	5.88945	0.0801743	0.777061	Endothelium	NBEAL1	12
CYP20A1	-0.0928753	5.26142	0.137272	0.711009	Endothelium	CYP20A1	12
ABI2	-0.219428	5.72258	0.755313	0.384799	Endothelium	ABI2	12
NRP2	-0.235579	6.60396	1.10538	0.293088	Endothelium	NRP2	12
INO80D	0.36826	5.55876	2.49785	0.114002	Endothelium	INO80D	12
NDUFS1	0.266246	5.56247	1.00056	0.317176	Endothelium	NDUFS1	12
EEF1B2	-0.0578616	9.5688	0.083795	0.772219	Endothelium	EEF1B2	12
KLF7	-0.0406945	6.28627	0.0219107	0.882325	Endothelium	KLF7	12
CREB1	0.280978	5.98166	1.26257	0.261165	Endothelium	CREB1	12
CCNYL1	0.256543	5.12605	0.623096	0.429899	Endothelium	CCNYL1	12
XRCC5	-0.0313128	7.76488	0.0239161	0.877099	Endothelium	XRCC5	12
RPL37A	0.438667	11.4803	3.04662	0.0809054	Endothelium	RPL37A	12
IGFBP2	-0.163291	7.1566	0.127359	0.721186	Endothelium	IGFBP2	12
TNS1	-0.265246	5.54709	1.06255	0.302633	Endothelium	TNS1	12
ARPC2	0.0522523	8.64527	0.0533094	0.817402	Endothelium	ARPC2	12
AAMP	0.137712	5.91735	0.224473	0.635653	Endothelium	AAMP	12
PNKD	-0.373637	6.15229	2.8708	0.0902001	Endothelium	PNKD	12
TMBIM1	0.407422	5.79834	2.98573	0.0840012	Endothelium	TMBIM1	12
CTDSP1	-0.481356	5.55434	3.69763	0.0544898	Endothelium	CTDSP1	12
CNPPD1	0.112583	5.05463	0.161182	0.688071	Endothelium	CNPPD1	12
ZFAND2B	-0.283831	5.05459	1.20249	0.272825	Endothelium	ZFAND2B	12
DNPEP	0.00398672	5.78232	0.000351315	0.985046	Endothelium	DNPEP	12
EPHA4	0.69686	6.16833	7.14439	0.0075199	Endothelium	EPHA4	12
ACSL3	-0.333413	5.42744	1.64998	0.198962	Endothelium	ACSL3	12
WDFY1	0.24835	5.78812	1.44386	0.229515	Endothelium	WDFY1	12
CUL3	0.147724	5.31529	0.252687	0.615189	Endothelium	CUL3	12
MFF	0.075558	5.09522	0.102916	0.748358	Endothelium	MFF	12
TRIP12	0.157485	6.34273	0.444267	0.50507	Endothelium	TRIP12	12
SP110	0.204329	6.79296	0.840316	0.359306	Endothelium	SP110	12
SP140L	0.309163	5.38583	1.23268	0.266886	Endothelium	SP140L	12
SP100	-0.0474417	7.7342	0.0615516	0.80406	Endothelium	SP100	12
PSMD1	0.151947	6.27936	0.446355	0.504071	Endothelium	PSMD1	12
NCL	0.253221	8.6738	1.24311	0.264872	Endothelium	NCL	12
PTMA	0.130932	12.4484	0.429206	0.512379	Endothelium	PTMA	12
EIF4E2	0.00825081	5.41999	0.00120074	0.972358	Endothelium	EIF4E2	12
GIGYF2	0.0409614	6.24331	0.0263121	0.871141	Endothelium	GIGYF2	12
COPS8	-0.0879098	5.8276	0.0984494	0.753698	Endothelium	COPS8	12
LRRFIP1	-0.181374	8.91147	0.920573	0.337325	Endothelium	LRRFIP1	12
NDUFA10	-0.0877261	6.26167	0.137921	0.710357	Endothelium	NDUFA10	12
COPS9	0.36877	7.61572	2.36885	0.123778	Endothelium	COPS9	12
PPP1R7	-0.282354	5.61047	1.88338	0.169951	Endothelium	PPP1R7	12
HDLBP	0.141902	6.30149	0.251087	0.616311	Endothelium	HDLBP	12
SEPT2	0.0579472	7.5448	0.0743637	0.785086	Endothelium	SEPT2	12
STK25	0.532409	5.56175	4.62674	0.0314774	Endothelium	STK25	12
TRNT1	0.297343	5.40663	1.07538	0.299733	Endothelium	TRNT1	12
CRBN	-0.239227	6.95496	1.36753	0.242237	Endothelium	CRBN	12
ITPR1	0.0670316	5.21109	0.0361931	0.849117	Endothelium	ITPR1	12
BHLHE40	0.0528347	6.30709	0.0159227	0.899585	Endothelium	BHLHE40	12
ARL8B	-0.0127055	4.9663	0.00195518	0.964731	Endothelium	ARL8B	12
LMCD1	0.0162713	7.9284	0.00444601	0.946838	Endothelium	LMCD1	12
THUMPD3-AS1	-0.214663	6.57936	0.905108	0.341416	Endothelium	THUMPD3-AS1	12
SETD5	0.128407	6.56005	0.451653	0.501551	Endothelium	SETD5	12
ARPC4	-0.135819	6.49712	0.524424	0.468961	Endothelium	ARPC4	12
JAGN1	-0.641292	5.2265	4.38695	0.0362151	Endothelium	JAGN1	12
EMC3	-0.0887246	5.97748	0.124597	0.724101	Endothelium	EMC3	12
BRK1	-0.129598	8.03322	0.382442	0.536299	Endothelium	BRK1	12
SEC13	-0.172104	5.36882	0.387164	0.533794	Endothelium	SEC13	12
HRH1	0.651433	6.11939	6.6679	0.00981647	Endothelium	HRH1	12
VGLL4	0.212436	7.06011	1.16076	0.281309	Endothelium	VGLL4	12
RAF1	-0.025648	5.41628	0.00969543	0.921563	Endothelium	RAF1	12
RPL32	-0.113193	12.1183	0.279336	0.597137	Endothelium	RPL32	12
IQSEC1	0.353527	5.19289	0.979015	0.322442	Endothelium	IQSEC1	12
FBLN2	-0.196257	6.08482	0.441891	0.506211	Endothelium	FBLN2	12
TMEM43	0.0763852	5.72256	0.0930798	0.760298	Endothelium	TMEM43	12
XPC	0.385405	6.18205	2.33225	0.126719	Endothelium	XPC	12
LSM3	-0.167114	6.77901	0.947205	0.330432	Endothelium	LSM3	12
SLC6A6	0.503891	6.03297	0.733278	0.391823	Endothelium	SLC6A6	12
CCDC174	-0.108482	5.75891	0.235181	0.627708	Endothelium	CCDC174	12
FGD5	0.246249	5.70742	1.13778	0.286122	Endothelium	FGD5	12
FGD5-AS1	0.0666227	6.01895	0.0859578	0.76938	Endothelium	FGD5-AS1	12
MRPS25	0.174898	5.28412	0.554297	0.456567	Endothelium	MRPS25	12
SH3BP5	-0.354982	8.62334	1.65442	0.198358	Endothelium	SH3BP5	12
ANKRD28	0.600904	6.64996	6.97262	0.00827662	Endothelium	ANKRD28	12
DPH3	-0.21092	5.12487	0.677989	0.41028	Endothelium	DPH3	12
RFTN1	-0.194819	5.65087	0.213491	0.644045	Endothelium	RFTN1	12
TBC1D5	0.279055	5.83987	0.783383	0.376109	Endothelium	TBC1D5	12
RAB5A	-0.0503151	6.36743	0.0229834	0.8795	Endothelium	RAB5A	12
ZNF385D	0.535719	7.95079	4.60323	0.0319119	Endothelium	ZNF385D	12
UBE2E2	0.498384	5.23826	2.51424	0.112822	Endothelium	UBE2E2	12
UBE2E1	-0.12204	5.63501	0.268904	0.604068	Endothelium	UBE2E1	12
RPL15	-0.271503	11.5898	1.81096	0.178393	Endothelium	RPL15	12
NR1D2	0.0123609	5.82334	0.00195309	0.96475	Endothelium	NR1D2	12
TOP2B	0.367712	5.11873	1.98826	0.158523	Endothelium	TOP2B	12
NGLY1	0.210744	5.13609	0.803617	0.370014	Endothelium	NGLY1	12
CMC1	-0.0579239	5.41802	0.0377742	0.845897	Endothelium	CMC1	12
RBMS3	0.250925	5.65125	0.985447	0.320858	Endothelium	RBMS3	12
TGFBR2	-0.0440992	8.47902	0.0388134	0.843819	Endothelium	TGFBR2	12
STT3B	0.105665	5.29693	0.161094	0.688151	Endothelium	STT3B	12
CMTM8	-0.397383	5.98781	1.63084	0.201587	Endothelium	CMTM8	12
CMTM6	-0.40528	6.05652	3.56806	0.0589011	Endothelium	CMTM6	12
DYNC1LI1	0.094677	5.7906	0.202734	0.652523	Endothelium	DYNC1LI1	12
CRTAP	-0.0363893	6.56318	0.025539	0.873031	Endothelium	CRTAP	12
PDCD6IP	0.0367931	6.25314	0.0233199	0.878628	Endothelium	PDCD6IP	12
LRRFIP2	0.151377	6.02287	0.352945	0.552451	Endothelium	LRRFIP2	12
GOLGA4	0.13363	7.61644	0.277935	0.598058	Endothelium	GOLGA4	12
ACAA1	-0.116982	5.29909	0.167869	0.682013	Endothelium	ACAA1	12
WDR48	-0.015993	4.95064	0.00227739	0.961938	Endothelium	WDR48	12
CSRNP1	-0.191139	6.00488	0.476635	0.48995	Endothelium	CSRNP1	12
RPSA	-0.334941	9.94466	1.94643	0.162972	Endothelium	RPSA	12
MYRIP	-0.496705	5.55696	1.99399	0.157924	Endothelium	MYRIP	12
EIF1B	-0.105906	6.56234	0.127013	0.721549	Endothelium	EIF1B	12
RPL14	-0.145567	10.2958	0.499848	0.479567	Endothelium	RPL14	12
CTNNB1	0.0672537	6.95674	0.0998372	0.752025	Endothelium	CTNNB1	12
SEC22C	-0.198734	5.26717	0.471106	0.492479	Endothelium	SEC22C	12
SS18L2	-0.198112	5.66352	0.47019	0.4929	Endothelium	SS18L2	12
NKTR	0.0445198	8.08065	0.0321058	0.857796	Endothelium	NKTR	12
SNRK	-0.205622	6.88362	0.673914	0.41169	Endothelium	SNRK	12
ABHD5	0.246205	5.86605	0.840434	0.359273	Endothelium	ABHD5	12
KIAA1143	0.21799	6.1778	0.803663	0.37	Endothelium	KIAA1143	12
ZDHHC3	0.149256	5.33257	0.291346	0.589359	Endothelium	ZDHHC3	12
EXOSC7	-0.182737	5.10982	0.382299	0.536375	Endothelium	EXOSC7	12
CCDC12	-0.349959	6.2699	2.80788	0.093802	Endothelium	CCDC12	12
SETD2	0.220884	5.84685	0.417341	0.518267	Endothelium	SETD2	12
KIF9	0.0342876	5.4568	0.0198471	0.887965	Endothelium	KIF9	12
SMARCC1	0.53018	5.94727	3.95753	0.046662	Endothelium	SMARCC1	12
DHX30	0.348258	5.17059	1.29195	0.25569	Endothelium	DHX30	12
MAP4	-0.0130695	7.22153	0.00315065	0.955238	Endothelium	MAP4	12
TMA7	0.144274	8.85663	0.373653	0.54102	Endothelium	TMA7	12
SHISA5	0.275515	6.52636	1.61214	0.204192	Endothelium	SHISA5	12
UQCRC1	-0.291413	5.76815	0.959587	0.327291	Endothelium	UQCRC1	12
IP6K2	-0.01697	5.5739	0.0037849	0.950944	Endothelium	IP6K2	12
PRKAR2A	0.180492	6.12771	0.550927	0.457939	Endothelium	PRKAR2A	12
ARIH2	0.43235	5.57916	3.3017	0.0692084	Endothelium	ARIH2	12
NDUFAF3	0.0993086	6.86434	0.173285	0.677209	Endothelium	NDUFAF3	12
IMPDH2	0.0126566	6.29721	0.00233986	0.96142	Endothelium	IMPDH2	12
QARS	-0.349151	6.16439	2.18579	0.13929	Endothelium	QARS	12
LAMB2	-0.0220069	5.78085	0.00896592	0.924562	Endothelium	LAMB2	12
USP4	0.0308919	5.5554	0.0106646	0.917749	Endothelium	USP4	12
RHOA	-0.133384	8.47855	0.508416	0.475825	Endothelium	RHOA	12
DAG1	0.120695	5.00629	0.142423	0.705884	Endothelium	DAG1	12
RBM6	0.0386313	6.12925	0.0214277	0.88362	Endothelium	RBM6	12
RBM5	0.136867	6.34025	0.304521	0.581062	Endothelium	RBM5	12
GNAI2	0.0115285	8.48427	0.00316498	0.955136	Endothelium	GNAI2	12
IFRD2	0.0412911	5.33838	0.0187134	0.891191	Endothelium	IFRD2	12
HYAL2	-0.265327	8.29068	1.17239	0.278911	Endothelium	HYAL2	12
TUSC2	-0.508583	5.32221	3.96387	0.0464866	Endothelium	TUSC2	12
RASSF1	-0.181763	5.39205	0.60345	0.437265	Endothelium	RASSF1	12
MANF	0.10359	6.46947	0.162918	0.686484	Endothelium	MANF	12
TEX264	0.0889926	6.09234	0.150356	0.698195	Endothelium	TEX264	12
ABHD14B	-0.0309925	5.43736	0.0133863	0.907891	Endothelium	ABHD14B	12
RPL29	-0.310364	10.7664	2.32644	0.127193	Endothelium	RPL29	12
TWF2	0.117737	5.65297	0.209495	0.647163	Endothelium	TWF2	12
WDR82	-0.191243	5.68289	0.664567	0.414952	Endothelium	WDR82	12
SMIM4	0.142207	5.51225	0.283719	0.594274	Endothelium	SMIM4	12
PBRM1	-0.180588	5.96161	0.41087	0.521528	Endothelium	PBRM1	12
GNL3	0.248403	6.4334	1.18812	0.27571	Endothelium	GNL3	12
GLT8D1	0.0788369	5.08205	0.094102	0.759026	Endothelium	GLT8D1	12
SPCS1	-0.064121	7.66021	0.0820764	0.774503	Endothelium	SPCS1	12
TKT	0.511573	5.99311	2.81154	0.0935888	Endothelium	TKT	12
DCP1A	0.0141001	5.45244	0.00268062	0.958708	Endothelium	DCP1A	12
SELENOK	-0.151876	7.3274	0.569341	0.450521	Endothelium	SELENOK	12
CCDC66	-0.724768	5.73084	9.7583	0.00178515	Endothelium	CCDC66	12
FAM208A	0.106941	5.59634	0.145469	0.702903	Endothelium	FAM208A	12
ARHGEF3	0.125902	5.70554	0.322216	0.570279	Endothelium	ARHGEF3	12
APPL1	0.0687814	7.07901	0.113246	0.736479	Endothelium	APPL1	12
ARF4	-0.151268	6.39952	0.408374	0.522796	Endothelium	ARF4	12
SLMAP	0.181542	5.21961	0.561384	0.453703	Endothelium	SLMAP	12
FLNB	0.0603747	6.86754	0.0839211	0.772052	Endothelium	FLNB	12
DNASE1L3	-1.05301	6.56357	4.19156	0.0406256	Endothelium	DNASE1L3	12
PDHB	-0.219694	6.08924	0.867965	0.351519	Endothelium	PDHB	12
FAM107A	-0.388839	6.21423	1.15336	0.282847	Endothelium	FAM107A	12
PTPRG	0.409705	6.63154	1.70039	0.192236	Endothelium	PTPRG	12
THOC7	0.142355	6.29572	0.455029	0.499957	Endothelium	THOC7	12
PSMD6	-0.275818	5.95856	1.43408	0.231099	Endothelium	PSMD6	12
ADAMTS9	0.769848	7.43394	4.72445	0.0297368	Endothelium	ADAMTS9	12
MAGI1	-0.376569	6.80331	1.51573	0.218267	Endothelium	MAGI1	12
SUCLG2	-0.226371	5.7771	0.754523	0.385048	Endothelium	SUCLG2	12
TMF1	0.0358751	6.35322	0.0305235	0.861308	Endothelium	TMF1	12
ARL6IP5	-0.0978692	7.70223	0.23529	0.627629	Endothelium	ARL6IP5	12
FRMD4B	0.324634	7.02841	1.65043	0.1989	Endothelium	FRMD4B	12
FOXP1	0.217333	8.26016	1.21243	0.270851	Endothelium	FOXP1	12
RYBP	0.0940649	6.37712	0.110999	0.73901	Endothelium	RYBP	12
PPP4R2	0.132579	6.33966	0.403664	0.525203	Endothelium	PPP4R2	12
ROBO1	0.580889	5.15438	3.04306	0.0810828	Endothelium	ROBO1	12
CHMP2B	-0.254418	6.21029	1.36724	0.242286	Endothelium	CHMP2B	12
CGGBP1	-0.0465345	6.02696	0.0461197	0.829958	Endothelium	CGGBP1	12
PROS1	0.350196	5.94712	1.77593	0.18265	Endothelium	PROS1	12
ARL13B	-0.0937336	5.62729	0.108841	0.741468	Endothelium	ARL13B	12
MTRNR2L12	0.612981	8.16892	1.00794	0.315398	Endothelium	MTRNR2L12	12
CRYBG3	0.874105	6.91231	11.7397	0.000611825	Endothelium	CRYBG3	12
RIOX2	-0.0849533	5.59095	0.144504	0.703844	Endothelium	RIOX2	12
CLDND1	-0.223372	5.73359	0.637896	0.424474	Endothelium	CLDND1	12
CMSS1	0.69015	5.73565	4.44925	0.0349166	Endothelium	CMSS1	12
FILIP1L	0.0468138	6.17307	0.0284684	0.866012	Endothelium	FILIP1L	12
TFG	0.0467617	6.24513	0.0472782	0.827869	Endothelium	TFG	12
SENP7	0.168971	5.27677	0.470941	0.492555	Endothelium	SENP7	12
TRMT10C	-0.103843	5.59873	0.206395	0.649608	Endothelium	TRMT10C	12
PCNP	-0.252081	6.71372	1.18291	0.276764	Endothelium	PCNP	12
RPL24	-0.0403918	10.69	0.0512536	0.820896	Endothelium	RPL24	12
NFKBIZ	0.203254	7.98265	0.412321	0.520794	Endothelium	NFKBIZ	12
CBLB	0.588658	5.20083	4.06041	0.0438999	Endothelium	CBLB	12
BBX	0.0827523	6.95218	0.157929	0.69107	Endothelium	BBX	12
CD47	-0.0956719	5.96488	0.125372	0.723279	Endothelium	CD47	12
IFT57	-0.31026	5.87302	1.70855	0.191173	Endothelium	IFT57	12
CD200	0.272919	7.23152	1.4075	0.235471	Endothelium	CD200	12
ATG3	-0.140577	6.07987	0.413756	0.520069	Endothelium	ATG3	12
CCDC80	0.19959	5.22454	0.356772	0.550305	Endothelium	CCDC80	12
NAA50	-0.0196043	5.02462	0.00441067	0.947049	Endothelium	NAA50	12
ATP6V1A	-0.247986	5.12133	0.892049	0.344923	Endothelium	ATP6V1A	12
QTRT2	0.174849	5.11745	0.371128	0.54239	Endothelium	QTRT2	12
ZBTB20	-0.0380024	8.52253	0.0401892	0.841111	Endothelium	ZBTB20	12
ARHGAP31	-0.00437325	5.88083	0.000294683	0.986304	Endothelium	ARHGAP31	12
POGLUT1	0.323016	5.22557	1.14393	0.284823	Endothelium	POGLUT1	12
TIMMDC1	0.297662	6.48945	1.79562	0.180243	Endothelium	TIMMDC1	12
COX17	0.406848	7.23072	3.00448	0.0830345	Endothelium	COX17	12
GSK3B	0.357859	5.46695	1.5644	0.211022	Endothelium	GSK3B	12
FSTL1	0.757826	5.96744	5.41838	0.0199258	Endothelium	FSTL1	12
NDUFB4	0.194731	7.88934	1.16529	0.280371	Endothelium	NDUFB4	12
GOLGB1	0.37437	7.52796	2.8068	0.0938653	Endothelium	GOLGB1	12
FAM162A	-0.116452	6.2415	0.27447	0.600349	Endothelium	FAM162A	12
PARP9	-0.0953868	6.06609	0.190845	0.662214	Endothelium	PARP9	12
DTX3L	0.373294	5.17256	2.00329	0.156958	Endothelium	DTX3L	12
PARP14	0.240933	7.53135	1.38712	0.238893	Endothelium	PARP14	12
PDIA5	-0.31314	5.7342	0.847627	0.357225	Endothelium	PDIA5	12
MYLK	-0.0653328	6.56008	0.0613718	0.804341	Endothelium	MYLK	12
CCDC14	-0.328588	5.45549	1.21668	0.270013	Endothelium	CCDC14	12
HEG1	0.310058	8.26339	1.51308	0.21867	Endothelium	HEG1	12
ZNF148	0.0873163	6.28107	0.132029	0.716338	Endothelium	ZNF148	12
SLC41A3	-0.0671635	5.3452	0.0504994	0.822197	Endothelium	SLC41A3	12
MGLL	-0.142959	7.78346	0.377682	0.538847	Endothelium	MGLL	12
SEC61A1	0.184865	5.44599	0.36536	0.545544	Endothelium	SEC61A1	12
RUVBL1	0.135407	5.45424	0.253981	0.614286	Endothelium	RUVBL1	12
GATA2	-0.421406	6.09526	2.14586	0.142955	Endothelium	GATA2	12
GATA2-AS1	-0.0302112	5.27914	0.00906427	0.924151	Endothelium	GATA2-AS1	12
RPN1	0.375991	6.19002	2.43542	0.118622	Endothelium	RPN1	12
RAB7A	0.125312	7.11009	0.373651	0.541021	Endothelium	RAB7A	12
ISY1	0.0497879	5.4549	0.0445462	0.832841	Endothelium	ISY1	12
CNBP	-0.457773	7.81709	4.80869	0.0283166	Endothelium	CNBP	12
H1FX	-0.296642	6.60684	0.633206	0.426182	Endothelium	H1FX	12
MBD4	-0.197405	5.81262	0.938057	0.332778	Endothelium	MBD4	12
PLXND1	-0.00831343	6.34843	0.00115539	0.972884	Endothelium	PLXND1	12
MRPL3	0.0425063	5.26612	0.0215053	0.883411	Endothelium	MRPL3	12
NPHP3	-0.611342	5.27312	3.91084	0.0479757	Endothelium	NPHP3	12
CDV3	0.116587	6.41561	0.0678425	0.794504	Endothelium	CDV3	12
SLCO2A1	0.351727	7.24487	1.489	0.222372	Endothelium	SLCO2A1	12
RYK	-0.0777954	5.6353	0.0950912	0.757802	Endothelium	RYK	12
ANAPC13	0.0474334	6.04335	0.0425399	0.836594	Endothelium	ANAPC13	12
CEP63	-0.554624	5.40266	3.34941	0.0672291	Endothelium	CEP63	12
STAG1	0.503209	6.01255	5.39306	0.020217	Endothelium	STAG1	12
SLC35G2	-0.221067	5.22076	0.405882	0.524067	Endothelium	SLC35G2	12
NCK1	-0.532453	6.00585	5.32767	0.0209895	Endothelium	NCK1	12
COPB2	0.297972	5.89609	1.2957	0.255	Endothelium	COPB2	12
SLC25A36	-0.207974	6.09097	0.703563	0.401589	Endothelium	SLC25A36	12
ZBTB38	0.342703	7.08653	3.24769	0.071524	Endothelium	ZBTB38	12
RNF7	0.0480887	7.15028	0.0510943	0.82117	Endothelium	RNF7	12
ATP1B3	0.0856832	7.93419	0.0903113	0.763782	Endothelium	ATP1B3	12
TFDP2	0.090318	5.65485	0.125194	0.723468	Endothelium	TFDP2	12
XRN1	0.367819	5.88718	2.19922	0.138081	Endothelium	XRN1	12
U2SURP	-0.0160985	7.16432	0.00689796	0.933809	Endothelium	U2SURP	12
PLSCR4	0.0281104	5.61358	0.00940755	0.922732	Endothelium	PLSCR4	12
PLSCR1	-0.116456	7.19775	0.207213	0.648961	Endothelium	PLSCR1	12
GYG1	-0.53865	5.22649	4.94321	0.0261933	Endothelium	GYG1	12
TM4SF18	-0.0255514	7.4935	0.0121352	0.912283	Endothelium	TM4SF18	12
TM4SF1	-0.0169846	10.4466	0.00494078	0.943962	Endothelium	TM4SF1	12
WWTR1	0.247607	7.2208	1.68318	0.194502	Endothelium	WWTR1	12
COMMD2	-0.260059	6.009	1.22372	0.268632	Endothelium	COMMD2	12
RNF13	-0.257551	6.74762	1.59661	0.206384	Endothelium	RNF13	12
TSC22D2	0.0545326	5.72243	0.0276305	0.867981	Endothelium	TSC22D2	12
SERP1	-0.135612	7.58255	0.545348	0.460225	Endothelium	SERP1	12
EIF2A	-0.196281	6.65221	0.749178	0.386737	Endothelium	EIF2A	12
SELENOT	-0.171638	6.33238	0.606337	0.43617	Endothelium	SELENOT	12
MBNL1	0.546979	7.7886	7.17411	0.00739631	Endothelium	MBNL1	12
DHX36	0.0037516	7.33057	0.000333761	0.985424	Endothelium	DHX36	12
GMPS	0.148815	5.39349	0.369319	0.543376	Endothelium	GMPS	12
SSR3	-0.236613	6.66959	0.788	0.374706	Endothelium	SSR3	12
TIPARP	0.108145	5.37777	0.127149	0.721406	Endothelium	TIPARP	12
CCNL1	-0.332035	8.56698	2.12635	0.144785	Endothelium	CCNL1	12
RSRC1	0.0789176	6.23806	0.112187	0.737668	Endothelium	RSRC1	12
MLF1	-0.354598	5.46147	0.859145	0.353978	Endothelium	MLF1	12
GFM1	0.5074	5.19578	4.39224	0.0361029	Endothelium	GFM1	12
LXN	-0.249901	5.97124	0.570631	0.450008	Endothelium	LXN	12
MFSD1	-0.200944	5.10977	0.554313	0.456561	Endothelium	MFSD1	12
SMC4	0.223722	5.85202	0.585793	0.444051	Endothelium	SMC4	12
KPNA4	0.157804	6.0074	0.395769	0.529283	Endothelium	KPNA4	12
PDCD10	0.129373	6.54444	0.3904	0.532089	Endothelium	PDCD10	12
GOLIM4	0.502754	6.31226	6.58247	0.0102988	Endothelium	GOLIM4	12
MECOM	0.0700251	6.84673	0.0570232	0.811264	Endothelium	MECOM	12
SEC62	0.127616	8.70942	0.291401	0.589324	Endothelium	SEC62	12
SKIL	-0.0723189	6.59561	0.0514762	0.820514	Endothelium	SKIL	12
RPL22L1	0.3158	6.70953	1.18504	0.276333	Endothelium	RPL22L1	12
FNDC3B	0.166469	5.50082	0.451067	0.501829	Endothelium	FNDC3B	12
TNFSF10	-0.0268307	8.74235	0.0168448	0.896734	Endothelium	TNFSF10	12
TBL1XR1	0.192564	6.21665	0.681592	0.409039	Endothelium	TBL1XR1	12
PIK3CA	0.165315	5.06684	0.288898	0.590927	Endothelium	PIK3CA	12
GNB4	-0.362141	6.36727	2.81745	0.0932442	Endothelium	GNB4	12
MRPL47	0.00553289	5.85157	0.000481876	0.982487	Endothelium	MRPL47	12
NDUFB5	-0.455502	6.67784	4.43434	0.0352229	Endothelium	NDUFB5	12
TTC14	-0.0609576	6.47366	0.0846153	0.771138	Endothelium	TTC14	12
FXR1	0.205696	6.81291	1.0153	0.313636	Endothelium	FXR1	12
DNAJC19	-0.204395	6.16545	0.880994	0.34793	Endothelium	DNAJC19	12
KLHL24	0.37217	5.15658	1.26888	0.259978	Endothelium	KLHL24	12
AP2M1	-0.237736	7.3656	1.38072	0.239979	Endothelium	AP2M1	12
PSMD2	0.127202	6.0985	0.331899	0.564543	Endothelium	PSMD2	12
EIF4G1	0.312203	6.67891	1.99255	0.158075	Endothelium	EIF4G1	12
POLR2H	-0.370049	6.0004	2.52942	0.111742	Endothelium	POLR2H	12
MAP3K13	0.0713616	6.72048	0.0917553	0.761957	Endothelium	MAP3K13	12
TMEM41A	-0.184628	5.0714	0.334431	0.563062	Endothelium	TMEM41A	12
TRA2B	0.216076	7.6891	0.723599	0.394966	Endothelium	TRA2B	12
DNAJB11	0.0655266	5.44568	0.0806681	0.776394	Endothelium	DNAJB11	12
EIF4A2	-0.361972	7.95858	2.59041	0.107513	Endothelium	EIF4A2	12
ST6GAL1	-0.168319	5.87664	0.292966	0.588326	Endothelium	ST6GAL1	12
LPP	0.45394	6.97704	3.99828	0.0455468	Endothelium	LPP	12
CCDC50	0.0808063	7.35492	0.165569	0.68408	Endothelium	CCDC50	12
HES1	-0.592173	8.55215	1.31435	0.251608	Endothelium	HES1	12
ATP13A3	1.22623	5.80442	7.22907	0.00717325	Endothelium	ATP13A3	12
TMEM44	-0.177355	5.48195	0.412997	0.520452	Endothelium	TMEM44	12
LSG1	0.172241	5.51127	0.465432	0.495096	Endothelium	LSG1	12
FAM43A	-0.0576612	6.09078	0.0239976	0.876891	Endothelium	FAM43A	12
ACAP2	0.0440935	6.66613	0.0471464	0.828105	Endothelium	ACAP2	12
PPP1R2	-0.30307	6.39784	1.771	0.183259	Endothelium	PPP1R2	12
MUC20-OT1	-0.403072	6.28823	1.54866	0.213334	Endothelium	MUC20-OT1	12
PCYT1A	0.114475	5.37847	0.227411	0.633451	Endothelium	PCYT1A	12
RNF168	0.19412	5.79604	0.758968	0.383652	Endothelium	RNF168	12
PAK2	0.253214	7.46579	1.29836	0.254512	Endothelium	PAK2	12
SENP5	0.043283	5.3025	0.0153712	0.901331	Endothelium	SENP5	12
NCBP2	-0.331815	6.04948	1.90771	0.167218	Endothelium	NCBP2	12
NCBP2-AS2	-0.44575	5.3549	2.18925	0.138977	Endothelium	NCBP2-AS2	12
DLG1	0.205323	5.23348	0.662301	0.415749	Endothelium	DLG1	12
FYTTD1	-0.139198	5.99917	0.197344	0.656874	Endothelium	FYTTD1	12
LRCH3	-0.32439	5.11001	1.3127	0.251907	Endothelium	LRCH3	12
RPL35A	-0.00478892	11.4101	0.000437702	0.983308	Endothelium	RPL35A	12
ZNF721	-0.143553	5.45837	0.25477	0.613736	Endothelium	ZNF721	12
ATP5ME	0.324437	8.00467	1.1074	0.292648	Endothelium	ATP5ME	12
CPLX1	-0.237002	5.49374	0.893259	0.344596	Endothelium	CPLX1	12
CTBP1	0.364751	5.22366	1.23704	0.266041	Endothelium	CTBP1	12
MAEA	-0.218211	5.0183	0.496571	0.481011	Endothelium	MAEA	12
SLBP	-0.27828	5.2155	0.56726	0.45135	Endothelium	SLBP	12
MXD4	-0.21494	5.21146	0.317471	0.573132	Endothelium	MXD4	12
TNIP2	-0.377492	5.69249	1.50748	0.219524	Endothelium	TNIP2	12
SH3BP2	-0.409735	5.3839	1.43477	0.230988	Endothelium	SH3BP2	12
ADD1	-0.170382	6.57863	0.677953	0.410293	Endothelium	ADD1	12
MFSD10	-0.50119	5.64823	4.49759	0.0339427	Endothelium	MFSD10	12
RGS12	-0.209073	5.83974	0.75841	0.383827	Endothelium	RGS12	12
LRPAP1	-0.112218	6.25459	0.283255	0.594576	Endothelium	LRPAP1	12
LYAR	0.409633	6.00194	2.54559	0.110602	Endothelium	LYAR	12
MSX1	0.518951	5.15388	4.02821	0.0447455	Endothelium	MSX1	12
CYTL1	-0.351458	6.97209	1.46433	0.226242	Endothelium	CYTL1	12
MRFAP1	-0.21442	7.38695	0.987756	0.320291	Endothelium	MRFAP1	12
MRFAP1L1	0.0383521	5.22472	0.0142306	0.905044	Endothelium	MRFAP1L1	12
BLOC1S4	-0.989932	4.85334	6.06591	0.0137816	Endothelium	BLOC1S4	12
KIAA0232	-0.0803727	5.37002	0.101244	0.750342	Endothelium	KIAA0232	12
GRPEL1	0.413456	5.64794	2.89238	0.0889991	Endothelium	GRPEL1	12
AFAP1	-0.198446	5.71596	0.614709	0.43302	Endothelium	AFAP1	12
WDR1	0.0610647	6.62479	0.0730762	0.786909	Endothelium	WDR1	12
HS3ST1	-0.10131	5.12638	0.130047	0.718383	Endothelium	HS3ST1	12
BOD1L1	0.243194	6.73116	1.17301	0.278784	Endothelium	BOD1L1	12
FBXL5	-0.119935	5.22563	0.155867	0.69299	Endothelium	FBXL5	12
FAM200B	0.0945455	5.53045	0.107556	0.742944	Endothelium	FAM200B	12
LDB2	-0.303537	7.86623	2.47826	0.11543	Endothelium	LDB2	12
LAP3	0.223166	7.90371	1.17321	0.278743	Endothelium	LAP3	12
MED28	0.154751	6.17253	0.579229	0.446615	Endothelium	MED28	12
LCORL	-0.363892	5.32126	1.80235	0.179428	Endothelium	LCORL	12
DHX15	0.12836	6.07491	0.365932	0.54523	Endothelium	DHX15	12
RBPJ	-0.065555	6.64389	0.0808719	0.776119	Endothelium	RBPJ	12
STIM2	0.0400079	6.43957	0.0201439	0.887136	Endothelium	STIM2	12
RELL1	1.74852	6.04768	21.5428	3.46026e-06	Endothelium	RELL1	12
PGM2	0.0271493	5.12661	0.010555	0.918171	Endothelium	PGM2	12
TBC1D1	0.00497259	5.97433	0.000161329	0.989866	Endothelium	TBC1D1	12
KLF3	-0.156726	7.22938	0.247215	0.619043	Endothelium	KLF3	12
FAM114A1	0.386756	5.81494	2.05919	0.151291	Endothelium	FAM114A1	12
KLHL5	0.280283	5.59118	1.18857	0.275618	Endothelium	KLHL5	12
RFC1	0.306991	6.56411	2.31841	0.127851	Endothelium	RFC1	12
RPL9	-0.24883	11.2759	1.83579	0.175445	Endothelium	RPL9	12
SMIM14	0.0907635	6.21128	0.159734	0.689402	Endothelium	SMIM14	12
UBE2K	0.302909	6.38961	2.39955	0.12137	Endothelium	UBE2K	12
PDS5A	0.408691	5.51879	2.72891	0.0985464	Endothelium	PDS5A	12
APBB2	0.0973505	5.775	0.161273	0.687987	Endothelium	APBB2	12
LIMCH1	-0.229321	6.7002	1.10305	0.293598	Endothelium	LIMCH1	12
COMMD8	-0.0274843	5.25849	0.00790937	0.929134	Endothelium	COMMD8	12
SLAIN2	-0.0742791	5.4933	0.09684	0.755655	Endothelium	SLAIN2	12
FRYL	0.381672	6.70229	3.45714	0.062979	Endothelium	FRYL	12
OCIAD1	-0.23601	7.10323	1.3029	0.253684	Endothelium	OCIAD1	12
OCIAD2	-0.0608042	6.70688	0.0592404	0.807701	Endothelium	OCIAD2	12
FIP1L1	-0.132958	5.69484	0.374292	0.540674	Endothelium	FIP1L1	12
CHIC2	-0.0865343	5.24296	0.0428026	0.836098	Endothelium	CHIC2	12
KDR	-0.14515	7.14567	0.199663	0.654993	Endothelium	KDR	12
TMEM165	-0.0878426	6.9242	0.133351	0.714983	Endothelium	TMEM165	12
CLOCK	-0.373032	5.27558	1.37357	0.2412	Endothelium	CLOCK	12
EXOC1	0.503929	6.26139	4.24771	0.0393033	Endothelium	EXOC1	12
CEP135	0.319998	4.98322	0.927798	0.335436	Endothelium	CEP135	12
SRP72	-0.101721	7.01482	0.248906	0.617846	Endothelium	SRP72	12
REST	-0.269905	6.18398	1.05034	0.305428	Endothelium	REST	12
POLR2B	0.26426	5.70026	0.924031	0.336419	Endothelium	POLR2B	12
IGFBP7	-0.144904	11.3201	0.21676	0.64152	Endothelium	IGFBP7	12
CENPC	0.004841	6.10413	0.000269361	0.986906	Endothelium	CENPC	12
UBA6	-0.0573522	5.80306	0.0605145	0.805685	Endothelium	UBA6	12
YTHDC1	0.175537	7.21486	0.673754	0.411746	Endothelium	YTHDC1	12
UTP3	0.0647578	5.1685	0.0526366	0.818537	Endothelium	UTP3	12
RUFY3	0.517494	5.90046	3.78559	0.0516956	Endothelium	RUFY3	12
GRSF1	-0.173921	5.42742	0.34368	0.557713	Endothelium	GRSF1	12
ANKRD17	0.124012	6.06783	0.348562	0.554929	Endothelium	ANKRD17	12
CXCL2	-0.346252	6.32724	0.304278	0.581213	Endothelium	CXCL2	12
G3BP2	0.192591	6.46071	0.747074	0.387404	Endothelium	G3BP2	12
USO1	-0.0201158	5.81773	0.00620239	0.937227	Endothelium	USO1	12
SDAD1	0.0622376	5.78283	0.0570782	0.811175	Endothelium	SDAD1	12
SCARB2	-0.13941	6.37297	0.470037	0.49297	Endothelium	SCARB2	12
SEPT11	0.0623612	5.97075	0.0498942	0.823248	Endothelium	SEPT11	12
CCNI	-0.352221	8.75211	3.12528	0.0770867	Endothelium	CCNI	12
CCNG2	0.0208637	5.53639	0.00414956	0.948638	Endothelium	CCNG2	12
CNOT6L	0.105526	6.26918	0.300014	0.583873	Endothelium	CNOT6L	12
MRPL1	-0.057358	5.80453	0.0555879	0.81361	Endothelium	MRPL1	12
HNRNPD	-0.0797584	7.71755	0.154896	0.6939	Endothelium	HNRNPD	12
HNRNPDL	-0.179427	7.44687	0.88341	0.347269	Endothelium	HNRNPDL	12
TMEM150C	0.305275	5.42376	1.1739	0.278601	Endothelium	TMEM150C	12
SEC31A	0.330546	6.28963	1.90594	0.167414	Endothelium	SEC31A	12
COPS4	-0.638528	5.24926	3.81056	0.0509305	Endothelium	COPS4	12
MRPS18C	-0.473585	6.5721	6.59213	0.0102431	Endothelium	MRPS18C	12
AFF1	0.167276	5.74699	0.231193	0.630641	Endothelium	AFF1	12
HSD17B11	-0.212518	7.12914	0.648608	0.420611	Endothelium	HSD17B11	12
NUDT9	0.126107	5.25852	0.207255	0.648927	Endothelium	NUDT9	12
SPARCL1	-0.0639601	11.9876	0.0740801	0.785486	Endothelium	SPARCL1	12
SPP1	-0.226645	7.85424	0.12872	0.719763	Endothelium	SPP1	12
ABCG2	-0.740501	5.98004	4.46844	0.0345264	Endothelium	ABCG2	12
PYURF	-0.194112	7.30602	0.840324	0.359304	Endothelium	PYURF	12
MMRN1	0.0965902	6.5467	0.0300915	0.862283	Endothelium	MMRN1	12
PDLIM5	0.32095	7.28857	2.46228	0.11661	Endothelium	PDLIM5	12
EIF4E	-0.209541	5.67501	0.614365	0.433149	Endothelium	EIF4E	12
ADH5	-0.383605	6.10794	3.99837	0.0455444	Endothelium	ADH5	12
DNAJB14	0.0438392	6.28481	0.0455983	0.830908	Endothelium	DNAJB14	12
H2AFZ	-0.00176526	8.34116	7.35083e-05	0.993159	Endothelium	H2AFZ	12
EMCN	-0.0278424	8.88538	0.0196833	0.888425	Endothelium	EMCN	12
PPP3CA	0.33636	7.07619	1.94224	0.163426	Endothelium	PPP3CA	12
NFKB1	0.525827	5.50298	3.91593	0.0478306	Endothelium	NFKB1	12
UBE2D3	-0.155538	8.2302	0.657648	0.417392	Endothelium	UBE2D3	12
CISD2	-0.0252239	5.13395	0.00407524	0.9491	Endothelium	CISD2	12
BDH2	-0.0527443	5.57068	0.0542068	0.815898	Endothelium	BDH2	12
PPA2	-0.000141294	5.91202	2.67452e-06	0.998695	Endothelium	PPA2	12
AIMP1	0.0885011	6.50372	0.203232	0.652124	Endothelium	AIMP1	12
PAPSS1	0.577355	5.24527	4.14605	0.0417318	Endothelium	PAPSS1	12
RPL34	-0.00203031	12.5802	5.00732e-05	0.994354	Endothelium	RPL34	12
OSTC	-0.0426213	6.94517	0.0425001	0.836669	Endothelium	OSTC	12
MCUB	-0.236081	5.91655	0.704969	0.401119	Endothelium	MCUB	12
CFI	-0.112957	6.5687	0.232488	0.629685	Endothelium	CFI	12
GAR1	0.633375	5.55928	8.72138	0.00314499	Endothelium	GAR1	12
FAM241A	-0.316769	6.71368	1.41838	0.233671	Endothelium	FAM241A	12
TIFA	-1.0445	5.64545	6.52688	0.0106256	Endothelium	TIFA	12
LARP7	-0.282112	6.5758	1.59705	0.206322	Endothelium	LARP7	12
CAMK2D	0.175601	5.07609	0.434768	0.509659	Endothelium	CAMK2D	12
SNHG8	0.0502083	8.15427	0.0494741	0.823981	Endothelium	SNHG8	12
USP53	0.19548	5.98048	0.798914	0.371418	Endothelium	USP53	12
C4orf3	-0.0627208	7.84279	0.0974778	0.754878	Endothelium	C4orf3	12
ANXA5	0.151316	7.31658	0.645695	0.421656	Endothelium	ANXA5	12
KIAA1109	0.32798	5.92235	1.67501	0.195588	Endothelium	KIAA1109	12
SPRY1	0.873092	9.85428	5.29841	0.0213449	Endothelium	SPRY1	12
PGRMC2	0.456235	5.81322	2.73139	0.0983939	Endothelium	PGRMC2	12
JADE1	0.545872	5.38879	2.65265	0.103378	Endothelium	JADE1	12
ELF2	-0.0988562	6.69436	0.240762	0.623656	Endothelium	ELF2	12
NDUFC1	0.110016	7.08957	0.238686	0.625157	Endothelium	NDUFC1	12
NAA15	0.176965	5.59572	0.418859	0.517507	Endothelium	NAA15	12
MGST2	-0.289553	8.07501	2.53048	0.111666	Endothelium	MGST2	12
SCOC	0.13483	5.6865	0.299488	0.584204	Endothelium	SCOC	12
IL15	0.326094	5.12442	1.31566	0.251373	Endothelium	IL15	12
SMARCA5	0.263872	6.95273	1.57948	0.208835	Endothelium	SMARCA5	12
ABCE1	0.266949	6.31991	1.40884	0.23525	Endothelium	ABCE1	12
SMAD1	0.16602	6.67492	0.492334	0.482888	Endothelium	SMAD1	12
LSM6	0.0889475	6.295	0.147224	0.701203	Endothelium	LSM6	12
RPS3A	-0.205045	11.5404	1.01437	0.313859	Endothelium	RPS3A	12
FBXW7	0.392	5.56635	2.65324	0.103339	Endothelium	FBXW7	12
PLRG1	0.257687	5.10633	0.721637	0.395607	Endothelium	PLRG1	12
CTSO	-0.100758	5.31612	0.183232	0.668611	Endothelium	CTSO	12
FAM198B	0.504349	6.97013	3.65742	0.05582	Endothelium	FAM198B	12
PPID	0.0500371	5.11066	0.0351642	0.851252	Endothelium	PPID	12
FNIP2	0.339605	6.52187	1.89075	0.169118	Endothelium	FNIP2	12
RAPGEF2	0.269038	5.71172	0.654688	0.418442	Endothelium	RAPGEF2	12
TMA16	0.459814	5.80733	3.25508	0.0712024	Endothelium	TMA16	12
TMEM192	0.238897	5.16724	0.445338	0.504557	Endothelium	TMEM192	12
DDX60	-0.293596	5.24996	0.838645	0.359785	Endothelium	DDX60	12
DDX60L	-0.497376	5.3593	1.79781	0.179977	Endothelium	DDX60L	12
CBR4	-0.338005	5.09566	1.4861	0.222822	Endothelium	CBR4	12
CLCN3	0.0424363	5.61978	0.02908	0.864594	Endothelium	CLCN3	12
HPF1	-0.0565267	6.09346	0.0699077	0.791471	Endothelium	HPF1	12
HMGB2	-0.263788	6.75803	0.937172	0.333006	Endothelium	HMGB2	12
AC097534.2	-0.101509	5.08126	0.123461	0.725311	Endothelium	AC097534.2	12
SAP30	0.115811	4.96702	0.0443212	0.833257	Endothelium	SAP30	12
SPCS3	0.0576083	6.43905	0.0521178	0.819418	Endothelium	SPCS3	12
DCTD	-0.383193	5.08035	2.37328	0.123427	Endothelium	DCTD	12
WWC2	0.107992	5.30332	0.157855	0.691139	Endothelium	WWC2	12
RWDD4	-0.311424	5.11279	1.64584	0.199526	Endothelium	RWDD4	12
IRF2	0.268506	6.12279	1.73442	0.187847	Endothelium	IRF2	12
SLC25A4	-0.874572	5.15138	8.95332	0.00276966	Endothelium	SLC25A4	12
CFAP97	-0.194387	7.01485	1.00747	0.315511	Endothelium	CFAP97	12
UFSP2	-0.536666	5.48786	5.47344	0.0193076	Endothelium	UFSP2	12
SORBS2	0.244283	6.62288	0.862734	0.352975	Endothelium	SORBS2	12
FRG1	-0.404534	6.69083	3.44746	0.0633492	Endothelium	FRG1	12
SDHA	0.242808	5.39127	0.817465	0.365922	Endothelium	SDHA	12
PDCD6	0.0340568	7.17584	0.032331	0.857303	Endothelium	PDCD6	12
BRD9	0.478033	5.65533	1.67003	0.196254	Endothelium	BRD9	12
MRPL36	0.073852	5.47226	0.0524981	0.818772	Endothelium	MRPL36	12
NDUFS6	0.355749	7.16968	2.30708	0.128785	Endothelium	NDUFS6	12
ICE1	0.333071	5.73259	0.903674	0.341799	Endothelium	ICE1	12
MED10	-0.301635	6.17831	1.45031	0.228477	Endothelium	MED10	12
CCT5	0.196958	6.55846	0.548902	0.458767	Endothelium	CCT5	12
MARCH6	0.125939	6.0064	0.393852	0.530281	Endothelium	MARCH6	12
DAP	0.405912	5.91861	2.9502	0.0858669	Endothelium	DAP	12
TRIO	0.392019	5.3251	1.99307	0.15802	Endothelium	TRIO	12
ANKH	0.299339	5.13899	0.869231	0.351168	Endothelium	ANKH	12
MYO10	0.489989	5.353	2.91096	0.0879796	Endothelium	MYO10	12
GOLPH3	-0.411341	5.46145	2.81863	0.0931759	Endothelium	GOLPH3	12
ZFR	-0.1678	6.15722	0.498304	0.480246	Endothelium	ZFR	12
SUB1	-0.20419	7.80788	0.855249	0.355072	Endothelium	SUB1	12
TARS	0.108259	5.50753	0.135541	0.712754	Endothelium	TARS	12
RAI14	0.984405	7.674	15.881	6.74537e-05	Endothelium	RAI14	12
BRIX1	-0.722512	5.51842	7.20701	0.00726194	Endothelium	BRIX1	12
DNAJC21	0.17204	6.12098	0.317068	0.573375	Endothelium	DNAJC21	12
NIPBL	0.0898843	6.83197	0.150582	0.69798	Endothelium	NIPBL	12
CPLANE1	0.408862	5.28834	1.46201	0.226611	Endothelium	CPLANE1	12
WDR70	0.453456	5.42015	1.57485	0.209504	Endothelium	WDR70	12
LIFR	-0.366295	8.24024	0.948218	0.330173	Endothelium	LIFR	12
OSMR	0.745304	5.37273	3.27099	0.0705151	Endothelium	OSMR	12
RICTOR	-0.0769338	5.72412	0.0875534	0.767311	Endothelium	RICTOR	12
DAB2	0.364115	7.4937	2.76975	0.0960609	Endothelium	DAB2	12
PRKAA1	0.355458	5.81217	2.31504	0.128128	Endothelium	PRKAA1	12
RPL37	0.384607	11.0791	2.00495	0.156787	Endothelium	RPL37	12
CARD6	0.0424572	5.30489	0.0146634	0.903618	Endothelium	CARD6	12
C7	1.03608	5.83902	3.30958	0.0688769	Endothelium	C7	12
SELENOP	-0.69969	6.9819	7.23948	0.00713178	Endothelium	SELENOP	12
ZNF131	0.121745	6.09855	0.256815	0.612316	Endothelium	ZNF131	12
PAIP1	0.0391469	6.10177	0.0209035	0.885042	Endothelium	PAIP1	12
MRPS30	-0.174085	5.05139	0.397682	0.528289	Endothelium	MRPS30	12
ITGA1	0.250437	6.1378	0.887649	0.346115	Endothelium	ITGA1	12
ITGA2	0.327719	5.74599	1.53518	0.215337	Endothelium	ITGA2	12
MOCS2	-0.192447	5.47881	0.720652	0.39593	Endothelium	MOCS2	12
NDUFS4	-0.160584	6.64406	0.571142	0.449806	Endothelium	NDUFS4	12
ARL15	0.499501	5.5757	1.3316	0.248521	Endothelium	ARL15	12
DHX29	0.186437	6.15564	0.683967	0.408224	Endothelium	DHX29	12
MTREX	0.208565	5.2325	0.18578	0.666452	Endothelium	MTREX	12
PLPP1	-0.737991	7.41084	1.97581	0.159833	Endothelium	PLPP1	12
IL6ST	0.246017	8.56841	1.12181	0.289529	Endothelium	IL6ST	12
GPBP1	-0.194118	7.25238	0.907485	0.340783	Endothelium	GPBP1	12
PLK2	-0.604406	6.51325	3.30616	0.0690205	Endothelium	PLK2	12
ELOVL7	-0.156559	5.23746	0.22834	0.632758	Endothelium	ELOVL7	12
NDUFAF2	0.512315	5.63591	3.33009	0.0680232	Endothelium	NDUFAF2	12
IPO11	0.0467462	5.66489	0.0366571	0.848165	Endothelium	IPO11	12
SREK1IP1	0.189575	6.29062	0.666191	0.414383	Endothelium	SREK1IP1	12
CWC27	0.118463	5.7752	0.227258	0.633565	Endothelium	CWC27	12
ADAMTS6	0.946815	6.40495	9.04501	0.00263413	Endothelium	ADAMTS6	12
PPWD1	-0.0735408	5.21918	0.0840218	0.771919	Endothelium	PPWD1	12
ERBIN	-0.0918932	6.03526	0.203712	0.651741	Endothelium	ERBIN	12
SREK1	-0.160845	7.05985	0.654298	0.41858	Endothelium	SREK1	12
MAST4	0.168866	6.90227	0.2958	0.586527	Endothelium	MAST4	12
PIK3R1	0.546807	5.82979	2.78485	0.0951594	Endothelium	PIK3R1	12
MRPS36	-0.296082	5.74032	1.72681	0.188819	Endothelium	MRPS36	12
AK6	-0.567723	5.23614	3.3445	0.06743	Endothelium	AK6	12
TAF9	-0.422965	5.62891	1.79163	0.180728	Endothelium	TAF9	12
BDP1	0.156777	7.21942	0.586803	0.443658	Endothelium	BDP1	12
MAP1B	0.308429	5.91908	0.516589	0.4723	Endothelium	MAP1B	12
ZNF366	-0.235964	5.36924	0.532072	0.465737	Endothelium	ZNF366	12
TNPO1	0.0459163	6.3576	0.037171	0.847117	Endothelium	TNPO1	12
FCHO2	0.17651	5.94026	0.630837	0.427049	Endothelium	FCHO2	12
BTF3	-0.200296	9.93212	0.914508	0.338921	Endothelium	BTF3	12
ARHGEF28	0.372963	5.26645	2.16472	0.14121	Endothelium	ARHGEF28	12
HEXB	-0.18987	5.97261	0.507307	0.476307	Endothelium	HEXB	12
NSA2	-0.105811	6.89201	0.228308	0.632781	Endothelium	NSA2	12
COL4A3BP	0.331236	6.52301	2.54257	0.110815	Endothelium	COL4A3BP	12
POLK	-0.0420375	6.09583	0.0368803	0.847709	Endothelium	POLK	12
F2R	0.492495	5.69983	2.5022	0.113687	Endothelium	F2R	12
TBCA	-0.0548732	7.61449	0.0680939	0.794133	Endothelium	TBCA	12
AP3B1	0.264899	5.81247	0.982991	0.321461	Endothelium	AP3B1	12
ZFYVE16	0.512035	5.57854	3.69996	0.0544136	Endothelium	ZFYVE16	12
SSBP2	-0.525807	5.29454	1.89607	0.168518	Endothelium	SSBP2	12
RPS23	-0.0529718	11.8269	0.0728656	0.787209	Endothelium	RPS23	12
TMEM167A	-0.0696119	5.65019	0.0864374	0.768756	Endothelium	TMEM167A	12
COX7C	0.101188	9.01403	0.227017	0.633744	Endothelium	COX7C	12
CCNH	-0.199691	5.44236	0.646701	0.421295	Endothelium	CCNH	12
MEF2C	0.400547	8.71503	3.90018	0.0482809	Endothelium	MEF2C	12
ARRDC3	0.031033	5.79089	0.00754868	0.930764	Endothelium	ARRDC3	12
FAM172A	0.335855	5.92446	1.96074	0.161434	Endothelium	FAM172A	12
MCTP1	0.872037	7.57682	10.9288	0.000946812	Endothelium	MCTP1	12
TTC37	0.00607761	5.98237	0.000553363	0.981233	Endothelium	TTC37	12
GLRX	-0.761479	5.51431	11.4577	0.000711973	Endothelium	GLRX	12
CAST	-0.10399	8.57347	0.242287	0.622559	Endothelium	CAST	12
ERAP2	0.128895	5.64098	0.0554022	0.813916	Endothelium	ERAP2	12
LNPEP	0.160994	5.56266	0.498963	0.479956	Endothelium	LNPEP	12
CHD1	0.118306	7.10463	0.182812	0.668968	Endothelium	CHD1	12
FAM174A	-0.154407	5.10735	0.277402	0.598409	Endothelium	FAM174A	12
ST8SIA4	0.717494	5.18268	8.21146	0.00416265	Endothelium	ST8SIA4	12
PAM	0.0900097	5.93044	0.12475	0.723939	Endothelium	PAM	12
PJA2	0.342117	6.41761	2.52378	0.112142	Endothelium	PJA2	12
NREP	0.600005	5.17548	5.26352	0.021777	Endothelium	NREP	12
EPB41L4A	0.129506	5.65959	0.279411	0.597087	Endothelium	EPB41L4A	12
EPB41L4A-AS1	-0.361822	6.5279	3.05587	0.0804461	Endothelium	EPB41L4A-AS1	12
APC	-0.333819	5.67394	2.17759	0.140034	Endothelium	APC	12
SRP19	-0.0256005	5.96289	0.0161627	0.898835	Endothelium	SRP19	12
REEP5	-0.0717606	6.87614	0.112057	0.737814	Endothelium	REEP5	12
DCP2	0.491324	5.53576	4.33516	0.0373328	Endothelium	DCP2	12
MCC	0.39519	5.07903	1.98323	0.15905	Endothelium	MCC	12
YTHDC2	0.103072	5.27615	0.164796	0.684779	Endothelium	YTHDC2	12
ATG12	-0.0935104	5.97641	0.132642	0.715708	Endothelium	ATG12	12
AP3S1	0.0370659	6.22632	0.0218615	0.882456	Endothelium	AP3S1	12
COMMD10	-0.420707	5.13879	3.23418	0.0721166	Endothelium	COMMD10	12
SEMA6A	-0.185127	5.93974	0.499994	0.479503	Endothelium	SEMA6A	12
SRFBP1	-0.0268896	5.95261	0.0118264	0.913402	Endothelium	SRFBP1	12
SNX2	-0.0132916	5.83383	0.00274092	0.958247	Endothelium	SNX2	12
PPIC	-0.761253	6.73263	9.63191	0.00191226	Endothelium	PPIC	12
CSNK1G3	-0.303566	5.44933	0.978988	0.322449	Endothelium	CSNK1G3	12
ZNF608	0.520087	5.66378	2.09582	0.147702	Endothelium	ZNF608	12
PHAX	-0.266599	5.84536	1.47262	0.224933	Endothelium	PHAX	12
LINC01184	0.186947	5.47777	0.417568	0.518153	Endothelium	LINC01184	12
SLC12A2	0.465368	5.714	1.6558	0.198172	Endothelium	SLC12A2	12
HINT1	-0.109708	9.08663	0.300183	0.583768	Endothelium	HINT1	12
CDC42SE2	0.162801	5.7211	0.265713	0.606222	Endothelium	CDC42SE2	12
FNIP1	-0.0141841	5.54927	0.00363754	0.951907	Endothelium	FNIP1	12
PDLIM4	-0.122139	5.04799	0.135436	0.712861	Endothelium	PDLIM4	12
IRF1	-0.497532	9.23154	2.11214	0.146135	Endothelium	IRF1	12
UQCRQ	0.49576	8.11881	5.74664	0.0165203	Endothelium	UQCRQ	12
AFF4	0.203683	6.39806	0.504952	0.477332	Endothelium	AFF4	12
ZCCHC10	0.123334	5.97418	0.213328	0.644172	Endothelium	ZCCHC10	12
HSPA4	0.624427	5.12713	5.39845	0.0201546	Endothelium	HSPA4	12
VDAC1	0.285016	6.53083	1.24267	0.264957	Endothelium	VDAC1	12
SKP1	-0.0942318	8.35995	0.227662	0.633263	Endothelium	SKP1	12
PPP2CA	-0.0752411	5.7891	0.086574	0.768579	Endothelium	PPP2CA	12
UBE2B	0.125452	7.05122	0.369528	0.543262	Endothelium	UBE2B	12
SAR1B	0.200906	5.26146	0.542969	0.461205	Endothelium	SAR1B	12
CAMLG	0.198919	6.87747	0.952898	0.328983	Endothelium	CAMLG	12
DDX46	-0.00860185	7.38737	0.00194947	0.964783	Endothelium	DDX46	12
C5orf24	0.652015	6.94511	8.56033	0.00343568	Endothelium	C5orf24	12
TXNDC15	-0.195719	5.76209	0.534977	0.464522	Endothelium	TXNDC15	12
H2AFY	0.185547	6.71193	0.663674	0.415266	Endothelium	H2AFY	12
SMAD5	0.0767293	6.33236	0.116972	0.732342	Endothelium	SMAD5	12
KLHL3	0.0436523	5.68154	0.0227796	0.880032	Endothelium	KLHL3	12
HNRNPA0	-0.328407	7.68984	2.60518	0.106515	Endothelium	HNRNPA0	12
EGR1	0.262791	8.52196	1.02939	0.310301	Endothelium	EGR1	12
ETF1	0.560498	5.61851	3.40582	0.0649669	Endothelium	ETF1	12
HSPA9	-0.143301	6.56703	0.404474	0.524788	Endothelium	HSPA9	12
CTNNA1	0.299684	7.47792	1.76299	0.184252	Endothelium	CTNNA1	12
SIL1	0.250471	5.07897	1.00203	0.31682	Endothelium	SIL1	12
PAIP2	0.147858	6.83923	0.566706	0.451571	Endothelium	PAIP2	12
ECSCR	-0.164741	8.69846	0.74557	0.387882	Endothelium	ECSCR	12
TMEM173	-0.174177	7.50715	0.723984	0.39484	Endothelium	TMEM173	12
UBE2D2	-0.288714	7.02445	2.165	0.141185	Endothelium	UBE2D2	12
CXXC5	-0.421034	5.42206	1.2135	0.270641	Endothelium	CXXC5	12
PURA	-0.129007	6.58147	0.362712	0.547004	Endothelium	PURA	12
CYSTM1	-0.155189	7.04394	0.474312	0.49101	Endothelium	CYSTM1	12
PFDN1	0.216385	6.77605	1.08946	0.296591	Endothelium	PFDN1	12
HBEGF	0.574041	7.34092	3.00266	0.0831277	Endothelium	HBEGF	12
SRA1	-0.292929	5.41166	1.15843	0.281791	Endothelium	SRA1	12
NDUFA2	-0.0639183	6.87312	0.110486	0.739592	Endothelium	NDUFA2	12
IK	0.184851	7.37413	0.996123	0.318251	Endothelium	IK	12
HARS	0.327385	5.41676	1.38894	0.238584	Endothelium	HARS	12
ZMAT2	0.180234	6.6062	0.648172	0.420767	Endothelium	ZMAT2	12
TAF7	0.0926131	6.5683	0.228865	0.632367	Endothelium	TAF7	12
DIAPH1	0.413567	6.25329	2.11822	0.145556	Endothelium	DIAPH1	12
ARAP3	-0.120644	5.07134	0.193075	0.66037	Endothelium	ARAP3	12
PCDH1	-0.391241	5.43715	1.79624	0.180168	Endothelium	PCDH1	12
DELE1	-0.199612	5.3625	0.657781	0.417345	Endothelium	DELE1	12
NDFIP1	-0.14187	6.73518	0.583137	0.445085	Endothelium	NDFIP1	12
ARHGAP26	0.115179	6.23904	0.192636	0.660731	Endothelium	ARHGAP26	12
NR3C1	-0.291938	6.37504	1.79667	0.180115	Endothelium	NR3C1	12
YIPF5	0.0752535	5.86857	0.123044	0.725756	Endothelium	YIPF5	12
LARS	0.451994	7.04441	5.24658	0.02199	Endothelium	LARS	12
TCERG1	-0.188869	5.7776	0.497901	0.480424	Endothelium	TCERG1	12
DPYSL3	0.540181	5.65116	4.53658	0.0331777	Endothelium	DPYSL3	12
AFAP1L1	-0.0606433	6.02633	0.06008	0.80637	Endothelium	AFAP1L1	12
CSNK1A1	-0.159001	7.93109	0.698739	0.403208	Endothelium	CSNK1A1	12
SLC26A2	0.216723	5.09043	0.570044	0.450241	Endothelium	SLC26A2	12
HMGXB3	0.261843	5.66309	0.773405	0.379166	Endothelium	HMGXB3	12
TCOF1	-0.290815	5.71365	0.662933	0.415527	Endothelium	TCOF1	12
CD74	-0.154931	11.7998	0.406702	0.523648	Endothelium	CD74	12
RPS14	-0.136763	12.1312	0.434112	0.509978	Endothelium	RPS14	12
NDST1	0.0507091	5.79843	0.0374942	0.846462	Endothelium	NDST1	12
SYNPO	-0.0564526	6.01129	0.0320193	0.857985	Endothelium	SYNPO	12
RBM22	0.0604141	6.3096	0.0704018	0.790753	Endothelium	RBM22	12
TNIP1	-0.241779	5.64873	1.20116	0.27309	Endothelium	TNIP1	12
CCDC69	0.442405	6.92148	3.76849	0.0522267	Endothelium	CCDC69	12
SPARC	0.220154	8.83443	0.701519	0.402274	Endothelium	SPARC	12
ATOX1	0.470994	7.62871	5.48959	0.01913	Endothelium	ATOX1	12
G3BP1	0.180822	6.77199	0.614432	0.433124	Endothelium	G3BP1	12
GALNT10	0.680445	5.12784	7.24522	0.00710899	Endothelium	GALNT10	12
LARP1	0.136941	5.99318	0.279526	0.597012	Endothelium	LARP1	12
MRPL22	-0.236182	6.11151	1.14137	0.285362	Endothelium	MRPL22	12
CLINT1	0.434833	6.29586	3.46865	0.0625422	Endothelium	CLINT1	12
EBF1	0.43546	6.38195	1.93958	0.163714	Endothelium	EBF1	12
RNF145	0.369843	7.1851	1.59267	0.206945	Endothelium	RNF145	12
TTC1	-0.126858	6.42614	0.280053	0.596666	Endothelium	TTC1	12
PWWP2A	0.00103245	5.05825	1.18188e-05	0.997257	Endothelium	PWWP2A	12
SLU7	0.0736711	6.43336	0.12555	0.723091	Endothelium	SLU7	12
CCNG1	-0.558418	5.32047	2.26725	0.132134	Endothelium	CCNG1	12
NUDCD2	-0.182786	5.719	0.604911	0.43671	Endothelium	NUDCD2	12
MAT2B	-0.141621	5.3034	0.311627	0.576684	Endothelium	MAT2B	12
RARS	-0.109837	5.56879	0.241563	0.623079	Endothelium	RARS	12
NPM1	-0.214794	9.15122	1.34065	0.24692	Endothelium	NPM1	12
FBXW11	0.51826	5.13149	3.81748	0.0507205	Endothelium	FBXW11	12
NEURL1B	-0.328103	5.93502	2.08881	0.148381	Endothelium	NEURL1B	12
DUSP1	-0.268631	9.13975	0.997754	0.317854	Endothelium	DUSP1	12
ERGIC1	0.0533071	5.36801	0.0395553	0.842353	Endothelium	ERGIC1	12
RPL26L1	0.0759984	5.94142	0.151003	0.697578	Endothelium	RPL26L1	12
ATP6V0E1	-0.0879925	8.18088	0.154219	0.694535	Endothelium	ATP6V0E1	12
CREBRF	-0.0671729	6.33964	0.0608525	0.805154	Endothelium	CREBRF	12
STC2	-0.595723	5.18572	3.10006	0.0782896	Endothelium	STC2	12
BOD1	-0.300238	5.50021	1.13019	0.287734	Endothelium	BOD1	12
CPEB4	0.564319	5.80236	4.28411	0.0384703	Endothelium	CPEB4	12
NOP16	0.27382	5.12941	0.742889	0.388737	Endothelium	NOP16	12
HIGD2A	-0.0747273	6.9138	0.125357	0.723296	Endothelium	HIGD2A	12
CLTB	-0.290365	6.47971	0.773833	0.379034	Endothelium	CLTB	12
FAF2	-0.195041	5.50742	0.556432	0.455701	Endothelium	FAF2	12
NSD1	-0.231816	5.81811	0.664997	0.414801	Endothelium	NSD1	12
PRELID1	-0.263932	7.05966	1.2851	0.256953	Endothelium	PRELID1	12
LMAN2	-0.0294463	6.76073	0.0159603	0.899468	Endothelium	LMAN2	12
PDLIM7	-0.0430925	5.71044	0.0152133	0.901836	Endothelium	PDLIM7	12
TMED9	-0.361414	7.21182	2.5564	0.109849	Endothelium	TMED9	12
NHP2	0.145628	6.96182	0.463608	0.495943	Endothelium	NHP2	12
HNRNPAB	0.0599515	6.7643	0.0458605	0.83043	Endothelium	HNRNPAB	12
PHYKPL	-0.0315778	5.75388	0.0171855	0.895701	Endothelium	PHYKPL	12
CLK4	0.0628515	5.09934	0.0381878	0.845066	Endothelium	CLK4	12
RUFY1	-0.717765	5.0374	5.37439	0.0204345	Endothelium	RUFY1	12
HNRNPH1	0.253141	7.29306	0.947685	0.330309	Endothelium	HNRNPH1	12
CANX	0.0711847	7.61419	0.121268	0.727663	Endothelium	CANX	12
LTC4S	-0.631364	5.74164	2.24834	0.133758	Endothelium	LTC4S	12
SQSTM1	0.282963	8.11485	1.12331	0.289206	Endothelium	SQSTM1	12
MRNIP	-0.629502	5.24968	3.42214	0.0643274	Endothelium	MRNIP	12
RNF130	-0.00988869	5.56959	0.00149412	0.969166	Endothelium	RNF130	12
SCGB3A1	-1.15523	8.75533	8.01547	0.00463794	Endothelium	SCGB3A1	12
MGAT1	-0.14882	6.50124	0.479252	0.488762	Endothelium	MGAT1	12
BTNL9	-0.54622	5.74001	1.64973	0.198996	Endothelium	BTNL9	12
RACK1	-0.275488	10.4805	1.73774	0.187426	Endothelium	RACK1	12
DUSP22	0.434857	5.39197	2.82924	0.0925623	Endothelium	DUSP22	12
FOXC1	0.3914	5.98708	1.85642	0.173039	Endothelium	FOXC1	12
SERPINB1	-0.271596	7.10261	1.43422	0.231077	Endothelium	SERPINB1	12
SERPINB6	0.0574191	7.56104	0.0807606	0.776269	Endothelium	SERPINB6	12
PSMG4	0.309186	5.69676	1.86076	0.172538	Endothelium	PSMG4	12
PRPF4B	0.0131208	7.18918	0.00354277	0.952537	Endothelium	PRPF4B	12
ECI2	-0.337746	5.75088	2.01863	0.155379	Endothelium	ECI2	12
LYRM4	0.43677	5.55988	3.65845	0.0557856	Endothelium	LYRM4	12
NRN1	-0.188155	7.6988	0.396042	0.52914	Endothelium	NRN1	12
RREB1	0.236296	5.38125	0.776854	0.378105	Endothelium	RREB1	12
SSR1	-0.331091	6.19211	2.38812	0.12226	Endothelium	SSR1	12
RIOK1	0.0560681	5.45181	0.0665662	0.796404	Endothelium	RIOK1	12
DSP	0.348129	5.27321	0.790943	0.373815	Endothelium	DSP	12
SNRNP48	-0.145711	5.25205	0.291424	0.58931	Endothelium	SNRNP48	12
EEF1E1	-0.103055	5.30071	0.113742	0.735923	Endothelium	EEF1E1	12
GCNT2	0.873007	5.25365	3.92892	0.0474624	Endothelium	GCNT2	12
PAK1IP1	-0.160003	5.37835	0.383363	0.535809	Endothelium	PAK1IP1	12
TMEM14C	-0.04027	7.24844	0.0418835	0.837842	Endothelium	TMEM14C	12
TMEM14B	-0.0408464	6.74919	0.047986	0.826606	Endothelium	TMEM14B	12
NEDD9	0.52452	6.934	6.22828	0.0125726	Endothelium	NEDD9	12
EDN1	-0.0811257	6.79132	0.0433295	0.835106	Endothelium	EDN1	12
GFOD1	-0.441895	6.53463	4.64764	0.0310963	Endothelium	GFOD1	12
NOL7	0.176018	7.12364	0.815925	0.366374	Endothelium	NOL7	12
MCUR1	-0.189728	5.76751	0.77287	0.379331	Endothelium	MCUR1	12
MYLIP	0.108891	6.18922	0.177324	0.673683	Endothelium	MYLIP	12
ATXN1	0.414072	5.06095	2.07019	0.150203	Endothelium	ATXN1	12
KIF13A	1.05543	5.62716	8.02151	0.0046225	Endothelium	KIF13A	12
DEK	0.0666999	8.28549	0.104508	0.746485	Endothelium	DEK	12
SOX4	0.223092	7.66891	0.679688	0.409694	Endothelium	SOX4	12
ACOT13	-0.14617	5.03977	0.25055	0.616688	Endothelium	ACOT13	12
C6orf62	0.0143718	6.21525	0.00354178	0.952544	Endothelium	C6orf62	12
CARMIL1	0.903022	5.11282	8.07398	0.00449055	Endothelium	CARMIL1	12
TRIM38	-0.0495384	6.30731	0.0323028	0.857365	Endothelium	TRIM38	12
HIST1H4C	0.108117	8.45747	0.14403	0.704307	Endothelium	HIST1H4C	12
BTN3A2	-0.574541	6.33318	4.43781	0.0351513	Endothelium	BTN3A2	12
BTN3A3	-0.26565	5.03645	0.665751	0.414537	Endothelium	BTN3A3	12
ABT1	-0.355399	5.12817	1.89021	0.169179	Endothelium	ABT1	12
ZNF322	0.0473616	5.31807	0.0453591	0.831345	Endothelium	ZNF322	12
TRIM27	0.100764	5.52665	0.145025	0.703336	Endothelium	TRIM27	12
HLA-F	-0.159289	7.57173	0.426701	0.513612	Endothelium	HLA-F	12
HLA-A	-0.438699	11.2017	2.99813	0.0833606	Endothelium	HLA-A	12
ZNRD1	0.196337	5.65985	0.731952	0.392251	Endothelium	ZNRD1	12
PPP1R11	-0.518023	5.86182	4.70274	0.0301145	Endothelium	PPP1R11	12
HCG18	0.0216888	5.48334	0.00514348	0.942826	Endothelium	HCG18	12
HLA-E	-0.201376	11.1734	0.788198	0.374646	Endothelium	HLA-E	12
GNL1	-0.0429655	5.82391	0.0337205	0.854303	Endothelium	GNL1	12
ABCF1	0.0136133	6.48836	0.00159896	0.968103	Endothelium	ABCF1	12
PPP1R10	-0.285416	6.76049	1.25897	0.261846	Endothelium	PPP1R10	12
MRPS18B	-0.365609	6.31727	2.88151	0.0896021	Endothelium	MRPS18B	12
PPP1R18	-0.0804487	5.64954	0.118421	0.730754	Endothelium	PPP1R18	12
TUBB	-0.402168	8.29923	4.28814	0.0383791	Endothelium	TUBB	12
FLOT1	-0.340089	7.44396	3.70598	0.054218	Endothelium	FLOT1	12
IER3	0.301989	8.15513	1.92316	0.165509	Endothelium	IER3	12
HLA-C	-0.234135	10.6717	0.726124	0.394142	Endothelium	HLA-C	12
HLA-B	-0.313968	11.4316	1.68199	0.19466	Endothelium	HLA-B	12
DDX39B	0.392053	5.26871	1.15494	0.282518	Endothelium	DDX39B	12
PRRC2A	-0.0475456	5.44929	0.044837	0.832304	Endothelium	PRRC2A	12
BAG6	0.297836	5.15533	1.03654	0.308627	Endothelium	BAG6	12
GPANK1	-0.361245	5.4879	1.78092	0.182036	Endothelium	GPANK1	12
CSNK2B	-0.278124	6.8466	2.5695	0.108942	Endothelium	CSNK2B	12
DDAH2	-0.0298173	7.11024	0.0137536	0.906642	Endothelium	DDAH2	12
CLIC1	-0.126963	8.88463	0.366826	0.544739	Endothelium	CLIC1	12
LSM2	-0.322697	6.87171	2.18574	0.139294	Endothelium	LSM2	12
HSPA1A	0.351135	7.78219	1.29936	0.25433	Endothelium	HSPA1A	12
HSPA1B	0.024074	5.95565	0.00197197	0.96458	Endothelium	HSPA1B	12
C6orf48	-0.170122	7.52114	0.795833	0.372342	Endothelium	C6orf48	12
NEU1	-0.0895494	5.49409	0.0981394	0.754074	Endothelium	NEU1	12
NELFE	-0.158875	6.23241	0.610078	0.434758	Endothelium	NELFE	12
STK19	-0.0718691	4.97042	0.0656856	0.797725	Endothelium	STK19	12
TNXB	0.241792	5.69724	0.810093	0.368093	Endothelium	TNXB	12
ATF6B	-0.510169	6.28016	5.5968	0.0179933	Endothelium	ATF6B	12
RNF5	-0.564444	5.78307	4.96306	0.0258944	Endothelium	RNF5	12
NOTCH4	-0.220257	7.0741	0.593001	0.441261	Endothelium	NOTCH4	12
HLA-DRA	-0.304758	10.8908	1.40008	0.236711	Endothelium	HLA-DRA	12
HLA-DRB5	0.516901	8.00741	0.198834	0.655664	Endothelium	HLA-DRB5	12
HLA-DRB1	-0.146179	10.8107	0.394548	0.529919	Endothelium	HLA-DRB1	12
HLA-DQA1	-0.249672	8.17829	0.730175	0.392827	Endothelium	HLA-DQA1	12
HLA-DQB1	-0.0681697	8.21597	0.0703562	0.790819	Endothelium	HLA-DQB1	12
HLA-DQA2	0.743637	6.80599	0.34425	0.557386	Endothelium	HLA-DQA2	12
TAP2	-0.243602	5.92088	0.747464	0.38728	Endothelium	TAP2	12
PSMB8	-0.0765548	7.79192	0.126976	0.721588	Endothelium	PSMB8	12
PSMB8-AS1	-0.0133092	5.47638	0.00311325	0.955504	Endothelium	PSMB8-AS1	12
PSMB9	-0.108666	8.04593	0.227002	0.633755	Endothelium	PSMB9	12
TAP1	0.193252	6.57061	0.526226	0.468198	Endothelium	TAP1	12
HLA-DMB	-0.324715	6.83596	1.70513	0.191619	Endothelium	HLA-DMB	12
HLA-DMA	-0.108181	8.52989	0.212803	0.644579	Endothelium	HLA-DMA	12
BRD2	-0.0304398	7.45171	0.0154014	0.901234	Endothelium	BRD2	12
HLA-DOA	-0.488152	5.15641	2.5465	0.110539	Endothelium	HLA-DOA	12
HLA-DPA1	-0.313031	9.89005	1.23443	0.266547	Endothelium	HLA-DPA1	12
HLA-DPB1	-0.0732085	9.61117	0.0756994	0.783212	Endothelium	HLA-DPB1	12
SLC39A7	0.401383	5.66042	2.62152	0.105423	Endothelium	SLC39A7	12
RPS18	-0.134686	12.7771	0.329363	0.566035	Endothelium	RPS18	12
WDR46	-0.203398	5.23004	0.440893	0.506692	Endothelium	WDR46	12
PFDN6	0.169335	5.3523	0.385809	0.534511	Endothelium	PFDN6	12
RGL2	-0.019538	5.98158	0.00877855	0.925352	Endothelium	RGL2	12
TAPBP	0.259552	7.30524	1.95123	0.162455	Endothelium	TAPBP	12
DAXX	-0.104444	5.24857	0.168132	0.681777	Endothelium	DAXX	12
PHF1	-0.601813	5.29575	4.54975	0.0329236	Endothelium	PHF1	12
CUTA	-0.102925	7.05092	0.214931	0.64293	Endothelium	CUTA	12
UQCC2	0.666515	5.32373	2.57679	0.108442	Endothelium	UQCC2	12
SMIM29	0.252963	5.13395	0.947869	0.330262	Endothelium	SMIM29	12
NUDT3	-0.180601	6.23522	0.519871	0.470897	Endothelium	NUDT3	12
RPS10	-0.500268	9.17794	2.53212	0.11155	Endothelium	RPS10	12
SNRPC	-0.398761	5.93418	3.23598	0.0720373	Endothelium	SNRPC	12
TAF11	0.18649	6.08741	0.413851	0.520021	Endothelium	TAF11	12
RPL10A	-0.153398	11.0388	0.627987	0.428095	Endothelium	RPL10A	12
FKBP5	-0.522154	5.42747	2.2473	0.133848	Endothelium	FKBP5	12
SRPK1	-0.000750752	5.61626	9.57079e-06	0.997532	Endothelium	SRPK1	12
MAPK14	-0.0511	4.96766	0.0346077	0.85242	Endothelium	MAPK14	12
KCTD20	0.335379	5.61058	2.19438	0.138515	Endothelium	KCTD20	12
SRSF3	-0.223689	8.15944	1.33876	0.247252	Endothelium	SRSF3	12
CDKN1A	-0.0393584	8.08636	0.015171	0.901972	Endothelium	CDKN1A	12
C6orf89	0.0543683	5.68856	0.0408614	0.839806	Endothelium	C6orf89	12
MTCH1	-0.173379	6.75671	0.60172	0.437922	Endothelium	MTCH1	12
ZFAND3	0.280634	5.22551	0.795847	0.372338	Endothelium	ZFAND3	12
GLO1	0.0661848	5.87277	0.106996	0.74359	Endothelium	GLO1	12
OARD1	-0.16011	5.52417	0.375852	0.539832	Endothelium	OARD1	12
CCND3	-0.259248	6.35146	1.25876	0.261886	Endothelium	CCND3	12
MRPS10	0.00783381	5.857	0.00110375	0.973497	Endothelium	MRPS10	12
UBR2	-0.123088	5.61387	0.222316	0.637281	Endothelium	UBR2	12
RPL7L1	-0.144281	6.62277	0.475766	0.490346	Endothelium	RPL7L1	12
CNPY3	-0.113473	5.35649	0.150165	0.698377	Endothelium	CNPY3	12
MEA1	-0.0689149	5.81086	0.0822414	0.774283	Endothelium	MEA1	12
MRPL2	0.256779	5.57455	0.961257	0.32687	Endothelium	MRPL2	12
YIPF3	0.0254338	6.40178	0.0129735	0.909316	Endothelium	YIPF3	12
MRPL14	-0.16791	5.88941	0.386039	0.534389	Endothelium	MRPL14	12
SLC29A1	0.137701	5.77789	0.321949	0.570439	Endothelium	SLC29A1	12
HSP90AB1	0.0953966	10.3323	0.295749	0.58656	Endothelium	HSP90AB1	12
CDC5L	0.198223	6.44751	0.872313	0.350316	Endothelium	CDC5L	12
ADGRF5	0.246062	6.90958	0.787501	0.374857	Endothelium	ADGRF5	12
CD2AP	0.865502	6.46132	13.5059	0.000237815	Endothelium	CD2AP	12
MCM3	0.0647091	5.47868	0.0628345	0.802071	Endothelium	MCM3	12
TMEM14A	-0.17747	5.65984	0.423073	0.515408	Endothelium	TMEM14A	12
GSTA1	-0.492179	4.79829	1.29983	0.254244	Endothelium	GSTA1	12
FBXO9	0.202911	5.72184	0.874809	0.349627	Endothelium	FBXO9	12
ELOVL5	-0.0255695	5.53713	0.0082023	0.927837	Endothelium	ELOVL5	12
LRRC1	-0.173072	5.49736	0.373447	0.541131	Endothelium	LRRC1	12
DST	0.575791	6.64478	2.78235	0.095308	Endothelium	DST	12
ZNF451	0.397896	5.91985	2.97589	0.0845138	Endothelium	ZNF451	12
PHF3	0.138209	6.56525	0.453523	0.500667	Endothelium	PHF3	12
LMBRD1	-0.0811776	5.44017	0.132688	0.715661	Endothelium	LMBRD1	12
SMAP1	0.154609	5.88591	0.524603	0.468885	Endothelium	SMAP1	12
EEF1A1	-0.148876	12.6696	0.532191	0.465687	Endothelium	EEF1A1	12
CD109	0.134794	5.85924	0.261716	0.608944	Endothelium	CD109	12
COX7A2	0.222392	8.3638	0.954178	0.328658	Endothelium	COX7A2	12
TMEM30A	0.0500929	6.09636	0.0447733	0.832422	Endothelium	TMEM30A	12
FILIP1	-0.130496	6.46584	0.197165	0.657019	Endothelium	FILIP1	12
SENP6	-0.0323841	6.46196	0.0242849	0.876162	Endothelium	SENP6	12
MYO6	0.217019	6.35736	0.713586	0.398256	Endothelium	MYO6	12
PHIP	-0.109311	6.73815	0.289251	0.590701	Endothelium	PHIP	12
HMGN3	-0.0988695	7.40499	0.209617	0.647068	Endothelium	HMGN3	12
SH3BGRL2	-0.152907	5.51709	0.138101	0.710176	Endothelium	SH3BGRL2	12
IBTK	0.184099	5.37931	0.598749	0.439056	Endothelium	IBTK	12
TPBG	0.912783	5.60382	8.0304	0.00459986	Endothelium	TPBG	12
SNX14	-0.126534	5.17505	0.234472	0.628227	Endothelium	SNX14	12
SYNCRIP	0.0688209	7.29448	0.141662	0.706634	Endothelium	SYNCRIP	12
ZNF292	-0.256021	6.57285	1.33601	0.247739	Endothelium	ZNF292	12
AKIRIN2	-0.266107	5.04829	0.84111	0.35908	Endothelium	AKIRIN2	12
PNRC1	-0.368369	8.58574	2.08553	0.148701	Endothelium	PNRC1	12
UBE2J1	0.0199575	6.74247	0.00809141	0.928325	Endothelium	UBE2J1	12
LYRM2	-0.101593	5.79507	0.159326	0.689778	Endothelium	LYRM2	12
CASP8AP2	-0.307837	5.6283	0.986236	0.320664	Endothelium	CASP8AP2	12
UFL1	0.277744	6.08166	1.87919	0.170427	Endothelium	UFL1	12
PNISR	0.138691	8.51073	0.563738	0.452758	Endothelium	PNISR	12
CCNC	-0.296822	5.37245	1.21971	0.269418	Endothelium	CCNC	12
ASCC3	0.759824	5.53822	7.75927	0.00534375	Endothelium	ASCC3	12
ATG5	-0.0965742	5.05298	0.144075	0.704263	Endothelium	ATG5	12
PRDM1	0.62425	5.56773	4.9237	0.0264907	Endothelium	PRDM1	12
SEC63	0.106952	6.35912	0.265403	0.606432	Endothelium	SEC63	12
SNX3	-0.0884787	8.32224	0.169975	0.680134	Endothelium	SNX3	12
FOXO3	0.00399968	5.74275	0.000347525	0.985127	Endothelium	FOXO3	12
CD164	-0.231419	6.06616	0.958899	0.327464	Endothelium	CD164	12
CDC40	-0.302068	6.03055	1.69367	0.193118	Endothelium	CDC40	12
AMD1	0.02176	6.62847	0.00515329	0.942772	Endothelium	AMD1	12
GTF3C6	-0.0262784	6.28422	0.0137112	0.906785	Endothelium	GTF3C6	12
RPF2	0.0742744	5.68337	0.0585967	0.808728	Endothelium	RPF2	12
REV3L	-0.148454	6.64268	0.397987	0.528131	Endothelium	REV3L	12
FYN	0.458793	6.26508	2.03151	0.154067	Endothelium	FYN	12
LAMA4	0.644144	6.26455	5.2338	0.0221521	Endothelium	LAMA4	12
MARCKS	-0.24726	7.42022	0.718067	0.396779	Endothelium	MARCKS	12
HDAC2	-0.0200536	6.18958	0.00752202	0.930886	Endothelium	HDAC2	12
RWDD1	-0.0768884	7.22395	0.16758	0.682272	Endothelium	RWDD1	12
KPNA5	0.0305127	5.01366	0.0115939	0.914254	Endothelium	KPNA5	12
GOPC	0.188395	6.16246	0.601384	0.438051	Endothelium	GOPC	12
MAN1A1	0.0630269	5.35526	0.0490166	0.824783	Endothelium	MAN1A1	12
GJA1	0.320244	6.85095	1.45478	0.227762	Endothelium	GJA1	12
SERINC1	-0.00291789	6.88144	0.000233692	0.987803	Endothelium	SERINC1	12
TPD52L1	-0.371249	7.01457	1.21229	0.27088	Endothelium	TPD52L1	12
NCOA7	0.161173	7.94743	0.227893	0.63309	Endothelium	NCOA7	12
RSPO3	0.0998365	5.11942	0.0439832	0.833885	Endothelium	RSPO3	12
RNF146	-0.0858143	5.07053	0.0638343	0.800535	Endothelium	RNF146	12
ECHDC1	-0.571527	5.25354	3.48075	0.0620868	Endothelium	ECHDC1	12
PTPRK	0.578333	5.88117	4.82616	0.028031	Endothelium	PTPRK	12
ARHGAP18	-0.0866183	6.48163	0.119687	0.729374	Endothelium	ARHGAP18	12
EPB41L2	-0.0327451	5.15091	0.0117729	0.913597	Endothelium	EPB41L2	12
CTGF	0.477779	7.73269	1.23543	0.266353	Endothelium	CTGF	12
STX7	-0.0931479	5.28317	0.123031	0.72577	Endothelium	STX7	12
RPS12	0.0827176	11.9245	0.159556	0.689566	Endothelium	RPS12	12
SGK1	-0.0712996	7.44224	0.0429311	0.835855	Endothelium	SGK1	12
HBS1L	0.354965	5.09367	2.10411	0.146904	Endothelium	HBS1L	12
AHI1	0.0662513	6.55239	0.0839015	0.772078	Endothelium	AHI1	12
BCLAF1	0.0705749	8.02179	0.126235	0.722368	Endothelium	BCLAF1	12
IFNGR1	-0.175076	6.4316	0.521254	0.470307	Endothelium	IFNGR1	12
TNFAIP3	-0.0149046	6.59588	0.00138198	0.970345	Endothelium	TNFAIP3	12
PERP	0.176666	6.46638	0.332151	0.564395	Endothelium	PERP	12
HEBP2	0.15959	6.62924	0.236019	0.627096	Endothelium	HEBP2	12
ABRACL	0.204314	5.39895	0.565693	0.451975	Endothelium	ABRACL	12
CITED2	-0.0899624	5.36346	0.0393281	0.8428	Endothelium	CITED2	12
AIG1	-0.352318	5.35794	2.41174	0.120428	Endothelium	AIG1	12
PHACTR2	-0.132063	7.6833	0.36027	0.548357	Endothelium	PHACTR2	12
LTV1	-0.266567	5.42055	1.08077	0.298524	Endothelium	LTV1	12
SF3B5	0.105759	7.38262	0.238959	0.624959	Endothelium	SF3B5	12
UTRN	-0.195839	7.95707	0.779454	0.377308	Endothelium	UTRN	12
SHPRH	0.359392	5.90155	3.12548	0.0770771	Endothelium	SHPRH	12
SASH1	0.155022	6.75304	0.473951	0.491175	Endothelium	SASH1	12
PPIL4	-0.0138276	6.20234	0.00248269	0.960261	Endothelium	PPIL4	12
GINM1	-0.28268	6.67468	1.90839	0.167142	Endothelium	GINM1	12
PCMT1	-0.020481	6.22359	0.00752237	0.930885	Endothelium	PCMT1	12
PLEKHG1	0.295998	5.85971	1.15802	0.281878	Endothelium	PLEKHG1	12
AKAP12	0.433321	5.52309	0.531752	0.465871	Endothelium	AKAP12	12
SYNE1	0.0866497	6.01418	0.0971973	0.755219	Endothelium	SYNE1	12
MYCT1	0.134123	7.10302	0.443201	0.505582	Endothelium	MYCT1	12
MTRF1L	0.0577561	5.45803	0.065477	0.79804	Endothelium	MTRF1L	12
CNKSR3	0.46167	6.39415	2.01652	0.155595	Endothelium	CNKSR3	12
ARID1B	0.42643	6.87734	2.36918	0.123752	Endothelium	ARID1B	12
TMEM242	-0.163752	5.30248	0.485403	0.485985	Endothelium	TMEM242	12
SNX9	0.387851	6.06036	3.93776	0.0472136	Endothelium	SNX9	12
SYNJ2	-0.175266	5.63269	0.422741	0.515572	Endothelium	SYNJ2	12
GTF2H5	0.0193548	6.1744	0.00924001	0.923421	Endothelium	GTF2H5	12
TULP4	0.416124	5.15115	2.56857	0.109006	Endothelium	TULP4	12
TMEM181	0.279833	5.27528	1.17363	0.278657	Endothelium	TMEM181	12
DYNLT1	0.0691496	6.77265	0.0638535	0.800506	Endothelium	DYNLT1	12
EZR	0.628506	6.05285	4.77946	0.0288011	Endothelium	EZR	12
SOD2	0.0378313	7.22605	0.017043	0.896132	Endothelium	SOD2	12
WTAP	0.322366	5.99149	1.37896	0.240279	Endothelium	WTAP	12
TCP1	-0.133249	6.86546	0.445697	0.504385	Endothelium	TCP1	12
MRPL18	-0.127894	6.15415	0.21453	0.64324	Endothelium	MRPL18	12
QKI	-0.153553	6.47992	0.604079	0.437026	Endothelium	QKI	12
SFT2D1	0.0392115	5.56605	0.0209716	0.884856	Endothelium	SFT2D1	12
MPC1	-0.159099	5.59525	0.396955	0.528666	Endothelium	MPC1	12
RPS6KA2	0.0745875	6.73144	0.0882736	0.766383	Endothelium	RPS6KA2	12
AFDN	0.467781	6.85542	2.48451	0.114972	Endothelium	AFDN	12
PSMB1	0.0652258	8.03645	0.0862181	0.769041	Endothelium	PSMB1	12
PDCD2	-0.65777	5.59859	6.81874	0.00902062	Endothelium	PDCD2	12
PRKAR1B	-0.0975729	5.16893	0.143238	0.705083	Endothelium	PRKAR1B	12
SUN1	-0.182136	6.39018	0.40555	0.524237	Endothelium	SUN1	12
C7orf50	-0.501651	5.93688	5.0436	0.0247171	Endothelium	C7orf50	12
GPR146	-0.629383	6.05823	8.19804	0.00419357	Endothelium	GPR146	12
PSMG3	0.0118987	5.30297	0.00154035	0.968693	Endothelium	PSMG3	12
EIF3B	0.257565	5.55844	0.849617	0.356661	Endothelium	EIF3B	12
CHST12	-0.377116	6.1518	3.06384	0.0800522	Endothelium	CHST12	12
LFNG	-0.332103	5.34517	0.707614	0.400237	Endothelium	LFNG	12
WIPI2	-0.203821	5.45488	0.57198	0.449473	Endothelium	WIPI2	12
ACTB	-0.0675087	10.8968	0.0728951	0.787167	Endothelium	ACTB	12
FSCN1	-0.320838	5.99388	0.668572	0.41355	Endothelium	FSCN1	12
RNF216	0.0477056	5.65745	0.0276776	0.867869	Endothelium	RNF216	12
CCZ1	-0.394218	5.41547	2.00502	0.156779	Endothelium	CCZ1	12
EIF2AK1	0.18294	5.46849	0.59924	0.438868	Endothelium	EIF2AK1	12
RAC1	-0.216934	9.47957	0.461062	0.497128	Endothelium	RAC1	12
KDELR2	-0.345731	6.78383	1.92106	0.16574	Endothelium	KDELR2	12
RPA3	0.0698913	5.66542	0.0691629	0.79256	Endothelium	RPA3	12
ICA1	0.210468	6.54833	0.847247	0.357332	Endothelium	ICA1	12
NDUFA4	0.0676261	8.52794	0.139224	0.709053	Endothelium	NDUFA4	12
PHF14	0.0778432	7.20502	0.176426	0.674463	Endothelium	PHF14	12
THSD7A	-0.0870697	6.77218	0.179829	0.67152	Endothelium	THSD7A	12
TMEM106B	-0.308485	5.33593	1.67571	0.195495	Endothelium	TMEM106B	12
ARL4A	-0.469044	7.68167	2.44265	0.118077	Endothelium	ARL4A	12
MEOX2	-0.234888	5.23749	0.505149	0.477246	Endothelium	MEOX2	12
BZW2	0.209934	6.00987	0.931854	0.334382	Endothelium	BZW2	12
TSPAN13	0.178233	6.32493	0.67946	0.409773	Endothelium	TSPAN13	12
AGR2	0.670113	5.87968	1.60758	0.204832	Endothelium	AGR2	12
AHR	0.712056	6.69385	6.64899	0.00992123	Endothelium	AHR	12
TWISTNB	-0.0431719	5.94976	0.0445474	0.832838	Endothelium	TWISTNB	12
RAPGEF5	-0.103983	6.75551	0.179002	0.672232	Endothelium	RAPGEF5	12
IL6	0.476467	7.5571	0.63469	0.42564	Endothelium	IL6	12
TOMM7	0.110962	9.18722	0.173657	0.676882	Endothelium	TOMM7	12
MALSU1	-0.214436	5.52817	0.79236	0.373387	Endothelium	MALSU1	12
TRA2A	0.675686	6.48989	7.56572	0.00594887	Endothelium	TRA2A	12
CYCS	0.0403619	7.14519	0.0316003	0.858908	Endothelium	CYCS	12
HNRNPA2B1	0.151786	9.14414	0.63376	0.425979	Endothelium	HNRNPA2B1	12
CBX3	0.128253	7.63493	0.354389	0.551639	Endothelium	CBX3	12
SKAP2	0.336875	6.88361	2.60954	0.106222	Endothelium	SKAP2	12
HOTAIRM1	-0.291001	5.57643	1.67682	0.195347	Endothelium	HOTAIRM1	12
TAX1BP1	0.270988	7.53773	2.38057	0.122853	Endothelium	TAX1BP1	12
CPVL	-0.415965	5.70836	1.16211	0.281028	Endothelium	CPVL	12
GGCT	0.20877	6.16758	1.12072	0.289763	Endothelium	GGCT	12
GARS	0.339963	5.21215	1.29621	0.254907	Endothelium	GARS	12
AQP1	0.046594	10.6844	0.0504835	0.822224	Endothelium	AQP1	12
LSM5	-0.397336	6.64068	1.79206	0.180675	Endothelium	LSM5	12
KBTBD2	0.136148	6.14492	0.261799	0.608887	Endothelium	KBTBD2	12
FKBP9	0.0223197	6.37533	0.0111816	0.915786	Endothelium	FKBP9	12
NT5C3A	-0.247606	5.90535	0.869845	0.350998	Endothelium	NT5C3A	12
SEPT7	-0.0977631	8.60327	0.278546	0.597656	Endothelium	SEPT7	12
ELMO1	0.244813	6.22554	1.51965	0.217672	Endothelium	ELMO1	12
RALA	0.0970029	6.16221	0.187383	0.665104	Endothelium	RALA	12
CDK13	-0.156071	6.02176	0.380655	0.537253	Endothelium	CDK13	12
MPLKIP	-0.190163	6.04251	0.570375	0.45011	Endothelium	MPLKIP	12
PSMA2	-0.290728	6.91302	1.19613	0.274097	Endothelium	PSMA2	12
MRPL32	-0.245879	6.57188	1.10871	0.292363	Endothelium	MRPL32	12
STK17A	0.451796	5.71366	1.49981	0.220701	Endothelium	STK17A	12
COA1	0.287111	5.2717	0.966108	0.325653	Endothelium	COA1	12
BLVRA	-0.0731834	5.3248	0.0694953	0.792073	Endothelium	BLVRA	12
AC004951.1	0.27451	5.40383	0.436538	0.508798	Endothelium	AC004951.1	12
DBNL	0.0225018	5.73062	0.00724847	0.932152	Endothelium	DBNL	12
NUDCD3	0.194611	5.51225	0.522079	0.469956	Endothelium	NUDCD3	12
TMED4	-0.058109	5.53669	0.0406382	0.840238	Endothelium	TMED4	12
PPIA	0.119326	9.04	0.29774	0.585302	Endothelium	PPIA	12
H2AFV	-0.193026	6.58283	0.471723	0.492195	Endothelium	H2AFV	12
PURB	0.573549	5.70649	3.13652	0.076557	Endothelium	PURB	12
SNHG15	0.173603	5.32847	0.452549	0.501127	Endothelium	SNHG15	12
CCM2	-0.29388	4.95528	0.735193	0.391205	Endothelium	CCM2	12
RAMP3	-0.288585	8.82575	0.9204	0.33737	Endothelium	RAMP3	12
IGFBP3	1.1413	5.93179	2.60322	0.106647	Endothelium	IGFBP3	12
UPP1	0.191707	6.52699	0.531064	0.46616	Endothelium	UPP1	12
GRB10	0.578536	5.76825	4.3083	0.0379268	Endothelium	GRB10	12
SEC61G	0.448883	7.40448	3.59648	0.0579019	Endothelium	SEC61G	12
VOPP1	0.206483	5.95934	0.818214	0.365703	Endothelium	VOPP1	12
NIPSNAP2	0.140272	5.69097	0.210055	0.646724	Endothelium	NIPSNAP2	12
CCT6A	-0.0382543	7.38856	0.0381978	0.845046	Endothelium	CCT6A	12
SUMF2	-0.137762	5.75171	0.419279	0.517297	Endothelium	SUMF2	12
CHCHD2	-0.0511316	8.64842	0.0709074	0.79002	Endothelium	CHCHD2	12
GUSB	-0.206855	5.29861	0.754852	0.384944	Endothelium	GUSB	12
ASL	-0.11196	5.79401	0.300993	0.58326	Endothelium	ASL	12
CRCP	-0.276293	5.50485	1.16635	0.280153	Endothelium	CRCP	12
TMEM248	-0.0340154	5.59208	0.0160782	0.899099	Endothelium	TMEM248	12
SBDS	0.218623	7.47214	1.0342	0.309175	Endothelium	SBDS	12
BAZ1B	0.328679	6.90185	2.18995	0.138914	Endothelium	BAZ1B	12
BCL7B	-0.425054	5.27367	2.2537	0.133296	Endothelium	BCL7B	12
BUD23	-0.0258179	6.18323	0.01807	0.893067	Endothelium	BUD23	12
EIF4H	-0.154804	6.60977	0.634255	0.425799	Endothelium	EIF4H	12
GTF2I	0.0827565	6.96949	0.154186	0.694566	Endothelium	GTF2I	12
HIP1	0.203286	6.78472	0.71469	0.397891	Endothelium	HIP1	12
POR	0.12363	5.18842	0.211965	0.645231	Endothelium	POR	12
MDH2	-0.101074	6.46416	0.197948	0.656382	Endothelium	MDH2	12
HSPB1	-0.242025	9.91976	1.22363	0.268649	Endothelium	HSPB1	12
YWHAG	0.098495	6.3729	0.217783	0.640735	Endothelium	YWHAG	12
PTPN12	0.278907	7.50142	1.18472	0.276397	Endothelium	PTPN12	12
RSBN1L	-0.143305	6.42129	0.302312	0.582437	Endothelium	RSBN1L	12
TMEM243	0.298793	5.97174	1.49303	0.221747	Endothelium	TMEM243	12
TP53TG1	0.0241956	5.4801	0.00606453	0.937927	Endothelium	TP53TG1	12
ABCB1	0.0661458	7.22638	0.0824163	0.774049	Endothelium	ABCB1	12
RUNDC3B	-0.0444755	6.03949	0.0245062	0.875604	Endothelium	RUNDC3B	12
SRI	-0.0247558	7.11888	0.0158382	0.899851	Endothelium	SRI	12
AKAP9	0.191875	7.93814	0.770607	0.380029	Endothelium	AKAP9	12
KRIT1	0.163301	6.21063	0.605895	0.436338	Endothelium	KRIT1	12
ANKIB1	0.331175	5.14253	0.873881	0.349883	Endothelium	ANKIB1	12
GATAD1	0.108805	6.30231	0.232129	0.62995	Endothelium	GATAD1	12
FAM133B	0.029759	7.27501	0.0170808	0.896018	Endothelium	FAM133B	12
SAMD9	-0.130249	5.45307	0.260084	0.610063	Endothelium	SAMD9	12
SAMD9L	-0.194088	5.81968	0.363562	0.546535	Endothelium	SAMD9L	12
GNG11	-0.190026	10.3601	0.849951	0.356566	Endothelium	GNG11	12
BET1	-0.502552	5.10435	2.87867	0.08976	Endothelium	BET1	12
PON2	0.227799	6.05002	1.50532	0.219854	Endothelium	PON2	12
PDK4	-0.203694	5.63527	0.23004	0.631495	Endothelium	PDK4	12
SEM1	0.411218	8.13767	3.56958	0.0588472	Endothelium	SEM1	12
TECPR1	0.147657	5.43146	0.283158	0.594639	Endothelium	TECPR1	12
BRI3	-0.169977	7.45951	0.222487	0.637152	Endothelium	BRI3	12
ARPC1A	-0.255987	6.49743	1.64231	0.200009	Endothelium	ARPC1A	12
ARPC1B	-0.280211	8.10324	1.85663	0.173014	Endothelium	ARPC1B	12
PDAP1	0.278883	6.69392	1.28454	0.257056	Endothelium	PDAP1	12
BUD31	0.0742673	6.85267	0.121103	0.727841	Endothelium	BUD31	12
ATP5MF	0.193755	6.95521	0.772521	0.379438	Endothelium	ATP5MF	12
ZKSCAN1	-0.0277456	6.27684	0.00882812	0.925142	Endothelium	ZKSCAN1	12
COPS6	-0.118338	6.57704	0.311479	0.576774	Endothelium	COPS6	12
LAMTOR4	0.0363234	7.44349	0.0279599	0.867203	Endothelium	LAMTOR4	12
PILRB	-0.0345256	5.14976	0.0075659	0.930686	Endothelium	PILRB	12
GNB2	-0.0669098	6.82256	0.0760269	0.782756	Endothelium	GNB2	12
POP7	-0.30678	5.27174	1.28992	0.256063	Endothelium	POP7	12
EPHB4	-0.359601	5.7257	1.31967	0.250651	Endothelium	EPHB4	12
TRIM56	-0.0637333	7.3889	0.0861002	0.769195	Endothelium	TRIM56	12
AP1S1	0.0414302	5.62305	0.0271127	0.869212	Endothelium	AP1S1	12
PLOD3	-0.0150439	5.10091	0.00266309	0.958843	Endothelium	PLOD3	12
ZNHIT1	0.0505829	7.57741	0.0652464	0.798388	Endothelium	ZNHIT1	12
CLDN15	0.659221	5.81743	3.768	0.0522421	Endothelium	CLDN15	12
FIS1	-0.219897	7.95688	0.667043	0.414084	Endothelium	FIS1	12
CUX1	0.486101	5.91496	2.79085	0.094804	Endothelium	CUX1	12
ORAI2	-0.143331	5.61886	0.293	0.588304	Endothelium	ORAI2	12
POLR2J	-0.0523916	6.3599	0.0641795	0.800008	Endothelium	POLR2J	12
POLR2J3.1	-0.179285	7.84819	0.326552	0.567697	Endothelium	POLR2J3.1	12
RASA4	-0.214641	7.48238	0.397819	0.528218	Endothelium	RASA4	12
ARMC10	-0.465019	5.36369	2.23338	0.135058	Endothelium	ARMC10	12
PMPCB	-0.0487363	5.78068	0.0406556	0.840204	Endothelium	PMPCB	12
DNAJC2	0.0401539	5.99285	0.0296998	0.863173	Endothelium	DNAJC2	12
PSMC2	-0.14623	5.60904	0.488819	0.484455	Endothelium	PSMC2	12
KMT2E	-0.0468076	7.9956	0.05216	0.819346	Endothelium	KMT2E	12
SRPK2	0.0380528	5.98837	0.0290372	0.864693	Endothelium	SRPK2	12
SYPL1	-0.535115	7.03321	6.87022	0.0087644	Endothelium	SYPL1	12
NAMPT	-0.165168	7.77683	0.354681	0.551475	Endothelium	NAMPT	12
HBP1	-0.321153	5.391	1.37298	0.2413	Endothelium	HBP1	12
BCAP29	0.337488	6.89665	3.11425	0.0776101	Endothelium	BCAP29	12
DLD	0.387143	5.16053	2.7032	0.100147	Endothelium	DLD	12
LAMB1	1.09433	5.99121	12.585	0.000388865	Endothelium	LAMB1	12
PNPLA8	0.0464902	6.08588	0.0355386	0.850472	Endothelium	PNPLA8	12
THAP5	0.0015792	4.9621	1.91615e-05	0.996507	Endothelium	THAP5	12
DNAJB9	0.307656	5.73487	0.467679	0.494057	Endothelium	DNAJB9	12
DOCK4	0.431907	6.06027	2.17946	0.139863	Endothelium	DOCK4	12
IFRD1	0.253395	6.17571	0.685859	0.407576	Endothelium	IFRD1	12
SMIM30	-0.0739725	6.16269	0.0688073	0.793081	Endothelium	SMIM30	12
MDFIC	0.398608	5.40698	1.46943	0.225436	Endothelium	MDFIC	12
TES	0.340197	6.40747	1.9304	0.164714	Endothelium	TES	12
CAV2	-0.0855139	7.44299	0.0981741	0.754032	Endothelium	CAV2	12
CAV1	-0.0628539	9.76907	0.0570857	0.811163	Endothelium	CAV1	12
MET	0.22344	5.98704	0.796382	0.372177	Endothelium	MET	12
CAPZA2	-0.179766	7.38114	0.558403	0.454904	Endothelium	CAPZA2	12
LSM8	0.200854	6.99316	1.10739	0.292651	Endothelium	LSM8	12
TSPAN12	-0.0878251	5.76445	0.1186	0.730558	Endothelium	TSPAN12	12
ING3	-0.366206	5.31503	2.12296	0.145106	Endothelium	ING3	12
FAM3C	0.0700585	5.97792	0.105773	0.745009	Endothelium	FAM3C	12
CADPS2	0.13264	5.44428	0.262308	0.608539	Endothelium	CADPS2	12
NDUFA5	-0.227413	6.25227	0.834627	0.360938	Endothelium	NDUFA5	12
WASL	-0.17717	5.55519	0.652801	0.419113	Endothelium	WASL	12
ZNF800	0.0376157	5.88825	0.0128321	0.90981	Endothelium	ZNF800	12
ARF5	0.0633472	6.23349	0.0422111	0.837218	Endothelium	ARF5	12
RBM28	0.509434	5.50964	4.8748	0.0272516	Endothelium	RBM28	12
CALU	0.0439733	6.35598	0.0326383	0.856634	Endothelium	CALU	12
ATP6V1F	-0.177175	7.11832	0.416868	0.518504	Endothelium	ATP6V1F	12
UBE2H	0.169952	6.09406	0.322604	0.570047	Endothelium	UBE2H	12
AC016831.5	0.660541	5.57347	4.90168	0.0268306	Endothelium	AC016831.5	12
MKLN1	-0.0698316	5.94802	0.104854	0.746081	Endothelium	MKLN1	12
PODXL	0.199479	7.80016	0.325214	0.568491	Endothelium	PODXL	12
EXOC4	0.563112	5.2858	4.17855	0.0409386	Endothelium	EXOC4	12
AKR1B1	-0.582477	5.18758	2.23539	0.134882	Endothelium	AKR1B1	12
CALD1	0.341776	8.49706	1.72183	0.189457	Endothelium	CALD1	12
CNOT4	0.140809	6.23761	0.467321	0.494222	Endothelium	CNOT4	12
STMP1	-0.0601373	5.54913	0.0427709	0.836157	Endothelium	STMP1	12
MTPN	0.123925	7.18522	0.30701	0.579521	Endothelium	MTPN	12
CREB3L2	0.417748	5.28186	1.65404	0.19841	Endothelium	CREB3L2	12
ZC3HAV1	0.0401092	6.63858	0.0222157	0.881515	Endothelium	ZC3HAV1	12
UBN2	0.462055	5.12175	1.8298	0.176151	Endothelium	UBN2	12
FMC1	0.0780718	5.35409	0.109295	0.740949	Endothelium	FMC1	12
LUC7L2	-0.394022	5.72306	2.68586	0.101242	Endothelium	LUC7L2	12
HIPK2	0.597164	5.39614	4.57739	0.0323964	Endothelium	HIPK2	12
NDUFB2	0.306578	7.79713	2.24347	0.13418	Endothelium	NDUFB2	12
BRAF	0.140153	5.44072	0.25354	0.614593	Endothelium	BRAF	12
MRPS33	0.106251	5.89696	0.273611	0.60092	Endothelium	MRPS33	12
SSBP1	-0.143902	7.31896	0.644114	0.422225	Endothelium	SSBP1	12
GSTK1	-0.0913511	7.41634	0.164001	0.685499	Endothelium	GSTK1	12
ZYX	0.431769	5.89463	1.98924	0.158421	Endothelium	ZYX	12
TCAF1	-0.253456	5.76898	1.37261	0.241363	Endothelium	TCAF1	12
PDIA4	-0.00424721	5.89817	0.000211727	0.988391	Endothelium	PDIA4	12
GIMAP8	-0.365838	6.11086	1.98537	0.158826	Endothelium	GIMAP8	12
GIMAP7	-0.154342	8.95736	0.370817	0.542559	Endothelium	GIMAP7	12
GIMAP4	-0.0556084	8.2493	0.0481705	0.826278	Endothelium	GIMAP4	12
GIMAP6	-0.171713	6.65765	0.58602	0.443962	Endothelium	GIMAP6	12
GIMAP2	-0.264912	5.34571	0.865665	0.352158	Endothelium	GIMAP2	12
GIMAP1	-0.390917	7.14474	2.22523	0.135772	Endothelium	GIMAP1	12
NUB1	-0.12802	6.15131	0.30461	0.581007	Endothelium	NUB1	12
RHEB	-0.137064	7.02481	0.312861	0.57593	Endothelium	RHEB	12
PRKAG2	-0.194371	5.43221	0.272409	0.601721	Endothelium	PRKAG2	12
KMT2C	0.22219	6.26639	0.785884	0.375348	Endothelium	KMT2C	12
INSIG1	0.0909885	6.63021	0.0749811	0.784218	Endothelium	INSIG1	12
RBM33	0.393824	5.40589	1.89788	0.168315	Endothelium	RBM33	12
LMBR1	-0.0307158	5.15877	0.0124379	0.9112	Endothelium	LMBR1	12
NOM1	0.278431	5.36018	1.12696	0.288424	Endothelium	NOM1	12
DNAJB6	-0.0213982	7.15223	0.00999731	0.920355	Endothelium	DNAJB6	12
PTPRN2	0.389209	5.60308	2.53311	0.11148	Endothelium	PTPRN2	12
ESYT2	0.573862	5.51711	3.28859	0.0697627	Endothelium	ESYT2	12
WDR60	-0.0230907	6.73639	0.00852353	0.926441	Endothelium	WDR60	12
GTPBP6	-0.0143589	5.04241	0.00145376	0.969585	Endothelium	GTPBP6	12
IL3RA	-0.126765	7.34691	0.392936	0.53076	Endothelium	IL3RA	12
SLC25A6	-0.162113	8.89783	0.51298	0.473852	Endothelium	SLC25A6	12
AKAP17A	0.0242112	5.62619	0.0101212	0.919865	Endothelium	AKAP17A	12
ZBED1	0.274414	5.2607	0.617669	0.431915	Endothelium	ZBED1	12
CD99	-0.0962196	8.40732	0.22199	0.637528	Endothelium	CD99	12
WWC3	0.11697	5.07833	0.103202	0.74802	Endothelium	WWC3	12
MSL3	0.121869	5.48372	0.240752	0.623663	Endothelium	MSL3	12
TMSB4X	-0.0854218	13.015	0.104313	0.746714	Endothelium	TMSB4X	12
OFD1	0.0150739	6.36688	0.00411509	0.948852	Endothelium	OFD1	12
AP1S2	-0.397153	7.04499	1.78553	0.181472	Endothelium	AP1S2	12
SYAP1	0.267047	6.29287	1.4068	0.235588	Endothelium	SYAP1	12
RBBP7	-0.0997926	5.94636	0.145951	0.702435	Endothelium	RBBP7	12
SCML1	0.230234	5.55502	0.732465	0.392085	Endothelium	SCML1	12
PDHA1	-0.00184286	5.24486	1.61994e-05	0.996789	Endothelium	PDHA1	12
EIF1AX	0.214253	7.51609	0.903311	0.341896	Endothelium	EIF1AX	12
RPS6KA3	0.263863	6.13299	1.16177	0.281098	Endothelium	RPS6KA3	12
PRDX4	-0.301778	7.03875	1.80182	0.179493	Endothelium	PRDX4	12
ACOT9	0.158821	5.21528	0.339421	0.560164	Endothelium	ACOT9	12
SAT1	-0.40572	9.74683	1.97099	0.160343	Endothelium	SAT1	12
EIF2S3	-0.25891	6.30428	1.10492	0.29319	Endothelium	EIF2S3	12
RPGR	0.248616	7.01211	1.69257	0.193263	Endothelium	RPGR	12
TSPAN7	-0.410904	8.64049	2.42062	0.119748	Endothelium	TSPAN7	12
ATP6AP2	-0.406405	6.61532	3.16555	0.0752073	Endothelium	ATP6AP2	12
USP9X	-0.121617	5.30967	0.24924	0.617611	Endothelium	USP9X	12
DDX3X	0.12596	8.24854	0.351621	0.553197	Endothelium	DDX3X	12
CXorf36	-0.325529	7.0548	2.18126	0.1397	Endothelium	CXorf36	12
NDUFB11	0.163493	7.19978	0.41164	0.521138	Endothelium	NDUFB11	12
UBA1	0.475111	5.31053	2.84375	0.0917299	Endothelium	UBA1	12
TIMP1	0.323828	8.73846	1.16198	0.281056	Endothelium	TIMP1	12
UXT	-0.0117106	7.25041	0.00350285	0.952805	Endothelium	UXT	12
RBM3	-0.304151	8.38681	2.6208	0.105471	Endothelium	RBM3	12
WDR13	-0.0687442	5.70861	0.0957784	0.756956	Endothelium	WDR13	12
PQBP1	-0.194774	5.75169	0.521847	0.470055	Endothelium	PQBP1	12
GRIPAP1	-0.148173	5.23102	0.311412	0.576815	Endothelium	GRIPAP1	12
PRAF2	-0.23902	5.3089	0.650732	0.419851	Endothelium	PRAF2	12
WDR45	-0.244581	5.34141	1.18935	0.275461	Endothelium	WDR45	12
PLP2	-0.428636	5.89535	2.34484	0.125699	Endothelium	PLP2	12
SHROOM4	0.283984	6.16353	1.06229	0.302692	Endothelium	SHROOM4	12
SMC1A	0.126106	6.33084	0.221525	0.63788	Endothelium	SMC1A	12
HSD17B10	0.0676449	6.14874	0.102165	0.749247	Endothelium	HSD17B10	12
HUWE1	0.31473	5.59855	1.2097	0.271391	Endothelium	HUWE1	12
TSR2	-0.192736	5.54381	0.439282	0.507469	Endothelium	TSR2	12
MAGED2	-0.206984	6.64885	0.655095	0.418297	Endothelium	MAGED2	12
NBDY	-0.0527241	7.03687	0.0580477	0.809609	Endothelium	NBDY	12
MSN	0.144362	7.84369	0.323256	0.569658	Endothelium	MSN	12
YIPF6	-0.223533	5.54863	0.596675	0.439849	Endothelium	YIPF6	12
EFNB1	-0.0156981	5.14439	0.00254608	0.959757	Endothelium	EFNB1	12
IGBP1	-0.27712	6.47849	1.85252	0.173491	Endothelium	IGBP1	12
NONO	0.16031	6.93483	0.671728	0.41245	Endothelium	NONO	12
TAF1	0.431934	5.70596	3.42362	0.06427	Endothelium	TAF1	12
OGT	-0.271215	5.19959	1.23525	0.266388	Endothelium	OGT	12
NHSL2	0.0484723	5.67569	0.0353046	0.850959	Endothelium	NHSL2	12
PIN4	0.491321	6.30834	4.84004	0.0278062	Endothelium	PIN4	12
RPS4X	-0.349625	11.6566	2.47579	0.115611	Endothelium	RPS4X	12
JPX	0.25257	5.8967	1.42322	0.232874	Endothelium	JPX	12
FTX	0.00183141	6.92073	4.60675e-05	0.994585	Endothelium	FTX	12
RLIM	-0.0929917	5.30874	0.106269	0.744432	Endothelium	RLIM	12
PBDC1	-0.0387748	5.58567	0.0230108	0.879429	Endothelium	PBDC1	12
ATRX	0.122721	8.19079	0.385158	0.534856	Endothelium	ATRX	12
MAGT1	-0.0884754	5.62487	0.124794	0.723892	Endothelium	MAGT1	12
COX7B	0.146747	7.53756	0.517972	0.471708	Endothelium	COX7B	12
PGK1	-0.20916	7.33964	1.11812	0.290324	Endothelium	PGK1	12
CYSLTR1	-0.214715	6.12393	0.714623	0.397913	Endothelium	CYSLTR1	12
ITM2A	-0.567635	8.26783	5.21198	0.0224317	Endothelium	ITM2A	12
HMGN5	0.105343	4.99431	0.0830023	0.773269	Endothelium	HMGN5	12
SH3BGRL	-0.260339	7.02178	1.849	0.1739	Endothelium	SH3BGRL	12
CHM	0.068641	5.20855	0.0505315	0.822141	Endothelium	CHM	12
DIAPH2	0.19618	6.27875	0.754376	0.385094	Endothelium	DIAPH2	12
RPL36A	-0.374053	9.33423	0.770952	0.379923	Endothelium	RPL36A	12
HNRNPH2	0.132906	6.19559	0.348082	0.555201	Endothelium	HNRNPH2	12
ARMCX3	-0.263379	6.47945	1.27145	0.259495	Endothelium	ARMCX3	12
ZMAT1	-0.203806	5.19105	0.425225	0.514341	Endothelium	ZMAT1	12
TCEAL8	-0.313725	6.7346	2.46143	0.116672	Endothelium	TCEAL8	12
TCEAL9	0.10842	7.19911	0.266941	0.605391	Endothelium	TCEAL9	12
BEX3	0.0784518	6.87871	0.1292	0.719263	Endothelium	BEX3	12
TCEAL4	0.319892	7.55179	2.40976	0.120581	Endothelium	TCEAL4	12
TCEAL3	0.0827578	6.11294	0.0968692	0.75562	Endothelium	TCEAL3	12
TCEAL1	-0.181642	5.68512	0.647328	0.42107	Endothelium	TCEAL1	12
MORF4L2	-0.0703905	6.5706	0.142061	0.706241	Endothelium	MORF4L2	12
TSC22D3	-0.492274	7.31717	3.31065	0.0688323	Endothelium	TSC22D3	12
PSMD10	0.337107	5.00474	1.62955	0.201766	Endothelium	PSMD10	12
ACSL4	0.0622594	5.17934	0.0569031	0.811459	Endothelium	ACSL4	12
PLS3	0.142189	7.16454	0.35438	0.551644	Endothelium	PLS3	12
[truncated: 58,957 more rows]

## Sheet: AvC_DE_res_FastCAR_corrected
	logFC	logCPM	LR	PValue	celltype	gene	nSamples
NOC2L	-0.121981	5.79558	0.217028	0.641314	Endothelium	NOC2L	12
ISG15	-0.482008	7.56568	2.81419	0.0934338	Endothelium	ISG15	12
SDF4	-0.141033	6.28116	0.185359	0.666807	Endothelium	SDF4	12
INTS11	-0.179326	5.29346	0.601169	0.438132	Endothelium	INTS11	12
AURKAIP1	0.123455	6.99027	0.296429	0.58613	Endothelium	AURKAIP1	12
CCNL2	-0.0118129	6.37199	0.00187467	0.965464	Endothelium	CCNL2	12
MRPL20	0.0569985	7.30287	0.079219	0.778359	Endothelium	MRPL20	12
ANKRD65	0.0722593	5.51903	0.0408615	0.839805	Endothelium	ANKRD65	12
VWA1	-0.0463081	8.21979	0.0127834	0.90998	Endothelium	VWA1	12
SSU72	-0.392979	6.61832	2.48504	0.114933	Endothelium	SSU72	12
CDK11B	0.441554	6.07784	3.82287	0.0505574	Endothelium	CDK11B	12
CDK11A	-0.17619	5.55832	0.285001	0.593442	Endothelium	CDK11A	12
GNB1	0.302341	7.19684	1.81901	0.177431	Endothelium	GNB1	12
FAAP20	-0.207395	6.23985	0.824641	0.363827	Endothelium	FAAP20	12
SKI	0.460224	6.06687	3.06744	0.0798754	Endothelium	SKI	12
RER1	-0.21347	6.37319	1.13372	0.286984	Endothelium	RER1	12
TNFRSF14	-0.241269	6.11714	0.901484	0.342384	Endothelium	TNFRSF14	12
RPL22	-0.00252278	10.007	0.00013751	0.990644	Endothelium	RPL22	12
CAMTA1	0.0993886	7.21494	0.169325	0.680712	Endothelium	CAMTA1	12
VAMP3	-0.305827	6.83127	1.78648	0.181356	Endothelium	VAMP3	12
PER3	0.0476455	6.00416	0.0419052	0.837801	Endothelium	PER3	12
PARK7	-0.150884	8.19628	0.313101	0.575783	Endothelium	PARK7	12
RERE	-0.585125	6.59202	3.25267	0.071307	Endothelium	RERE	12
ENO1	0.269031	8.32294	1.20734	0.27186	Endothelium	ENO1	12
H6PD	0.375024	5.62443	1.46204	0.226606	Endothelium	H6PD	12
CLSTN1	0.0556463	5.68955	0.0374561	0.846539	Endothelium	CLSTN1	12
RBP7	-0.746178	7.51231	2.41025	0.120543	Endothelium	RBP7	12
KIF1B	0.502299	5.67893	1.63238	0.201374	Endothelium	KIF1B	12
DFFA	-0.07748	5.83315	0.0801474	0.777098	Endothelium	DFFA	12
TARDBP	0.243843	5.8386	1.33724	0.247521	Endothelium	TARDBP	12
SRM	0.336318	5.83681	1.18916	0.275499	Endothelium	SRM	12
EXOSC10	-0.0732949	5.28362	0.0731487	0.786806	Endothelium	EXOSC10	12
MAD2L2	-0.138812	5.33472	0.269599	0.603601	Endothelium	MAD2L2	12
AGTRAP	-0.336649	5.59892	1.73676	0.18755	Endothelium	AGTRAP	12
MTHFR	-0.298678	5.4829	0.888639	0.345846	Endothelium	MTHFR	12
TNFRSF1B	-0.530345	6.21423	5.11602	0.0237059	Endothelium	TNFRSF1B	12
DHRS3	0.677343	5.94993	5.5884	0.0180798	Endothelium	DHRS3	12
PRDM2	0.232507	5.90159	0.916522	0.33839	Endothelium	PRDM2	12
EFHD2	0.273583	6.27551	0.98525	0.320906	Endothelium	EFHD2	12
SPEN	0.458944	6.55563	3.08039	0.0792416	Endothelium	SPEN	12
SZRD1	-0.0411015	5.80602	0.0227989	0.879981	Endothelium	SZRD1	12
NECAP2	-0.174204	5.77992	0.466641	0.494537	Endothelium	NECAP2	12
SDHB	-0.369211	6.27324	2.57176	0.108787	Endothelium	SDHB	12
UBR4	0.808899	5.52163	8.29699	0.00397108	Endothelium	UBR4	12
MRTO4	0.340605	5.27837	1.45437	0.227828	Endothelium	MRTO4	12
AKR7A2	-0.724768	5.63774	5.52834	0.0187108	Endothelium	AKR7A2	12
CAPZB	-0.200238	7.75713	0.893862	0.344433	Endothelium	CAPZB	12
MINOS1	-0.0309809	7.41336	0.0189179	0.890602	Endothelium	MINOS1	12
NBL1	-0.0190189	5.8968	0.00504225	0.943391	Endothelium	NBL1	12
CDA	-0.413492	5.78398	2.783	0.0952694	Endothelium	CDA	12
PINK1	0.201651	5.76055	0.443761	0.505313	Endothelium	PINK1	12
DDOST	-0.569549	6.15543	5.63149	0.0176406	Endothelium	DDOST	12
HP1BP3	0.476315	7.59694	5.18999	0.0227174	Endothelium	HP1BP3	12
EIF4G3	0.387773	5.99346	1.97756	0.159648	Endothelium	EIF4G3	12
ECE1	0.0824054	7.00427	0.0903921	0.763679	Endothelium	ECE1	12
USP48	0.239011	6.13992	1.17871	0.277619	Endothelium	USP48	12
HSPG2	0.313452	8.71556	1.68073	0.194827	Endothelium	HSPG2	12
CDC42	0.0800478	8.27106	0.089049	0.76539	Endothelium	CDC42	12
LUZP1	0.00359971	8.19933	0.000273113	0.986815	Endothelium	LUZP1	12
HNRNPR	0.0432311	7.52661	0.0327165	0.856464	Endothelium	HNRNPR	12
ID3	-0.476694	10.1822	5.59551	0.0180066	Endothelium	ID3	12
RPL11	-0.310652	11.5796	2.79057	0.0948204	Endothelium	RPL11	12
ELOA	-0.0334689	5.52835	0.0181782	0.892749	Endothelium	ELOA	12
PITHD1	-0.346049	5.79044	1.73364	0.187946	Endothelium	PITHD1	12
LYPLA2	0.00566218	5.40117	0.000410179	0.983842	Endothelium	LYPLA2	12
HMGCL	-0.533787	5.21915	3.66386	0.0556048	Endothelium	HMGCL	12
PNRC2	0.0115202	7.21231	0.00239696	0.960952	Endothelium	PNRC2	12
SRSF10	0.268492	7.24898	1.52723	0.216529	Endothelium	SRSF10	12
SRRM1	0.130051	8.16013	0.369755	0.543138	Endothelium	SRRM1	12
CLIC4	0.150035	7.1727	0.43279	0.510623	Endothelium	CLIC4	12
SYF2	0.173691	7.94887	0.661671	0.415971	Endothelium	SYF2	12
RSRP1	-0.140911	8.5526	0.397997	0.528125	Endothelium	RSRP1	12
TMEM50A	-0.118563	7.563	0.317819	0.572921	Endothelium	TMEM50A	12
MACO1	0.0209097	5.59223	0.00784714	0.929412	Endothelium	MACO1	12
SELENON	0.192176	5.35068	0.52842	0.467272	Endothelium	SELENON	12
STMN1	-0.438197	6.64972	1.71757	0.190006	Endothelium	STMN1	12
FAM110D	-0.706639	7.25223	3.09245	0.0786563	Endothelium	FAM110D	12
ZNF593	0.358156	5.90435	1.17862	0.277637	Endothelium	ZNF593	12
SH3BGRL3	-0.0272782	8.49281	0.0131809	0.908597	Endothelium	SH3BGRL3	12
HMGN2	-0.0715101	7.55838	0.0346362	0.85236	Endothelium	HMGN2	12
ARID1A	0.340469	6.01951	2.48821	0.114702	Endothelium	ARID1A	12
NUDC	-0.188507	7.20574	0.854599	0.355255	Endothelium	NUDC	12
WASF2	-0.100903	8.56543	0.216054	0.642063	Endothelium	WASF2	12
AHDC1	-0.271825	5.52527	0.546212	0.459869	Endothelium	AHDC1	12
IFI6	-0.635559	7.58806	3.60025	0.0577709	Endothelium	IFI6	12
STX12	0.0301573	5.94597	0.011326	0.915246	Endothelium	STX12	12
RPA2	-0.399387	5.60542	3.18077	0.0745097	Endothelium	RPA2	12
PTAFR	0.0627501	5.67232	0.0425839	0.836511	Endothelium	PTAFR	12
DNAJC8	-0.0481994	7.55023	0.0518543	0.819868	Endothelium	DNAJC8	12
PHACTR4	0.274841	7.5454	1.29716	0.254732	Endothelium	PHACTR4	12
TRNAU1AP	-0.168146	5.25552	0.506112	0.476827	Endothelium	TRNAU1AP	12
TAF12	-0.0942225	5.61809	0.161182	0.68807	Endothelium	TAF12	12
YTHDF2	-0.395485	6.80753	4.55037	0.0329117	Endothelium	YTHDF2	12
SRSF4	-0.0495754	7.75812	0.0584354	0.808986	Endothelium	SRSF4	12
PUM1	0.305652	6.6438	2.21242	0.136904	Endothelium	PUM1	12
SNRNP40	-0.666665	5.4494	6.67217	0.00979299	Endothelium	SNRNP40	12
ZCCHC17	0.243406	6.27904	0.819537	0.365316	Endothelium	ZCCHC17	12
TINAGL1	-0.36091	7.07741	2.29706	0.129619	Endothelium	TINAGL1	12
PEF1	-0.372134	6.34684	3.32488	0.0682389	Endothelium	PEF1	12
PTP4A2	0.126888	6.96888	0.352587	0.552652	Endothelium	PTP4A2	12
KHDRBS1	-0.212348	7.55968	1.03103	0.309916	Endothelium	KHDRBS1	12
TMEM39B	0.00673733	5.21477	0.000577958	0.98082	Endothelium	TMEM39B	12
KPNA6	0.0770532	5.94641	0.151173	0.697417	Endothelium	KPNA6	12
TXLNA	0.4199	5.42372	1.95976	0.16154	Endothelium	TXLNA	12
EIF3I	-0.181495	7.66067	0.70862	0.399902	Endothelium	EIF3I	12
FAM167B	-0.245448	6.44527	0.491677	0.48318	Endothelium	FAM167B	12
HDAC1	0.0284414	6.49482	0.0183926	0.892122	Endothelium	HDAC1	12
MARCKSL1	-0.215333	8.61744	0.375935	0.539787	Endothelium	MARCKSL1	12
BSDC1	-0.0962877	5.72521	0.233051	0.62927	Endothelium	BSDC1	12
ZBTB8A	-1.12761	5.23412	16.3769	5.19144e-05	Endothelium	ZBTB8A	12
ZBTB8OS	0.597854	5.46052	6.16619	0.0130215	Endothelium	ZBTB8OS	12
RBBP4	-0.0518204	6.27206	0.0509165	0.821476	Endothelium	RBBP4	12
AK2	-0.105132	6.38199	0.272098	0.601928	Endothelium	AK2	12
SMIM12	-0.159992	5.60335	0.335973	0.562163	Endothelium	SMIM12	12
GJA4	-1.44966	6.53452	3.31572	0.0686204	Endothelium	GJA4	12
SFPQ	0.126234	8.18926	0.400301	0.526934	Endothelium	SFPQ	12
ZMYM4	-0.134795	5.70029	0.260705	0.609636	Endothelium	ZMYM4	12
KIAA0319L	0.306198	5.62286	1.60489	0.205211	Endothelium	KIAA0319L	12
PSMB2	0.120563	6.88697	0.341621	0.558895	Endothelium	PSMB2	12
AGO3	0.423529	6.2291	4.58231	0.0323036	Endothelium	AGO3	12
TRAPPC3	-0.38155	6.19063	2.4108	0.120501	Endothelium	TRAPPC3	12
MAP7D1	-0.162349	5.78142	0.327209	0.567307	Endothelium	MAP7D1	12
THRAP3	-0.205531	7.45473	1.06644	0.301751	Endothelium	THRAP3	12
EVA1B	-0.296078	5.59387	0.778409	0.377628	Endothelium	EVA1B	12
LSM10	-0.437341	5.37636	1.75905	0.184743	Endothelium	LSM10	12
MRPS15	0.0109772	5.85737	0.00161184	0.967975	Endothelium	MRPS15	12
ZC3H12A	-0.472803	5.10439	1.57707	0.209184	Endothelium	ZC3H12A	12
MEAF6	-0.50529	5.99579	3.72456	0.0536176	Endothelium	MEAF6	12
C1orf122	0.10055	5.86732	0.144698	0.703654	Endothelium	C1orf122	12
SF3A3	-0.125079	5.77839	0.187988	0.664596	Endothelium	SF3A3	12
UTP11	-0.243613	6.33024	1.04573	0.306493	Endothelium	UTP11	12
RRAGC	-0.402152	5.62868	2.25204	0.133439	Endothelium	RRAGC	12
AKIRIN1	0.0858783	5.77281	0.0805549	0.776547	Endothelium	AKIRIN1	12
NDUFS5	0.060679	8.02424	0.0203842	0.886469	Endothelium	NDUFS5	12
MACF1	0.286075	7.89696	1.30595	0.25313	Endothelium	MACF1	12
PABPC4	-0.160516	5.85373	0.221855	0.63763	Endothelium	PABPC4	12
CAP1	-0.00589541	7.61742	0.000810557	0.977287	Endothelium	CAP1	12
PPT1	-0.636021	6.01621	5.66092	0.0173471	Endothelium	PPT1	12
NFYC	0.159189	5.27331	0.400588	0.526786	Endothelium	NFYC	12
FOXJ3	0.593235	5.36261	5.17742	0.0228822	Endothelium	FOXJ3	12
PPCS	-0.215997	6.74387	1.24939	0.263669	Endothelium	PPCS	12
YBX1	-0.170745	9.50899	0.43921	0.507504	Endothelium	YBX1	12
SVBP	-0.219618	5.69536	0.906081	0.341156	Endothelium	SVBP	12
EBNA1BP2	-0.0175099	6.06019	0.00520375	0.942493	Endothelium	EBNA1BP2	12
TIE1	-0.101935	6.89532	0.183202	0.668636	Endothelium	TIE1	12
ELOVL1	-0.199826	5.93802	0.391706	0.531404	Endothelium	ELOVL1	12
ATP6V0B	0.0566486	7.14956	0.0330853	0.855666	Endothelium	ATP6V0B	12
RPS8	0.0117421	12.0122	0.0028643	0.957318	Endothelium	RPS8	12
PLK3	0.0378077	5.97788	0.0226562	0.880355	Endothelium	PLK3	12
UROD	0.343071	5.72623	1.87024	0.171448	Endothelium	UROD	12
PRDX1	0.589013	7.80341	2.1179	0.145586	Endothelium	PRDX1	12
AKR1A1	-0.302052	6.55428	1.43386	0.231136	Endothelium	AKR1A1	12
NASP	-0.217528	7.87784	0.921354	0.33712	Endothelium	NASP	12
GPBP1L1	-0.34189	5.82649	2.6328	0.104677	Endothelium	GPBP1L1	12
PIK3R3	-0.363498	7.09758	1.49098	0.222064	Endothelium	PIK3R3	12
UQCRH	-0.407675	8.16564	2.41993	0.1198	Endothelium	UQCRH	12
EFCAB14	0.121581	6.68413	0.270376	0.60308	Endothelium	EFCAB14	12
CMPK1	-0.135272	6.39803	0.242982	0.62206	Endothelium	CMPK1	12
RNF11	0.0268072	5.7024	0.0103687	0.918894	Endothelium	RNF11	12
EPS15	0.271946	5.7666	1.39751	0.23714	Endothelium	EPS15	12
OSBPL9	0.363367	5.68931	2.08594	0.148661	Endothelium	OSBPL9	12
NRDC	0.427863	6.33764	3.68543	0.0548897	Endothelium	NRDC	12
TXNDC12	-0.289881	6.45231	1.53269	0.215709	Endothelium	TXNDC12	12
BTF3L4	-0.134197	6.14321	0.407808	0.523084	Endothelium	BTF3L4	12
PRPF38A	-0.225077	6.11788	0.916175	0.338481	Endothelium	PRPF38A	12
TUT4	-0.0157523	6.32439	0.00421172	0.948255	Endothelium	TUT4	12
SCP2	-0.409272	7.27746	3.23884	0.0719117	Endothelium	SCP2	12
C1orf123	-0.371515	6.07662	3.13262	0.0767403	Endothelium	C1orf123	12
MAGOH	0.143693	6.7142	0.498014	0.480374	Endothelium	MAGOH	12
HSPB11	0.0539113	6.09775	0.034686	0.852255	Endothelium	HSPB11	12
TMEM59	0.162395	7.42038	0.0927668	0.760689	Endothelium	TMEM59	12
SSBP3	-0.24034	5.41612	0.647021	0.42118	Endothelium	SSBP3	12
PLPP3	0.143449	7.39303	0.104298	0.746732	Endothelium	PLPP3	12
JUN	-0.0500726	10.0797	0.0179933	0.893293	Endothelium	JUN	12
NFIA	-0.0148071	7.27224	0.003029	0.956109	Endothelium	NFIA	12
TM2D1	-0.151429	6.111	0.329726	0.56582	Endothelium	TM2D1	12
USP1	-0.244184	6.30802	1.33421	0.248057	Endothelium	USP1	12
JAK1	0.109076	8.20484	0.229187	0.632127	Endothelium	JAK1	12
LEPROT	-0.0841034	8.67038	0.19116	0.661953	Endothelium	LEPROT	12
LEPR	-0.283655	6.51539	1.19781	0.27376	Endothelium	LEPR	12
MIER1	0.106768	6.81159	0.247184	0.619065	Endothelium	MIER1	12
SERBP1	0.0933762	9.31851	0.189236	0.663554	Endothelium	SERBP1	12
GADD45A	0.0589187	6.90304	0.039575	0.842314	Endothelium	GADD45A	12
GNG12	-0.333125	6.34099	2.087	0.148557	Endothelium	GNG12	12
WLS	-0.1887	5.40538	0.497774	0.48048	Endothelium	WLS	12
SRSF11	0.167543	8.32649	0.58957	0.442586	Endothelium	SRSF11	12
ZRANB2	0.488921	7.15274	4.72751	0.0296839	Endothelium	ZRANB2	12
TYW3	-0.217195	5.77702	0.682626	0.408684	Endothelium	TYW3	12
ACADM	-0.0191509	5.87915	0.00686137	0.933984	Endothelium	ACADM	12
USP33	0.0849545	5.38585	0.12084	0.728125	Endothelium	USP33	12
MIGA1	0.059431	5.55612	0.0569821	0.811331	Endothelium	MIGA1	12
FUBP1	0.534711	6.38683	3.5611	0.0591487	Endothelium	FUBP1	12
DNAJB4	0.688373	6.97189	4.98511	0.0255663	Endothelium	DNAJB4	12
GIPC2	-0.154871	5.95983	0.444253	0.505077	Endothelium	GIPC2	12
IFI44L	-0.652039	7.48341	3.73379	0.0533224	Endothelium	IFI44L	12
IFI44	-0.274456	6.07416	1.36909	0.241968	Endothelium	IFI44	12
ADGRL4	-0.0426768	8.90845	0.0292551	0.864191	Endothelium	ADGRL4	12
RPF1	0.686582	5.75378	7.97878	0.00473289	Endothelium	RPF1	12
GNG5	-0.0394367	7.98738	0.0352822	0.851006	Endothelium	GNG5	12
CTBS	0.0888726	5.65837	0.119481	0.729598	Endothelium	CTBS	12
C1orf52	-0.0454176	5.86306	0.0406821	0.840153	Endothelium	C1orf52	12
BCL10	-0.160534	5.54715	0.38164	0.536727	Endothelium	BCL10	12
CYR61	0.0762707	7.00956	0.0188005	0.89094	Endothelium	CYR61	12
ZNHIT6	0.270809	5.6415	1.27343	0.259125	Endothelium	ZNHIT6	12
ODF2L	-0.0145643	7.44017	0.00514013	0.942845	Endothelium	ODF2L	12
SH3GLB1	0.5165	7.59269	5.87417	0.0153646	Endothelium	SH3GLB1	12
SELENOF	-0.140656	7.04498	0.39741	0.52843	Endothelium	SELENOF	12
LMO4	0.0601477	5.8043	0.0435646	0.834666	Endothelium	LMO4	12
PKN2	-0.0223229	6.68667	0.00937562	0.922863	Endothelium	PKN2	12
GTF2B	-0.114002	5.50022	0.116788	0.732545	Endothelium	GTF2B	12
GBP3	-0.0172345	5.52877	0.00366157	0.951749	Endothelium	GBP3	12
GBP1	-0.119278	7.45632	0.121038	0.727911	Endothelium	GBP1	12
GBP2	0.0696233	7.25792	0.0850723	0.770538	Endothelium	GBP2	12
GBP4	0.0111724	7.40181	0.00162446	0.96785	Endothelium	GBP4	12
LRRC8C	0.252426	5.8794	0.967912	0.325201	Endothelium	LRRC8C	12
ZNF326	0.10365	6.27909	0.309084	0.578243	Endothelium	ZNF326	12
ZNF644	0.123823	6.40194	0.226	0.634506	Endothelium	ZNF644	12
TGFBR3	0.206661	6.88496	0.460759	0.497269	Endothelium	TGFBR3	12
RPAP2	-0.382912	5.72567	2.25325	0.133334	Endothelium	RPAP2	12
EVI5	0.517583	5.51999	5.43413	0.0197469	Endothelium	EVI5	12
RPL5	-0.349797	10.7578	2.72414	0.0988416	Endothelium	RPL5	12
MTF2	-0.335986	6.17148	1.88893	0.169323	Endothelium	MTF2	12
FNBP1L	0.125318	6.59595	0.227401	0.633457	Endothelium	FNBP1L	12
DNTTIP2	0.00359073	6.72237	0.000285342	0.986523	Endothelium	DNTTIP2	12
ARHGAP29	-0.0700075	8.83985	0.0955402	0.757249	Endothelium	ARHGAP29	12
CNN3	-0.34894	8.11992	1.93279	0.164454	Endothelium	CNN3	12
PALMD	0.608995	8.58661	6.04246	0.0139658	Endothelium	PALMD	12
SLC35A3	-0.388359	5.33466	2.50073	0.113794	Endothelium	SLC35A3	12
VCAM1	0.366076	7.46316	0.902472	0.34212	Endothelium	VCAM1	12
S1PR1	-0.0940033	6.65514	0.187292	0.66518	Endothelium	S1PR1	12
RNPC3	0.16779	5.93278	0.223531	0.636363	Endothelium	RNPC3	12
SLC25A24	0.747434	5.57641	6.35724	0.0116903	Endothelium	SLC25A24	12
PRPF38B	-0.0730586	7.20229	0.101446	0.750101	Endothelium	PRPF38B	12
STXBP3	0.0772295	5.62255	0.0593936	0.807457	Endothelium	STXBP3	12
SARS	0.250606	6.72298	1.20818	0.271692	Endothelium	SARS	12
PSMA5	-0.191574	6.50369	0.722417	0.395352	Endothelium	PSMA5	12
GNAI3	-0.164751	6.98442	0.47448	0.490933	Endothelium	GNAI3	12
CSF1	-0.422259	5.3693	1.60391	0.20535	Endothelium	CSF1	12
AHCYL1	-0.161491	6.2137	0.486887	0.485319	Endothelium	AHCYL1	12
LAMTOR5	0.157933	7.67817	0.445085	0.504678	Endothelium	LAMTOR5	12
DRAM2	-0.373205	5.53138	0.841147	0.359069	Endothelium	DRAM2	12
ATP5PB	-0.200693	7.14988	0.7929	0.373225	Endothelium	ATP5PB	12
RAP1A	0.303959	7.12421	1.66019	0.197578	Endothelium	RAP1A	12
CTTNBP2NL	0.0617804	7.3134	0.0888064	0.7657	Endothelium	CTTNBP2NL	12
CAPZA1	-0.00491336	6.27472	0.000309059	0.985974	Endothelium	CAPZA1	12
RHOC	-0.502406	8.36214	2.47482	0.115682	Endothelium	RHOC	12
RSBN1	-0.0238391	6.1168	0.00797988	0.92882	Endothelium	RSBN1	12
HIPK1	0.522722	5.33405	3.57095	0.0587988	Endothelium	HIPK1	12
TRIM33	-0.533681	5.59487	3.25111	0.071375	Endothelium	TRIM33	12
BCAS2	-0.124871	5.90653	0.317583	0.573064	Endothelium	BCAS2	12
CSDE1	0.0795668	7.85189	0.163269	0.686164	Endothelium	CSDE1	12
SIKE1	0.157907	5.24162	0.240874	0.623576	Endothelium	SIKE1	12
ATP1A1	0.165773	8.37133	0.561267	0.45375	Endothelium	ATP1A1	12
CD58	0.293126	5.26123	0.433988	0.510039	Endothelium	CD58	12
MAN1A2	0.189608	6.59909	0.665669	0.414566	Endothelium	MAN1A2	12
SRGAP2C	-0.179233	5.47952	0.358154	0.549533	Endothelium	SRGAP2C	12
SRGAP2B	-0.0996326	5.46432	0.087407	0.7675	Endothelium	SRGAP2B	12
RNF115	-0.348829	6.89532	2.19195	0.138734	Endothelium	RNF115	12
ITGA10	0.588888	7.02042	6.60396	0.0101752	Endothelium	ITGA10	12
RBM8A	-0.121413	8.15587	0.278189	0.597891	Endothelium	RBM8A	12
LIX1L	0.107281	5.77257	0.186123	0.666163	Endothelium	LIX1L	12
POLR3GL	-0.126104	6.74569	0.239765	0.624376	Endothelium	POLR3GL	12
TXNIP	-0.370354	10.3145	2.70115	0.100276	Endothelium	TXNIP	12
ANP32E	-0.20601	6.2111	0.891033	0.345198	Endothelium	ANP32E	12
APH1A	-0.299622	6.41363	1.81438	0.177983	Endothelium	APH1A	12
C1orf54	0.200277	7.29813	0.520836	0.470485	Endothelium	C1orf54	12
MRPS21	-0.0144706	7.41201	0.00389332	0.950247	Endothelium	MRPS21	12
MCL1	0.0963932	7.79787	0.169836	0.680258	Endothelium	MCL1	12
ENSA	-0.151324	7.36657	0.524516	0.468922	Endothelium	ENSA	12
CTSS	0.328128	6.68651	0.314994	0.574631	Endothelium	CTSS	12
CERS2	-0.440742	5.74282	1.56975	0.210244	Endothelium	CERS2	12
CDC42SE1	0.515089	5.36299	4.17325	0.041067	Endothelium	CDC42SE1	12
PSMD4	-0.168588	7.03432	0.512611	0.474011	Endothelium	PSMD4	12
PSMB4	0.115482	6.95611	0.163132	0.686289	Endothelium	PSMB4	12
POGZ	0.0997501	6.44272	0.140091	0.708191	Endothelium	POGZ	12
SNX27	0.0498776	5.42853	0.0349444	0.851712	Endothelium	SNX27	12
MRPL9	-0.215383	6.22	0.873693	0.349935	Endothelium	MRPL9	12
S100A10	-0.263751	10.059	1.12946	0.287891	Endothelium	S100A10	12
S100A11	0.11557	8.04314	0.113936	0.735707	Endothelium	S100A11	12
S100A6	0.468147	10.7574	3.4862	0.0618826	Endothelium	S100A6	12
S100A16	-0.383696	8.27963	3.38005	0.0659901	Endothelium	S100A16	12
S100A13	0.184127	8.52492	0.513891	0.473459	Endothelium	S100A13	12
CHTOP	-0.086006	6.0061	0.0885959	0.76597	Endothelium	CHTOP	12
SNAPIN	-0.37085	5.62688	1.68149	0.194727	Endothelium	SNAPIN	12
ILF2	-0.126264	6.8571	0.386391	0.534203	Endothelium	ILF2	12
NPR1	-0.0415916	5.11019	0.0168022	0.896864	Endothelium	NPR1	12
GATAD2B	-0.325024	5.99113	1.75733	0.184958	Endothelium	GATAD2B	12
SLC39A1	-0.303824	6.79058	1.48592	0.222851	Endothelium	SLC39A1	12
JTB	-0.0829581	7.5028	0.127144	0.721412	Endothelium	JTB	12
RAB13	-0.0574302	9.02321	0.0507238	0.821809	Endothelium	RAB13	12
RPS27	0.140463	12.2521	0.213128	0.644326	Endothelium	RPS27	12
TPM3	0.410013	9.37877	4.01675	0.0450504	Endothelium	TPM3	12
C1orf43	0.0363658	6.79219	0.0209824	0.884827	Endothelium	C1orf43	12
HAX1	-0.174353	6.61746	0.70032	0.402676	Endothelium	HAX1	12
SHE	-0.418185	6.37003	3.88082	0.0488407	Endothelium	SHE	12
UBE2Q1	0.0326737	5.54185	0.0104196	0.918696	Endothelium	UBE2Q1	12
ADAR	0.0262369	7.04667	0.0152643	0.901673	Endothelium	ADAR	12
KCNN3	0.00035442	6.37109	2.69543e-06	0.99869	Endothelium	KCNN3	12
PMVK	-0.342716	5.65794	1.47922	0.223897	Endothelium	PMVK	12
SHC1	0.338531	6.7223	2.3793	0.122952	Endothelium	SHC1	12
CKS1B	-0.000929425	6.00139	5.52602e-06	0.998124	Endothelium	CKS1B	12
ADAM15	0.0440918	7.62287	0.03221	0.857568	Endothelium	ADAM15	12
EFNA1	-0.183003	6.63407	0.866882	0.35182	Endothelium	EFNA1	12
DPM3	0.431846	6.57023	2.57949	0.108257	Endothelium	DPM3	12
KRTCAP2	0.643901	7.78477	5.47599	0.0192794	Endothelium	KRTCAP2	12
MTX1	0.312232	5.54281	1.59489	0.206628	Endothelium	MTX1	12
SCAMP3	-0.342687	5.37226	1.70583	0.191528	Endothelium	SCAMP3	12
FDPS	-0.242433	7.28662	1.10636	0.292874	Endothelium	FDPS	12
ASH1L	0.140524	7.26439	0.552225	0.45741	Endothelium	ASH1L	12
DAP3	0.385888	5.97433	2.37134	0.123581	Endothelium	DAP3	12
GON4L	0.0273524	6.63821	0.0156838	0.900338	Endothelium	GON4L	12
RIT1	-0.0601853	5.69685	0.045391	0.831287	Endothelium	RIT1	12
KHDC4	0.118648	5.3168	0.200865	0.654023	Endothelium	KHDC4	12
ARHGEF2	0.331056	5.83089	1.48446	0.223077	Endothelium	ARHGEF2	12
SSR2	-0.280245	7.53686	1.24957	0.263634	Endothelium	SSR2	12
LAMTOR2	-0.00797797	6.89509	0.00123476	0.971969	Endothelium	LAMTOR2	12
LMNA	0.0225075	9.88549	0.00800283	0.928718	Endothelium	LMNA	12
SLC25A44	0.25482	4.96819	0.299212	0.584377	Endothelium	SLC25A44	12
PMF1	-0.319352	5.99628	2.0648	0.150735	Endothelium	PMF1	12
CCT3	-0.0749952	7.04997	0.0899262	0.764271	Endothelium	CCT3	12
NAXE	-0.144284	5.56868	0.348396	0.555023	Endothelium	NAXE	12
GPATCH4	0.340691	6.16793	2.1577	0.141857	Endothelium	GPATCH4	12
NES	-0.389457	7.87553	0.849784	0.356613	Endothelium	NES	12
ISG20L2	0.0552386	5.28269	0.0419455	0.837724	Endothelium	ISG20L2	12
MRPL24	0.277066	5.61819	1.13021	0.287731	Endothelium	MRPL24	12
HDGF	0.378321	6.18063	2.9932	0.083615	Endothelium	HDGF	12
IFI16	-0.0609713	9.29131	0.0917238	0.761997	Endothelium	IFI16	12
CADM3-AS1	0.62125	5.56701	2.23317	0.135077	Endothelium	CADM3-AS1	12
ACKR1	-0.0209902	11.6305	0.0057791	0.939403	Endothelium	ACKR1	12
DUSP23	-0.168742	8.38486	0.412334	0.520787	Endothelium	DUSP23	12
TAGLN2	0.0992372	8.86698	0.197406	0.656823	Endothelium	TAGLN2	12
PEA15	0.225545	6.79348	1.15622	0.282251	Endothelium	PEA15	12
DCAF8	0.363989	5.37325	1.28774	0.256464	Endothelium	DCAF8	12
COPA	0.628995	6.23854	8.30926	0.00394435	Endothelium	COPA	12
F11R	-0.285575	5.47169	1.26332	0.261024	Endothelium	F11R	12
PFDN2	0.332516	7.16995	2.19591	0.138377	Endothelium	PFDN2	12
UFC1	-0.175719	6.77551	0.049097	0.824642	Endothelium	UFC1	12
ADAMTS4	0.266118	6.66937	0.339821	0.559933	Endothelium	ADAMTS4	12
NDUFS2	0.105497	6.3469	0.238311	0.625428	Endothelium	NDUFS2	12
SDHC	-0.182747	6.62956	0.685251	0.407784	Endothelium	SDHC	12
ATF6	0.522707	6.14638	6.81622	0.00903336	Endothelium	ATF6	12
UHMK1	-0.170646	5.92306	0.410573	0.521679	Endothelium	UHMK1	12
PBX1	0.31764	6.54082	1.16437	0.280561	Endothelium	PBX1	12
MGST3	-0.189887	8.36664	0.613801	0.43336	Endothelium	MGST3	12
ALDH9A1	-0.261353	5.95703	0.758033	0.383945	Endothelium	ALDH9A1	12
TMCO1	0.156361	7.281	0.41032	0.521807	Endothelium	TMCO1	12
CREG1	-0.77078	5.41562	5.58927	0.0180708	Endothelium	CREG1	12
MPZL1	0.216472	5.61779	0.877185	0.348974	Endothelium	MPZL1	12
MPC2	-0.520899	6.06238	4.1786	0.0409375	Endothelium	MPC2	12
TIPRL	-0.179545	6.09896	0.76824	0.380762	Endothelium	TIPRL	12
SFT2D2	0.518267	6.03754	4.11644	0.0424684	Endothelium	SFT2D2	12
SELP	1.33865	7.94553	11.2302	0.000804764	Endothelium	SELP	12
SELE	0.191435	9.70562	0.143952	0.704383	Endothelium	SELE	12
KIFAP3	0.361832	5.42236	1.73414	0.187884	Endothelium	KIFAP3	12
PRRC2C	0.100361	8.57719	0.278717	0.597544	Endothelium	PRRC2C	12
DNM3	-0.237216	5.91752	0.555218	0.456193	Endothelium	DNM3	12
SUCO	0.00749465	5.23815	0.000893158	0.976158	Endothelium	SUCO	12
PRDX6	-0.0652763	7.36483	0.0894549	0.764871	Endothelium	PRDX6	12
KLHL20	-0.206305	5.49635	0.82214	0.364555	Endothelium	KLHL20	12
RC3H1	-0.189259	5.9856	0.360791	0.548067	Endothelium	RC3H1	12
CACYBP	-0.127833	6.31638	0.312349	0.576242	Endothelium	CACYBP	12
MRPS14	-0.337987	5.76094	1.58517	0.208017	Endothelium	MRPS14	12
KIAA0040	0.829845	5.4511	4.79539	0.028536	Endothelium	KIAA0040	12
RASAL2	-0.282846	7.00334	1.6311	0.201551	Endothelium	RASAL2	12
TOR3A	-0.206969	5.32954	0.586037	0.443956	Endothelium	TOR3A	12
ABL2	0.927879	7.65863	11.3912	0.000737947	Endothelium	ABL2	12
TOR1AIP2	0.428479	5.8674	3.72111	0.0537286	Endothelium	TOR1AIP2	12
TOR1AIP1	-0.498875	5.33159	3.05642	0.0804185	Endothelium	TOR1AIP1	12
CEP350	0.0830971	6.67098	0.124567	0.724133	Endothelium	CEP350	12
QSOX1	-0.188556	5.29169	0.499805	0.479586	Endothelium	QSOX1	12
ACBD6	0.144225	5.90782	0.358918	0.549108	Endothelium	ACBD6	12
IER5	-0.27767	6.51046	0.548588	0.458895	Endothelium	IER5	12
GLUL	0.0182179	8.11837	0.00106032	0.974023	Endothelium	GLUL	12
RGS16	0.591841	8.14068	1.01243	0.314321	Endothelium	RGS16	12
DHX9	0.501811	5.8613	3.12078	0.0772998	Endothelium	DHX9	12
LAMC1	0.437936	6.67973	2.6066	0.10642	Endothelium	LAMC1	12
ARPC5	0.068742	7.64553	0.118756	0.730388	Endothelium	ARPC5	12
C1orf21	-0.00959758	6.15223	0.0014387	0.969743	Endothelium	C1orf21	12
IVNS1ABP	-0.122206	5.85405	0.236935	0.626429	Endothelium	IVNS1ABP	12
TPR	0.0938678	8.07108	0.193833	0.659745	Endothelium	TPR	12
ODR4	-0.623788	5.53996	7.22415	0.00719293	Endothelium	ODR4	12
TROVE2	-0.138255	6.88719	0.482502	0.487291	Endothelium	TROVE2	12
CDC73	0.17041	6.06575	0.511075	0.474674	Endothelium	CDC73	12
CFH	1.2669	7.34811	13.4202	0.000248933	Endothelium	CFH	12
NR5A2	0.190903	5.5842	0.248043	0.618457	Endothelium	NR5A2	12
ZNF281	0.140257	5.87246	0.404288	0.524883	Endothelium	ZNF281	12
DDX59	-0.0452267	5.24965	0.0261997	0.871413	Endothelium	DDX59	12
CAMSAP2	-0.0467023	6.13891	0.0322671	0.857443	Endothelium	CAMSAP2	12
PHLDA3	-0.116938	5.23565	0.147895	0.700556	Endothelium	PHLDA3	12
CSRP1	-0.356448	5.84209	1.92416	0.165399	Endothelium	CSRP1	12
NAV1	-0.335467	5.92946	1.73657	0.187574	Endothelium	NAV1	12
IPO9	0.0284203	5.47294	0.0154691	0.901018	Endothelium	IPO9	12
TIMM17A	-0.0306864	5.7008	0.00886666	0.92498	Endothelium	TIMM17A	12
KDM5B	-0.227308	5.40216	0.468126	0.493851	Endothelium	KDM5B	12
ADIPOR1	-0.164108	5.46059	0.346653	0.556014	Endothelium	ADIPOR1	12
CYB5R1	0.173588	5.3753	0.439535	0.507347	Endothelium	CYB5R1	12
BTG2	0.0206078	7.40659	0.00423795	0.948095	Endothelium	BTG2	12
ATP2B4	-0.0420308	6.1349	0.0289788	0.864828	Endothelium	ATP2B4	12
SNRPE	-0.283573	7.9826	1.78078	0.182054	Endothelium	SNRPE	12
PPP1R15B	-0.282127	5.52691	0.825591	0.363551	Endothelium	PPP1R15B	12
PIK3C2B	-0.177867	5.46531	0.556372	0.455726	Endothelium	PIK3C2B	12
MDM4	-0.0261034	6.51968	0.0131952	0.908548	Endothelium	MDM4	12
DSTYK	-0.18638	5.36134	0.399507	0.527344	Endothelium	DSTYK	12
ELK4	0.257205	6.20294	1.01953	0.312631	Endothelium	ELK4	12
NUCKS1	0.0240828	8.70024	0.0092284	0.923469	Endothelium	NUCKS1	12
RAB29	0.494417	6.05548	3.13503	0.0766269	Endothelium	RAB29	12
SLC41A1	0.477375	5.30761	3.15855	0.07553	Endothelium	SLC41A1	12
SRGAP2	0.445011	5.60206	2.13719	0.143765	Endothelium	SRGAP2	12
CD55	1.01911	6.95217	4.50716	0.0337532	Endothelium	CD55	12
CD46	0.271093	6.9155	1.23326	0.266774	Endothelium	CD46	12
CD34	-0.0325453	8.80243	0.0205158	0.886106	Endothelium	CD34	12
PLXNA2	0.231453	6.02074	0.88644	0.346444	Endothelium	PLXNA2	12
SERTAD4-AS1	0.153212	6.4406	0.271011	0.602654	Endothelium	SERTAD4-AS1	12
LPGAT1	-0.016895	5.59797	0.00336219	0.953761	Endothelium	LPGAT1	12
PPP2R5A	0.0333321	6.12454	0.0139326	0.906039	Endothelium	PPP2R5A	12
NENF	-0.489356	6.55805	2.24982	0.13363	Endothelium	NENF	12
ATF3	0.762994	7.46204	3.86594	0.0492755	Endothelium	ATF3	12
NSL1	-0.588783	5.7732	5.89715	0.0151654	Endothelium	NSL1	12
PTPN14	0.63795	6.90152	3.04113	0.0811795	Endothelium	PTPN14	12
KCTD3	-0.065262	5.19252	0.0487982	0.825168	Endothelium	KCTD3	12
GPATCH2	0.141621	5.86442	0.282352	0.595164	Endothelium	GPATCH2	12
RRP15	0.22233	5.95113	0.611034	0.434399	Endothelium	RRP15	12
EPRS	0.216151	6.53463	0.839654	0.359496	Endothelium	EPRS	12
IARS2	0.303497	6.02821	1.403	0.236223	Endothelium	IARS2	12
RAB3GAP2	0.267133	5.51438	0.983757	0.321273	Endothelium	RAB3GAP2	12
C1orf115	-0.219853	6.93051	1.1603	0.281403	Endothelium	C1orf115	12
HLX	-0.194437	5.3005	0.231105	0.630705	Endothelium	HLX	12
MIA3	-0.0304051	6.12731	0.0169548	0.8964	Endothelium	MIA3	12
AIDA	0.207271	6.40202	0.781058	0.376818	Endothelium	AIDA	12
CAPN2	0.210268	6.78937	0.751102	0.386128	Endothelium	CAPN2	12
CNIH4	0.206175	6.48488	0.854891	0.355172	Endothelium	CNIH4	12
LBR	-0.0775738	6.10104	0.132952	0.715391	Endothelium	LBR	12
ENAH	0.0852057	6.46675	0.0985516	0.753575	Endothelium	ENAH	12
SRP9	-0.623366	7.20892	8.11366	0.0043933	Endothelium	SRP9	12
EPHX1	-0.324532	7.10714	1.81411	0.178016	Endothelium	EPHX1	12
PYCR2	0.236841	5.31177	0.499332	0.479794	Endothelium	PYCR2	12
H3F3A	0.0744073	9.82009	0.105866	0.744901	Endothelium	H3F3A	12
ACBD3	0.174523	6.49088	0.271646	0.60223	Endothelium	ACBD3	12
PARP1	0.282324	7.01597	1.35676	0.2441	Endothelium	PARP1	12
COQ8A	0.585728	5.36357	4.52956	0.0333141	Endothelium	COQ8A	12
CDC42BPA	0.0851607	6.45496	0.11789	0.731334	Endothelium	CDC42BPA	12
ARF1	-0.317693	7.91215	2.43458	0.118686	Endothelium	ARF1	12
C1orf35	-0.0621476	5.97219	0.0725524	0.787656	Endothelium	C1orf35	12
MRPL55	-0.0404993	6.24294	0.0280379	0.86702	Endothelium	MRPL55	12
GUK1	-0.0593962	9.33033	0.0666115	0.796336	Endothelium	GUK1	12
RNF187	-0.078371	5.66467	0.0360334	0.849447	Endothelium	RNF187	12
RHOU	0.355126	5.7728	1.3252	0.24966	Endothelium	RHOU	12
RAB4A	0.0937052	5.93364	0.135157	0.713144	Endothelium	RAB4A	12
FAM89A	-0.588683	5.45566	3.31323	0.0687245	Endothelium	FAM89A	12
C1orf131	0.562082	5.85058	4.972	0.0257608	Endothelium	C1orf131	12
EGLN1	-0.115517	6.04522	0.232463	0.629704	Endothelium	EGLN1	12
TSNAX	-0.396115	6.23717	3.6343	0.0566005	Endothelium	TSNAX	12
NTPCR	0.134728	5.74492	0.179113	0.672136	Endothelium	NTPCR	12
IRF2BP2	0.321188	6.7093	1.78966	0.180967	Endothelium	IRF2BP2	12
TOMM20	0.132992	7.42549	0.350943	0.55358	Endothelium	TOMM20	12
ARID4B	0.184575	7.96487	0.726885	0.393895	Endothelium	ARID4B	12
LYST	-0.438327	6.63194	1.86957	0.171525	Endothelium	LYST	12
LGALS8	0.198074	5.96557	0.897801	0.343372	Endothelium	LGALS8	12
MTR	0.0976328	5.50588	0.123093	0.725704	Endothelium	MTR	12
CEP170	-0.0276076	5.46051	0.00366635	0.951717	Endothelium	CEP170	12
SDCCAG8	-0.00290766	6.39944	0.000129194	0.990931	Endothelium	SDCCAG8	12
AKT3	-0.0306566	6.41749	0.0181089	0.892953	Endothelium	AKT3	12
ADSS	0.759218	6.51465	16.5567	4.72178e-05	Endothelium	ADSS	12
DESI2	0.187242	5.87032	0.724811	0.39457	Endothelium	DESI2	12
COX20	0.304466	6.65357	1.92202	0.165635	Endothelium	COX20	12
HNRNPU	0.122367	8.67527	0.283307	0.594542	Endothelium	HNRNPU	12
CNST	0.307766	5.38429	1.18538	0.276264	Endothelium	CNST	12
AHCTF1	0.203114	5.56205	0.608039	0.435527	Endothelium	AHCTF1	12
ACP1	-0.328978	6.49603	1.62735	0.20207	Endothelium	ACP1	12
TMEM18	-0.20412	6.15742	0.627923	0.428118	Endothelium	TMEM18	12
PXDN	0.52413	5.81258	3.85379	0.0496338	Endothelium	PXDN	12
ADI1	-0.0142901	6.21977	0.0029985	0.956331	Endothelium	ADI1	12
RPS7	-0.07867	10.8118	0.176369	0.674512	Endothelium	RPS7	12
ID2	-0.689388	8.10391	4.38629	0.036229	Endothelium	ID2	12
KIDINS220	-0.260105	6.0338	1.12878	0.288036	Endothelium	KIDINS220	12
ASAP2	0.393048	5.68708	1.57039	0.210151	Endothelium	ASAP2	12
ITGB1BP1	0.141831	6.75409	0.423795	0.515049	Endothelium	ITGB1BP1	12
ADAM17	0.559696	5.86537	7.13785	0.00754736	Endothelium	ADAM17	12
YWHAQ	-0.20516	7.17919	0.942044	0.331753	Endothelium	YWHAQ	12
TAF1B	0.130982	5.61313	0.182594	0.669153	Endothelium	TAF1B	12
KLF11	-0.138793	5.68773	0.222076	0.637463	Endothelium	KLF11	12
HPCAL1	-0.332855	6.18131	1.407	0.235554	Endothelium	HPCAL1	12
ODC1	0.128657	5.96154	0.100642	0.75106	Endothelium	ODC1	12
NOL10	-0.190498	5.2455	0.333212	0.563774	Endothelium	NOL10	12
PDIA6	0.245941	7.56169	1.17182	0.279028	Endothelium	PDIA6	12
PQLC3	-0.314451	5.60365	1.28498	0.256975	Endothelium	PQLC3	12
ROCK2	0.253991	7.04728	1.09967	0.294339	Endothelium	ROCK2	12
LPIN1	0.323912	5.31401	1.21048	0.271237	Endothelium	LPIN1	12
TRIB2	-0.0981388	5.86969	0.223978	0.636025	Endothelium	TRIB2	12
DDX1	0.346265	6.6903	2.00303	0.156985	Endothelium	DDX1	12
SMC6	0.917889	5.71154	16.576	4.674e-05	Endothelium	SMC6	12
LAPTM4A	-0.289914	8.51016	1.51104	0.21898	Endothelium	LAPTM4A	12
PUM2	0.274244	5.5835	1.22232	0.268906	Endothelium	PUM2	12
RHOB	-0.1864	6.88827	0.447919	0.503325	Endothelium	RHOB	12
SF3B6	-0.12837	7.73166	0.31882	0.572318	Endothelium	SF3B6	12
ITSN2	-0.022249	6.27989	0.00767076	0.930208	Endothelium	ITSN2	12
NCOA1	-0.565823	5.54354	4.8923	0.0269768	Endothelium	NCOA1	12
PTRHD1	-0.244581	5.97537	1.51088	0.219004	Endothelium	PTRHD1	12
DNMT3A	-0.181008	5.39799	0.436351	0.508889	Endothelium	DNMT3A	12
RAB10	-0.2088	6.48493	0.717638	0.39692	Endothelium	RAB10	12
HADHA	-0.174635	7.22093	0.815985	0.366357	Endothelium	HADHA	12
HADHB	-0.347581	6.44348	2.73487	0.0981792	Endothelium	HADHB	12
OST4	0.30301	8.39423	0.602797	0.437513	Endothelium	OST4	12
ATRAID	-0.199287	7.46364	0.957792	0.327744	Endothelium	ATRAID	12
MPV17	-0.0530141	5.5422	0.033894	0.853932	Endothelium	MPV17	12
EIF2B4	-0.34675	5.37916	1.52374	0.217055	Endothelium	EIF2B4	12
SNX17	0.125283	6.17281	0.280527	0.596356	Endothelium	SNX17	12
PPM1G	0.277368	6.94753	1.74737	0.186208	Endothelium	PPM1G	12
NRBP1	0.181544	5.83966	0.594766	0.440582	Endothelium	NRBP1	12
SLC4A1AP	-0.116379	5.43968	0.225001	0.635255	Endothelium	SLC4A1AP	12
MRPL33	0.276637	7.94382	1.27261	0.259278	Endothelium	MRPL33	12
BABAM2	-0.565615	5.363	4.11228	0.042573	Endothelium	BABAM2	12
FOSL2	0.367014	6.94656	2.15563	0.142048	Endothelium	FOSL2	12
PPP1CB	-0.538267	6.36591	2.84037	0.091923	Endothelium	PPP1CB	12
WDR43	0.402183	6.49452	2.45826	0.116909	Endothelium	WDR43	12
YPEL5	0.157503	6.42418	0.294909	0.587092	Endothelium	YPEL5	12
LBH	0.955437	6.44502	13.9371	0.000189032	Endothelium	LBH	12
DPY30	-0.164614	6.52212	0.497301	0.480688	Endothelium	DPY30	12
YIPF4	0.177957	6.24323	0.689986	0.406169	Endothelium	YIPF4	12
BIRC6	0.499019	6.3957	5.8229	0.0158188	Endothelium	BIRC6	12
RASGRP3	0.695203	6.00206	5.46082	0.0194475	Endothelium	RASGRP3	12
FAM98A	0.442027	5.40439	3.32663	0.0681665	Endothelium	FAM98A	12
CRIM1	0.588275	7.25353	5.02093	0.0250427	Endothelium	CRIM1	12
FEZ2	-0.0279382	7.58077	0.0161741	0.8988	Endothelium	FEZ2	12
EIF2AK2	-0.375999	6.83844	3.51616	0.0607732	Endothelium	EIF2AK2	12
CEBPZOS	0.0628395	5.59728	0.0427035	0.836285	Endothelium	CEBPZOS	12
CEBPZ	0.0671331	6.88859	0.0714176	0.789284	Endothelium	CEBPZ	12
PRKD3	0.216519	5.88805	0.443799	0.505295	Endothelium	PRKD3	12
CDC42EP3	-0.191697	6.93496	0.655871	0.418022	Endothelium	CDC42EP3	12
CYP1B1	-0.180535	7.47574	0.212534	0.644788	Endothelium	CYP1B1	12
SRSF7	-0.33557	8.42511	2.29446	0.129837	Endothelium	SRSF7	12
SOS1	0.358719	6.16702	1.37817	0.240414	Endothelium	SOS1	12
EML4	0.13134	6.24579	0.386675	0.534052	Endothelium	EML4	12
COX7A2L	-0.37924	7.36188	2.25702	0.13301	Endothelium	COX7A2L	12
ZFP36L2	-0.182742	9.51547	0.462751	0.496341	Endothelium	ZFP36L2	12
EPAS1	0.197445	9.10293	0.646506	0.421365	Endothelium	EPAS1	12
PIGF	0.169718	5.3866	0.41056	0.521686	Endothelium	PIGF	12
MCFD2	0.0495888	6.67053	0.0713984	0.789312	Endothelium	MCFD2	12
CALM2	0.0903638	8.0378	0.0989654	0.753075	Endothelium	CALM2	12
FBXO11	0.202182	5.6428	0.474245	0.491041	Endothelium	FBXO11	12
ERLEC1	0.252661	6.55706	1.5585	0.211885	Endothelium	ERLEC1	12
SPTBN1	0.370722	9.01455	2.65288	0.103362	Endothelium	SPTBN1	12
RTN4	0.116038	8.52599	0.28775	0.591666	Endothelium	RTN4	12
RPS27A	-0.102954	11.9123	0.267346	0.605118	Endothelium	RPS27A	12
CCDC88A	-0.0356886	6.04889	0.0262766	0.871227	Endothelium	CCDC88A	12
CFAP36	-0.348034	6.59356	1.46669	0.225869	Endothelium	CFAP36	12
PPP4R3B	-0.13672	6.00818	0.374338	0.540649	Endothelium	PPP4R3B	12
PNPT1	0.322433	5.17011	1.28755	0.256499	Endothelium	PNPT1	12
REL	0.111018	7.00103	0.215971	0.642127	Endothelium	REL	12
C2orf74	0.225898	5.42592	0.511246	0.4746	Endothelium	C2orf74	12
USP34	0.218508	6.75423	1.12401	0.289057	Endothelium	USP34	12
XPO1	0.0762089	5.93586	0.110524	0.739548	Endothelium	XPO1	12
CCT4	-0.0157026	7.09563	0.00590548	0.938745	Endothelium	CCT4	12
COMMD1	-0.0332115	6.20415	0.0174278	0.894973	Endothelium	COMMD1	12
B3GNT2	0.0160796	5.75396	0.00146261	0.969493	Endothelium	B3GNT2	12
EHBP1	0.105059	5.2111	0.111324	0.738642	Endothelium	EHBP1	12
MDH1	-0.00681007	5.75666	0.000897461	0.976101	Endothelium	MDH1	12
UGP2	-0.00226075	6.78971	9.41349e-05	0.992259	Endothelium	UGP2	12
AFTPH	0.192589	5.59053	0.650128	0.420067	Endothelium	AFTPH	12
SERTAD2	0.0601411	5.65339	0.0465893	0.829108	Endothelium	SERTAD2	12
CEP68	0.119509	6.73407	0.392541	0.530967	Endothelium	CEP68	12
RAB1A	0.0316004	7.11692	0.0183507	0.892244	Endothelium	RAB1A	12
ACTR2	0.154022	7.38495	0.669268	0.413307	Endothelium	ACTR2	12
C1D	-0.156966	5.68663	0.321549	0.570678	Endothelium	C1D	12
PNO1	0.275633	5.37994	0.965444	0.325819	Endothelium	PNO1	12
CNRIP1	-0.320266	6.01055	2.42931	0.119086	Endothelium	CNRIP1	12
NFU1	0.146201	5.47115	0.332482	0.564201	Endothelium	NFU1	12
AAK1	0.382273	6.68909	3.94717	0.0469504	Endothelium	AAK1	12
ANXA4	-0.0217274	6.08829	0.00689214	0.933837	Endothelium	ANXA4	12
SNRNP27	0.14413	6.26288	0.256584	0.612476	Endothelium	SNRNP27	12
PCBP1	0.0813127	7.93051	0.129237	0.719224	Endothelium	PCBP1	12
TIA1	0.0722632	5.64822	0.0836431	0.77242	Endothelium	TIA1	12
PCYOX1	0.0585589	5.38628	0.0354947	0.850563	Endothelium	PCYOX1	12
SNRPG	0.148636	7.87676	0.332561	0.564155	Endothelium	SNRPG	12
NAGK	-0.247283	5.4148	0.739442	0.38984	Endothelium	NAGK	12
MPHOSPH10	0.210588	6.53583	1.37773	0.240489	Endothelium	MPHOSPH10	12
ZNF638	0.0269961	6.98394	0.0127699	0.910027	Endothelium	ZNF638	12
DYSF	0.848766	5.84215	6.17711	0.0129414	Endothelium	DYSF	12
CCT7	-0.175126	6.68576	0.422999	0.515445	Endothelium	CCT7	12
TPRKB	-0.333505	6.13431	2.07665	0.149568	Endothelium	TPRKB	12
DUSP11	-0.457626	5.40275	3.69424	0.0546005	Endothelium	DUSP11	12
DGUOK	-0.310436	6.22199	1.48273	0.223348	Endothelium	DGUOK	12
BOLA3	0.382984	5.67095	2.88293	0.0895228	Endothelium	BOLA3	12
MOB1A	0.0376715	6.35284	0.0337363	0.854269	Endothelium	MOB1A	12
WDR54	-0.560407	5.48138	4.23113	0.039689	Endothelium	WDR54	12
AUP1	-0.171681	6.10909	0.460179	0.49754	Endothelium	AUP1	12
HTRA2	0.0258881	5.50335	0.0125913	0.910656	Endothelium	HTRA2	12
POLE4	-0.0891476	7.61685	0.155265	0.693554	Endothelium	POLE4	12
TACR1	0.427276	6.1367	1.37489	0.240973	Endothelium	TACR1	12
MRPL19	0.105908	5.80642	0.188124	0.664482	Endothelium	MRPL19	12
SUCLG1	-0.12983	6.23517	0.20181	0.653263	Endothelium	SUCLG1	12
TMSB10	0.0735572	12.1474	0.142235	0.706069	Endothelium	TMSB10	12
TCF7L1	-0.0864934	5.55618	0.119603	0.729465	Endothelium	TCF7L1	12
TGOLN2	-0.0601829	7.16425	0.068751	0.793164	Endothelium	TGOLN2	12
MAT2A	0.180342	6.84679	0.405172	0.52443	Endothelium	MAT2A	12
VAMP8	-0.64731	5.4275	0.661177	0.416145	Endothelium	VAMP8	12
VAMP5	-0.0550128	8.92753	0.0469849	0.828395	Endothelium	VAMP5	12
RNF181	-0.146009	6.73882	0.384968	0.534957	Endothelium	RNF181	12
ATOH8	-0.967205	5.31416	7.1916	0.00732457	Endothelium	ATOH8	12
IMMT	0.383245	5.88143	2.12061	0.145328	Endothelium	IMMT	12
CHMP3	-0.0834304	7.39326	0.0984596	0.753686	Endothelium	CHMP3	12
CYTOR	0.16385	6.03396	0.309431	0.57803	Endothelium	CYTOR	12
KRCC1	-0.376811	5.72975	1.48386	0.223172	Endothelium	KRCC1	12
RPIA	-0.417155	5.24712	1.66029	0.197564	Endothelium	RPIA	12
MRPS5	0.210656	6.28574	0.891235	0.345143	Endothelium	MRPS5	12
ANKRD36C	0.227314	6.01079	0.677445	0.410468	Endothelium	ANKRD36C	12
STARD7	0.0553225	5.71591	0.0491643	0.824524	Endothelium	STARD7	12
TMEM127	0.315072	5.30019	1.52391	0.217029	Endothelium	TMEM127	12
CIAO1	0.0741646	5.47316	0.086967	0.768069	Endothelium	CIAO1	12
SNRNP200	0.0142582	6.14226	0.00244024	0.960602	Endothelium	SNRNP200	12
ARID5A	0.336097	6.1045	1.2526	0.263057	Endothelium	ARID5A	12
SEMA4C	-0.48963	5.29831	2.9349	0.0866839	Endothelium	SEMA4C	12
ANKRD36	-0.0472221	5.56871	0.0201408	0.887145	Endothelium	ANKRD36	12
COX5B	0.0963878	7.98352	0.0393069	0.842842	Endothelium	COX5B	12
ACTR1B	-0.317502	5.40978	1.72983	0.188433	Endothelium	ACTR1B	12
TMEM131	0.423197	5.35657	2.55053	0.110257	Endothelium	TMEM131	12
COA5	-0.35719	5.51656	2.19176	0.138751	Endothelium	COA5	12
UNC50	-0.672136	5.79633	4.37428	0.0364853	Endothelium	UNC50	12
MGAT4A	0.10408	6.16735	0.269443	0.603706	Endothelium	MGAT4A	12
MITD1	0.0508376	6.10991	0.0287473	0.865364	Endothelium	MITD1	12
TXNDC9	-0.300503	5.9297	1.61348	0.204003	Endothelium	TXNDC9	12
EIF5B	0.166214	7.9843	0.559089	0.454628	Endothelium	EIF5B	12
REV1	-0.174631	6.15006	0.7678	0.380899	Endothelium	REV1	12
PDCL3	-0.140599	5.65399	0.278799	0.59749	Endothelium	PDCL3	12
RPL31	-0.0747146	10.8929	0.0960441	0.75663	Endothelium	RPL31	12
MAP4K4	0.605531	6.75755	5.79151	0.0161038	Endothelium	MAP4K4	12
IL1R1	0.191602	6.38469	0.402357	0.525874	Endothelium	IL1R1	12
C2orf49	-0.15546	5.62491	0.341529	0.558948	Endothelium	C2orf49	12
GCC2	0.173316	7.03846	0.41383	0.520032	Endothelium	GCC2	12
LIMS1	-0.230925	7.74838	0.666468	0.414286	Endothelium	LIMS1	12
RANBP2	0.00238174	6.203	8.75729e-05	0.992533	Endothelium	RANBP2	12
SEPT10	-0.0689158	6.85826	0.0927248	0.760741	Endothelium	SEPT10	12
MALL	0.337082	7.3415	1.42221	0.23304	Endothelium	MALL	12
SMIM37	0.594724	6.24593	8.32479	0.00391076	Endothelium	SMIM37	12
ZC3H6	-0.0683507	5.47685	0.0640973	0.800133	Endothelium	ZC3H6	12
CHCHD5	-0.19898	5.93077	0.789778	0.374167	Endothelium	CHCHD5	12
SLC20A1	-0.0579482	6.05588	0.022352	0.881155	Endothelium	SLC20A1	12
ACTR3	0.0757432	7.22306	0.10061	0.751099	Endothelium	ACTR3	12
DDX18	0.0553639	7.51058	0.0667647	0.796107	Endothelium	DDX18	12
CCDC93	0.0158179	5.27559	0.00312953	0.955388	Endothelium	CCDC93	12
DBI	0.166087	7.64262	0.503672	0.477891	Endothelium	DBI	12
RALB	0.066542	6.9452	0.108514	0.741843	Endothelium	RALB	12
INHBB	0.208402	5.36983	0.670542	0.412863	Endothelium	INHBB	12
NIFK	-0.0559287	6.21893	0.066901	0.795904	Endothelium	NIFK	12
TSN	-0.419208	5.5149	2.91565	0.087724	Endothelium	TSN	12
GYPC	-0.41031	6.389	2.0763	0.149602	Endothelium	GYPC	12
MAP3K2	0.0910894	5.99893	0.173045	0.677419	Endothelium	MAP3K2	12
IWS1	0.157553	5.98217	0.336519	0.561845	Endothelium	IWS1	12
LIMS2	-0.0323543	6.92473	0.0107981	0.917238	Endothelium	LIMS2	12
WDR33	-0.0878608	6.40025	0.172049	0.678297	Endothelium	WDR33	12
MZT2B	0.0536422	7.45446	0.0528338	0.818204	Endothelium	MZT2B	12
CCDC115	-0.515791	5.88103	3.01058	0.0827229	Endothelium	CCDC115	12
IMP4	-0.496138	5.85713	3.3811	0.0659481	Endothelium	IMP4	12
PTPN18	-0.551446	5.31179	3.28474	0.0699266	Endothelium	PTPN18	12
PLEKHB2	0.20305	6.198	0.894043	0.344384	Endothelium	PLEKHB2	12
MZT2A	-0.208724	5.87462	0.550303	0.458194	Endothelium	MZT2A	12
UBXN4	0.0653401	8.09928	0.0913952	0.762411	Endothelium	UBXN4	12
DARS	0.0550279	6.22266	0.0681532	0.794045	Endothelium	DARS	12
MBD5	0.215367	5.42542	0.56812	0.451007	Endothelium	MBD5	12
EPC2	0.086575	5.33915	0.127373	0.721172	Endothelium	EPC2	12
MMADHC	0.275105	6.26695	2.05599	0.151608	Endothelium	MMADHC	12
RBM43	-0.308596	5.49925	0.823006	0.364303	Endothelium	RBM43	12
NMI	-0.159277	5.99573	0.558122	0.455018	Endothelium	NMI	12
RIF1	0.287816	6.38219	2.05881	0.151328	Endothelium	RIF1	12
PRPF40A	-0.111594	7.16777	0.294193	0.587546	Endothelium	PRPF40A	12
NR4A2	-0.511909	6.87794	2.28354	0.130753	Endothelium	NR4A2	12
PKP4	0.379012	7.89013	2.10035	0.147266	Endothelium	PKP4	12
TANC1	0.323698	5.80006	1.50357	0.220122	Endothelium	TANC1	12
BAZ2B	-0.0751505	7.62843	0.12233	0.726521	Endothelium	BAZ2B	12
MARCH7	-0.0285729	6.31469	0.0124223	0.911255	Endothelium	MARCH7	12
RBMS1	0.00511336	7.38793	0.000572508	0.980911	Endothelium	RBMS1	12
TANK	0.538424	5.7079	4.48276	0.0342383	Endothelium	TANK	12
PSMD14	-0.0262178	5.84466	0.00644433	0.936017	Endothelium	PSMD14	12
IFIH1	-0.867982	5.81867	9.10554	0.00254837	Endothelium	IFIH1	12
GCA	-0.0254466	5.47225	0.00570137	0.939811	Endothelium	GCA	12
COBLL1	0.158867	5.82581	0.442839	0.505755	Endothelium	COBLL1	12
NOSTRIN	-0.253205	8.10298	1.42272	0.232957	Endothelium	NOSTRIN	12
PPIG	0.1024	7.8028	0.189795	0.663087	Endothelium	PPIG	12
SSB	0.134765	7.70825	0.325261	0.568463	Endothelium	SSB	12
METTL5	0.0401549	6.16742	0.039652	0.842163	Endothelium	METTL5	12
GORASP2	-0.110389	5.63071	0.23523	0.627673	Endothelium	GORASP2	12
TLK1	-0.204198	5.96828	1.0849	0.297603	Endothelium	TLK1	12
DYNC1I2	0.0307465	7.92205	0.015409	0.90121	Endothelium	DYNC1I2	12
HAT1	-0.31838	5.95891	1.51268	0.218731	Endothelium	HAT1	12
ITGA6	0.090718	8.41887	0.127766	0.72076	Endothelium	ITGA6	12
RAPGEF4	-0.00380375	6.17526	7.25982e-05	0.993202	Endothelium	RAPGEF4	12
MAP3K20	-0.265747	5.29209	0.701856	0.402161	Endothelium	MAP3K20	12
SP3	-0.100222	5.33671	0.174727	0.675944	Endothelium	SP3	12
OLA1	-0.324573	6.10043	2.29985	0.129386	Endothelium	OLA1	12
CIR1	-0.240573	6.81283	1.38718	0.238882	Endothelium	CIR1	12
WIPF1	0.38286	5.39413	2.12425	0.144983	Endothelium	WIPF1	12
ATF2	0.313395	5.3626	1.64604	0.199499	Endothelium	ATF2	12
ATP5MC3	-0.378133	6.71023	1.10992	0.2921	Endothelium	ATP5MC3	12
HOXD8	0.096141	5.7464	0.117074	0.73223	Endothelium	HOXD8	12
MTX2	0.0310297	5.84961	0.0162464	0.898575	Endothelium	MTX2	12
LINC01116	0.128568	5.61383	0.219831	0.639169	Endothelium	LINC01116	12
HNRNPA3	0.274869	8.45644	2.00499	0.156783	Endothelium	HNRNPA3	12
NFE2L2	-0.0758268	7.69693	0.112469	0.737351	Endothelium	NFE2L2	12
PRKRA	-0.370878	5.32793	1.30796	0.252765	Endothelium	PRKRA	12
PLEKHA3	-0.509267	5.92109	2.28653	0.130501	Endothelium	PLEKHA3	12
CWC22	-0.262393	5.92476	1.16356	0.280728	Endothelium	CWC22	12
UBE2E3	0.036739	6.14172	0.0264533	0.870798	Endothelium	UBE2E3	12
SSFA2	0.446454	7.23268	3.24527	0.0716298	Endothelium	SSFA2	12
DNAJC10	0.325437	6.36018	1.2727	0.259261	Endothelium	DNAJC10	12
NCKAP1	0.0876531	6.50766	0.189036	0.66372	Endothelium	NCKAP1	12
ZC3H15	0.287137	7.30334	1.79225	0.180652	Endothelium	ZC3H15	12
CALCRL	0.731795	8.85274	5.37334	0.0204468	Endothelium	CALCRL	12
TFPI	-0.300432	8.00542	0.657912	0.417298	Endothelium	TFPI	12
GULP1	0.0923926	5.74383	0.182406	0.669314	Endothelium	GULP1	12
SLC40A1	-0.144017	5.25876	0.219698	0.63927	Endothelium	SLC40A1	12
ASNSD1	0.266558	5.66922	0.958709	0.327512	Endothelium	ASNSD1	12
ORMDL1	-0.190778	6.3076	0.886656	0.346385	Endothelium	ORMDL1	12
HIBCH	-0.301016	6.02191	0.952563	0.329068	Endothelium	HIBCH	12
INPP1	-0.112714	6.84899	0.295104	0.586968	Endothelium	INPP1	12
MFSD6	0.338862	5.22369	1.1434	0.284935	Endothelium	MFSD6	12
GLS	0.263009	5.98813	0.562479	0.453263	Endothelium	GLS	12
STAT1	0.00569433	6.45821	0.00046602	0.982777	Endothelium	STAT1	12
MYO1B	0.261825	5.77129	0.514686	0.473117	Endothelium	MYO1B	12
CAVIN2	-0.333884	8.06906	1.11521	0.290952	Endothelium	CAVIN2	12
SLC39A10	-0.0768377	6.28115	0.128601	0.719887	Endothelium	SLC39A10	12
HECW2	0.58039	5.701	1.90154	0.167907	Endothelium	HECW2	12
SF3B1	0.125911	7.45239	0.31091	0.577122	Endothelium	SF3B1	12
COQ10B	-0.183339	6.1172	0.377419	0.538988	Endothelium	COQ10B	12
HSPD1	-0.0309649	7.87232	0.0218202	0.882566	Endothelium	HSPD1	12
HSPE1	-0.0593823	7.83372	0.0328809	0.856108	Endothelium	HSPE1	12
MOB4	-0.470029	5.94986	2.87444	0.0899964	Endothelium	MOB4	12
SPATS2L	-0.105946	6.28321	0.180519	0.670928	Endothelium	SPATS2L	12
BZW1	-0.264042	7.5611	1.06493	0.302093	Endothelium	BZW1	12
CLK1	-0.0670448	7.30251	0.0895964	0.764691	Endothelium	CLK1	12
NDUFB3	0.120875	6.91285	0.216215	0.641939	Endothelium	NDUFB3	12
CFLAR	0.0506954	7.87539	0.0550333	0.814526	Endothelium	CFLAR	12
CASP10	-0.114449	5.75573	0.249236	0.617613	Endothelium	CASP10	12
SUMO1	-0.27146	7.45562	0.903471	0.341853	Endothelium	SUMO1	12
NOP58	-0.153894	6.28919	0.364771	0.545868	Endothelium	NOP58	12
BMPR2	0.364344	7.91307	2.90056	0.0885488	Endothelium	BMPR2	12
NBEAL1	0.0678707	6.05452	0.0725262	0.787693	Endothelium	NBEAL1	12
CYP20A1	-0.0998748	5.42466	0.164342	0.68519	Endothelium	CYP20A1	12
ABI2	-0.225299	5.88825	0.825619	0.363543	Endothelium	ABI2	12
NRP2	-0.239079	6.76645	1.10815	0.292484	Endothelium	NRP2	12
INO80D	0.364713	5.72215	2.58563	0.107838	Endothelium	INO80D	12
NDUFS1	0.262218	5.72595	1.00047	0.317196	Endothelium	NDUFS1	12
EEF1B2	0.0342527	9.30149	0.0168294	0.896782	Endothelium	EEF1B2	12
KLF7	-0.0461212	6.44999	0.0275925	0.86807	Endothelium	KLF7	12
CREB1	0.276492	6.14715	1.26092	0.261476	Endothelium	CREB1	12
CCNYL1	0.254357	5.29317	0.606503	0.436107	Endothelium	CCNYL1	12
XRCC5	-0.0414032	7.92874	0.036745	0.847985	Endothelium	XRCC5	12
RPL37A	0.529908	11.3604	3.26666	0.0707012	Endothelium	RPL37A	12
IGFBP2	0.629075	6.46737	1.57079	0.210092	Endothelium	IGFBP2	12
TNS1	-0.267692	5.71322	1.11424	0.291162	Endothelium	TNS1	12
ARPC2	-0.200158	8.69602	0.433703	0.510177	Endothelium	ARPC2	12
AAMP	0.137386	6.08323	0.217279	0.641121	Endothelium	AAMP	12
PNKD	-0.377427	6.31795	2.93924	0.0864513	Endothelium	PNKD	12
TMBIM1	0.398334	5.96512	2.97806	0.0844003	Endothelium	TMBIM1	12
CTDSP1	-0.486417	5.71873	3.88029	0.0488561	Endothelium	CTDSP1	12
CNPPD1	0.108187	5.2197	0.149572	0.698945	Endothelium	CNPPD1	12
ZFAND2B	-0.288264	5.21916	1.2695	0.259861	Endothelium	ZFAND2B	12
DNPEP	0.00326666	5.94646	0.000248384	0.987426	Endothelium	DNPEP	12
EPHA4	0.691816	6.33201	7.05663	0.00789724	Endothelium	EPHA4	12
ACSL3	-0.336848	5.59139	1.72411	0.189165	Endothelium	ACSL3	12
WDFY1	0.247939	5.95416	1.53071	0.216006	Endothelium	WDFY1	12
CUL3	0.144272	5.47924	0.243705	0.621543	Endothelium	CUL3	12
MFF	0.0722233	5.26084	0.0942737	0.758813	Endothelium	MFF	12
TRIP12	0.152907	6.50646	0.420525	0.516675	Endothelium	TRIP12	12
SP110	0.19829	6.95824	0.747615	0.387232	Endothelium	SP110	12
SP140L	0.304679	5.55157	1.21745	0.269862	Endothelium	SP140L	12
SP100	-0.04903	7.89874	0.0570452	0.811229	Endothelium	SP100	12
PSMD1	0.148773	6.44291	0.4292	0.512382	Endothelium	PSMD1	12
NCL	0.104199	8.76549	0.143705	0.704625	Endothelium	NCL	12
PTMA	0.133037	12.4485	0.493597	0.482327	Endothelium	PTMA	12
EIF4E2	0.00831913	5.58601	0.00125955	0.971689	Endothelium	EIF4E2	12
GIGYF2	0.0369343	6.40696	0.0215317	0.88334	Endothelium	GIGYF2	12
COPS8	-0.0920714	5.9958	0.106491	0.744175	Endothelium	COPS8	12
LRRFIP1	-0.184531	9.07567	0.869813	0.351007	Endothelium	LRRFIP1	12
NDUFA10	-0.0940489	6.42579	0.155021	0.693783	Endothelium	NDUFA10	12
COPS9	0.363731	7.78001	2.00388	0.156897	Endothelium	COPS9	12
PPP1R7	-0.280881	5.77444	1.98081	0.159305	Endothelium	PPP1R7	12
HDLBP	0.1356	6.46434	0.22294	0.636809	Endothelium	HDLBP	12
SEPT2	0.0467366	7.70961	0.042592	0.836495	Endothelium	SEPT2	12
STK25	0.526344	5.72984	4.67087	0.0306784	Endothelium	STK25	12
TRNT1	0.291257	5.57195	1.0536	0.304679	Endothelium	TRNT1	12
CRBN	-0.239	7.11958	1.22494	0.268394	Endothelium	CRBN	12
ITPR1	0.0638237	5.37228	0.0324061	0.857139	Endothelium	ITPR1	12
BHLHE40	0.0511429	6.47267	0.014232	0.905039	Endothelium	BHLHE40	12
ARL8B	-0.0177214	5.13126	0.00379876	0.950854	Endothelium	ARL8B	12
LMCD1	0.0101953	8.09274	0.00156117	0.968482	Endothelium	LMCD1	12
THUMPD3-AS1	-0.218755	6.74221	0.909391	0.340276	Endothelium	THUMPD3-AS1	12
SETD5	0.124284	6.72402	0.422162	0.51586	Endothelium	SETD5	12
ARPC4	-0.139557	6.66212	0.552997	0.457096	Endothelium	ARPC4	12
JAGN1	-0.646721	5.3901	4.41499	0.0356244	Endothelium	JAGN1	12
EMC3	-0.0938491	6.14337	0.139442	0.708837	Endothelium	EMC3	12
BRK1	-0.13353	8.19871	0.349655	0.554308	Endothelium	BRK1	12
SEC13	-0.175477	5.53406	0.408023	0.522975	Endothelium	SEC13	12
HRH1	0.646641	6.28256	6.57049	0.0103684	Endothelium	HRH1	12
VGLL4	0.20462	7.22402	0.986785	0.320529	Endothelium	VGLL4	12
RAF1	-0.0292733	5.58065	0.0130153	0.909171	Endothelium	RAF1	12
RPL32	-0.133176	12.099	0.391594	0.531463	Endothelium	RPL32	12
IQSEC1	0.352155	5.35599	0.955919	0.328217	Endothelium	IQSEC1	12
FBLN2	-0.197677	6.25017	0.43041	0.511788	Endothelium	FBLN2	12
TMEM43	0.07196	5.88722	0.0837838	0.772234	Endothelium	TMEM43	12
XPC	0.381523	6.34586	2.24213	0.134296	Endothelium	XPC	12
LSM3	-0.17194	6.94311	0.947941	0.330244	Endothelium	LSM3	12
SLC6A6	0.501808	6.20272	0.692147	0.405435	Endothelium	SLC6A6	12
CCDC174	-0.112142	5.92223	0.264256	0.607211	Endothelium	CCDC174	12
FGD5	0.242324	5.87352	1.13641	0.286413	Endothelium	FGD5	12
FGD5-AS1	0.0637732	6.18338	0.0797992	0.77757	Endothelium	FGD5-AS1	12
MRPS25	0.170841	5.4498	0.541223	0.461926	Endothelium	MRPS25	12
SH3BP5	-0.357602	8.78692	1.54093	0.21448	Endothelium	SH3BP5	12
ANKRD28	0.596502	6.81306	6.6597	0.00986174	Endothelium	ANKRD28	12
DPH3	-0.215625	5.29016	0.734582	0.391402	Endothelium	DPH3	12
RFTN1	-0.200558	5.81729	0.22048	0.638675	Endothelium	RFTN1	12
TBC1D5	0.272818	6.00352	0.740692	0.389439	Endothelium	TBC1D5	12
RAB5A	-0.0540319	6.53188	0.0255688	0.872958	Endothelium	RAB5A	12
ZNF385D	0.527673	8.11347	3.96666	0.0464097	Endothelium	ZNF385D	12
UBE2E2	0.491713	5.40369	2.417	0.120024	Endothelium	UBE2E2	12
UBE2E1	-0.125821	5.79966	0.291591	0.589203	Endothelium	UBE2E1	12
RPL15	-0.317544	11.5449	2.54644	0.110543	Endothelium	RPL15	12
NR1D2	0.00805611	5.98905	0.000832711	0.976979	Endothelium	NR1D2	12
TOP2B	0.364675	5.28302	2.02272	0.154961	Endothelium	TOP2B	12
NGLY1	0.208066	5.29949	0.820534	0.365024	Endothelium	NGLY1	12
CMC1	-0.0612748	5.58373	0.0419151	0.837782	Endothelium	CMC1	12
RBMS3	0.249206	5.81497	1.00124	0.31701	Endothelium	RBMS3	12
TGFBR2	-0.0485048	8.643	0.0421697	0.837297	Endothelium	TGFBR2	12
STT3B	0.101657	5.46133	0.149626	0.698893	Endothelium	STT3B	12
CMTM8	-0.397265	6.15599	1.58923	0.207435	Endothelium	CMTM8	12
CMTM6	-0.406321	6.22074	3.69649	0.0545272	Endothelium	CMTM6	12
DYNC1LI1	0.090125	5.95435	0.194746	0.658996	Endothelium	DYNC1LI1	12
CRTAP	-0.038807	6.7275	0.0276334	0.867974	Endothelium	CRTAP	12
PDCD6IP	0.032812	6.41691	0.0181062	0.89296	Endothelium	PDCD6IP	12
LRRFIP2	0.147742	6.18629	0.336535	0.561836	Endothelium	LRRFIP2	12
GOLGA4	0.128633	7.78111	0.232977	0.629325	Endothelium	GOLGA4	12
ACAA1	-0.121216	5.46629	0.179801	0.671544	Endothelium	ACAA1	12
WDR48	-0.0194172	5.11411	0.00335197	0.953831	Endothelium	WDR48	12
CSRNP1	-0.193982	6.17119	0.489481	0.484159	Endothelium	CSRNP1	12
RPSA	-0.406112	9.48615	2.74734	0.0974165	Endothelium	RPSA	12
MYRIP	-0.496704	5.71926	1.95681	0.161855	Endothelium	MYRIP	12
EIF1B	-0.104735	6.7281	0.115951	0.733469	Endothelium	EIF1B	12
RPL14	-0.0103617	9.98292	0.0015775	0.968318	Endothelium	RPL14	12
CTNNB1	-0.0914158	7.0467	0.151212	0.69738	Endothelium	CTNNB1	12
SEC22C	-0.206911	5.43241	0.520316	0.470707	Endothelium	SEC22C	12
SS18L2	-0.200817	5.82958	0.478479	0.489112	Endothelium	SS18L2	12
NKTR	0.0421018	8.24378	0.0257626	0.872481	Endothelium	NKTR	12
SNRK	-0.215696	7.0463	0.692642	0.405267	Endothelium	SNRK	12
ABHD5	0.241472	6.02989	0.818218	0.365702	Endothelium	ABHD5	12
KIAA1143	0.213168	6.34132	0.772009	0.379596	Endothelium	KIAA1143	12
ZDHHC3	0.147197	5.49804	0.288571	0.591138	Endothelium	ZDHHC3	12
EXOSC7	-0.187559	5.27579	0.401919	0.5261	Endothelium	EXOSC7	12
CCDC12	-0.354248	6.43466	2.89874	0.0886489	Endothelium	CCDC12	12
SETD2	0.214942	6.01184	0.393125	0.530661	Endothelium	SETD2	12
KIF9	0.0327478	5.62185	0.0186902	0.891258	Endothelium	KIF9	12
SMARCC1	0.525723	6.11079	3.94363	0.0470492	Endothelium	SMARCC1	12
DHX30	0.342543	5.3337	1.24359	0.26478	Endothelium	DHX30	12
MAP4	-0.018023	7.38623	0.00545592	0.941118	Endothelium	MAP4	12
TMA7	0.0889768	8.18036	0.081043	0.775889	Endothelium	TMA7	12
SHISA5	0.269537	6.69059	1.49343	0.221686	Endothelium	SHISA5	12
UQCRC1	-0.296308	5.93389	0.991018	0.319494	Endothelium	UQCRC1	12
IP6K2	-0.0209098	5.73913	0.00583367	0.939118	Endothelium	IP6K2	12
PRKAR2A	0.17682	6.29072	0.531952	0.465787	Endothelium	PRKAR2A	12
ARIH2	0.43007	5.74364	3.38092	0.0659554	Endothelium	ARIH2	12
NDUFAF3	0.0929697	7.03138	0.140156	0.708126	Endothelium	NDUFAF3	12
IMPDH2	0.00754339	6.46184	0.000804734	0.977369	Endothelium	IMPDH2	12
QARS	-0.353982	6.32981	2.22518	0.135777	Endothelium	QARS	12
LAMB2	-0.0249481	5.94262	0.0119007	0.913131	Endothelium	LAMB2	12
USP4	0.028902	5.71787	0.00944194	0.922592	Endothelium	USP4	12
RHOA	-0.13743	8.64373	0.471939	0.492096	Endothelium	RHOA	12
DAG1	0.1151	5.16945	0.127725	0.720803	Endothelium	DAG1	12
RBM6	0.0341778	6.29453	0.0168593	0.89669	Endothelium	RBM6	12
RBM5	0.132206	6.50241	0.28057	0.596328	Endothelium	RBM5	12
GNAI2	0.00640114	8.64859	0.00086669	0.976514	Endothelium	GNAI2	12
IFRD2	0.0351292	5.50224	0.0133945	0.907863	Endothelium	IFRD2	12
HYAL2	-0.265	8.45627	1.03822	0.308235	Endothelium	HYAL2	12
TUSC2	-0.514867	5.48426	4.19656	0.040506	Endothelium	TUSC2	12
RASSF1	-0.188338	5.55644	0.685039	0.407857	Endothelium	RASSF1	12
MANF	0.0992181	6.63641	0.144752	0.703602	Endothelium	MANF	12
TEX264	0.0843592	6.25861	0.13476	0.713547	Endothelium	TEX264	12
ABHD14B	-0.0361523	5.60309	0.0184444	0.891971	Endothelium	ABHD14B	12
RPL29	-0.409111	10.584	3.87972	0.0488728	Endothelium	RPL29	12
TWF2	0.113615	5.82046	0.196533	0.657534	Endothelium	TWF2	12
WDR82	-0.190947	5.84556	0.694253	0.404722	Endothelium	WDR82	12
SMIM4	0.139161	5.67675	0.27394	0.600701	Endothelium	SMIM4	12
PBRM1	-0.183507	6.12423	0.42738	0.513277	Endothelium	PBRM1	12
GNL3	0.242027	6.59784	1.10506	0.293158	Endothelium	GNL3	12
GLT8D1	0.0766287	5.24772	0.091436	0.762359	Endothelium	GLT8D1	12
SPCS1	-0.0628023	7.82706	0.0671561	0.795523	Endothelium	SPCS1	12
TKT	0.504037	6.15504	2.68992	0.100985	Endothelium	TKT	12
DCP1A	0.00398473	5.61612	0.000183825	0.989182	Endothelium	DCP1A	12
SELENOK	-0.152558	7.493	0.498124	0.480326	Endothelium	SELENOK	12
CCDC66	-0.729696	5.89418	10.3074	0.00132499	Endothelium	CCDC66	12
FAM208A	0.101763	5.75882	0.134311	0.714003	Endothelium	FAM208A	12
ARHGEF3	0.123825	5.86841	0.323268	0.56965	Endothelium	ARHGEF3	12
APPL1	0.0667114	7.24424	0.0959528	0.756742	Endothelium	APPL1	12
ARF4	-0.15194	6.56671	0.397972	0.528138	Endothelium	ARF4	12
SLMAP	0.176202	5.38441	0.554397	0.456526	Endothelium	SLMAP	12
FLNB	0.0574586	7.03047	0.0702484	0.790975	Endothelium	FLNB	12
DNASE1L3	-1.05502	6.71864	3.97451	0.046194	Endothelium	DNASE1L3	12
PDHB	-0.224219	6.25543	0.90804	0.340635	Endothelium	PDHB	12
FAM107A	-0.392431	6.38325	1.12507	0.288829	Endothelium	FAM107A	12
PTPRG	0.404978	6.79928	1.60328	0.20544	Endothelium	PTPRG	12
THOC7	0.137752	6.46157	0.423538	0.515177	Endothelium	THOC7	12
PSMD6	-0.278494	6.12371	1.48433	0.223098	Endothelium	PSMD6	12
ADAMTS9	0.75847	7.59643	4.22342	0.0398698	Endothelium	ADAMTS9	12
MAGI1	-0.383741	6.96751	1.47839	0.224026	Endothelium	MAGI1	12
SUCLG2	-0.229661	5.94089	0.784665	0.375718	Endothelium	SUCLG2	12
TMF1	0.0324967	6.51831	0.0251778	0.873925	Endothelium	TMF1	12
ARL6IP5	-0.0963176	7.86779	0.194074	0.659547	Endothelium	ARL6IP5	12
FRMD4B	0.324478	7.19274	1.54342	0.214109	Endothelium	FRMD4B	12
FOXP1	0.215741	8.42416	1.04934	0.30566	Endothelium	FOXP1	12
RYBP	0.0904416	6.54026	0.100424	0.751321	Endothelium	RYBP	12
PPP4R2	0.127177	6.50415	0.376134	0.53968	Endothelium	PPP4R2	12
ROBO1	0.576709	5.31869	2.98528	0.0840249	Endothelium	ROBO1	12
CHMP2B	-0.258219	6.37536	1.40014	0.2367	Endothelium	CHMP2B	12
CGGBP1	-0.0516273	6.19283	0.0587051	0.808554	Endothelium	CGGBP1	12
PROS1	0.34655	6.11309	1.74059	0.187064	Endothelium	PROS1	12
ARL13B	-0.0973637	5.79085	0.118156	0.731043	Endothelium	ARL13B	12
MTRNR2L12	0.571557	7.87595	0.925806	0.335955	Endothelium	MTRNR2L12	12
CRYBG3	0.86776	7.07749	10.9063	0.000958362	Endothelium	CRYBG3	12
RIOX2	-0.092007	5.75471	0.181579	0.67002	Endothelium	RIOX2	12
CLDND1	-0.22744	5.89869	0.666107	0.414412	Endothelium	CLDND1	12
CMSS1	0.683788	5.89933	4.31149	0.0378558	Endothelium	CMSS1	12
FILIP1L	0.042075	6.33832	0.0225891	0.88053	Endothelium	FILIP1L	12
TFG	0.0426478	6.41112	0.0391739	0.843105	Endothelium	TFG	12
SENP7	0.165269	5.43877	0.46682	0.494454	Endothelium	SENP7	12
TRMT10C	-0.10469	5.76166	0.221291	0.638058	Endothelium	TRMT10C	12
PCNP	-0.252251	6.87947	1.10462	0.293254	Endothelium	PCNP	12
RPL24	0.0543703	10.5303	0.06944	0.792154	Endothelium	RPL24	12
NFKBIZ	0.199913	8.14539	0.362893	0.546904	Endothelium	NFKBIZ	12
CBLB	0.585079	5.36655	4.09505	0.043009	Endothelium	CBLB	12
BBX	0.0845499	7.1172	0.148487	0.699985	Endothelium	BBX	12
CD47	-0.0987359	6.13102	0.131416	0.716969	Endothelium	CD47	12
IFT57	-0.313728	6.03958	1.79589	0.180211	Endothelium	IFT57	12
CD200	0.265631	7.39644	1.20225	0.272873	Endothelium	CD200	12
ATG3	-0.142426	6.24406	0.434636	0.509723	Endothelium	ATG3	12
CCDC80	0.193252	5.38692	0.323718	0.569382	Endothelium	CCDC80	12
NAA50	-0.0241764	5.19	0.00670178	0.934755	Endothelium	NAA50	12
ATP6V1A	-0.247468	5.28549	0.924433	0.336314	Endothelium	ATP6V1A	12
QTRT2	0.168697	5.28014	0.351433	0.553303	Endothelium	QTRT2	12
ZBTB20	-0.0411874	8.68618	0.0421817	0.837274	Endothelium	ZBTB20	12
ARHGAP31	-0.00848219	6.0454	0.00114753	0.972977	Endothelium	ARHGAP31	12
POGLUT1	0.317962	5.3919	1.11162	0.29173	Endothelium	POGLUT1	12
TIMMDC1	0.29191	6.65591	1.69025	0.193569	Endothelium	TIMMDC1	12
COX17	0.403338	7.39607	2.633	0.104664	Endothelium	COX17	12
GSK3B	0.355658	5.63123	1.57073	0.210101	Endothelium	GSK3B	12
FSTL1	0.750312	6.12923	5.19793	0.0226138	Endothelium	FSTL1	12
NDUFB4	0.18797	8.05348	0.912125	0.339551	Endothelium	NDUFB4	12
GOLGB1	0.373435	7.69214	2.50944	0.113166	Endothelium	GOLGB1	12
FAM162A	-0.119621	6.40548	0.284103	0.594025	Endothelium	FAM162A	12
PARP9	-0.0982167	6.23104	0.20554	0.650286	Endothelium	PARP9	12
DTX3L	0.370395	5.33876	1.999	0.157403	Endothelium	DTX3L	12
PARP14	0.241222	7.69631	1.21114	0.271106	Endothelium	PARP14	12
PDIA5	-0.316036	5.89467	0.842882	0.358574	Endothelium	PDIA5	12
MYLK	-0.0698093	6.72438	0.0671064	0.795597	Endothelium	MYLK	12
CCDC14	-0.331475	5.61715	1.24757	0.264017	Endothelium	CCDC14	12
HEG1	0.304661	8.42711	1.32987	0.248828	Endothelium	HEG1	12
ZNF148	0.0835131	6.44493	0.120964	0.727991	Endothelium	ZNF148	12
SLC41A3	-0.072645	5.5081	0.0585878	0.808742	Endothelium	SLC41A3	12
MGLL	-0.144602	7.94801	0.342565	0.558352	Endothelium	MGLL	12
SEC61A1	0.180606	5.60948	0.350016	0.554104	Endothelium	SEC61A1	12
RUVBL1	0.133674	5.6201	0.253634	0.614528	Endothelium	RUVBL1	12
GATA2	-0.422724	6.25984	2.14145	0.143366	Endothelium	GATA2	12
GATA2-AS1	-0.0341213	5.4454	0.0114519	0.914778	Endothelium	GATA2-AS1	12
RPN1	0.371686	6.35582	2.36088	0.124412	Endothelium	RPN1	12
RAB7A	0.123899	7.27437	0.324838	0.568715	Endothelium	RAB7A	12
ISY1	0.0460068	5.61776	0.0397772	0.841917	Endothelium	ISY1	12
CNBP	-0.460088	7.9823	4.10753	0.0426927	Endothelium	CNBP	12
H1FX	-0.297389	6.77304	0.605265	0.436576	Endothelium	H1FX	12
MBD4	-0.199502	5.97861	1.01497	0.313716	Endothelium	MBD4	12
PLXND1	-0.0117678	6.51078	0.00231744	0.961605	Endothelium	PLXND1	12
NUDT16	-0.0295617	5.33628	0.0082851	0.927475	Endothelium	NUDT16	12
MRPL3	0.0367923	5.43283	0.0160417	0.899213	Endothelium	MRPL3	12
NPHP3	-0.6145	5.43522	3.97386	0.0462116	Endothelium	NPHP3	12
CDV3	0.109262	6.58036	0.0571958	0.810984	Endothelium	CDV3	12
SLCO2A1	0.346267	7.41033	1.33088	0.248649	Endothelium	SLCO2A1	12
RYK	-0.0828232	5.79984	0.111055	0.738946	Endothelium	RYK	12
ANAPC13	0.0420303	6.20941	0.0342676	0.853139	Endothelium	ANAPC13	12
CEP63	-0.557266	5.56777	3.41117	0.0647567	Endothelium	CEP63	12
STAG1	0.497679	6.17634	5.48761	0.0191517	Endothelium	STAG1	12
SLC35G2	-0.223586	5.38477	0.405251	0.52439	Endothelium	SLC35G2	12
NCK1	-0.536112	6.16882	5.46853	0.0193619	Endothelium	NCK1	12
COPB2	0.295662	6.05993	1.29108	0.255849	Endothelium	COPB2	12
SLC25A36	-0.211929	6.2549	0.734109	0.391555	Endothelium	SLC25A36	12
ZBTB38	0.341144	7.25089	2.93023	0.0869351	Endothelium	ZBTB38	12
RNF7	0.0380636	7.31461	0.0285145	0.865905	Endothelium	RNF7	12
ATP1B3	0.0791459	8.10011	0.0693597	0.792271	Endothelium	ATP1B3	12
TFDP2	0.0867048	5.82001	0.118656	0.730496	Endothelium	TFDP2	12
XRN1	0.363904	6.04927	2.21458	0.136712	Endothelium	XRN1	12
U2SURP	-0.0213661	7.32913	0.0105823	0.918066	Endothelium	U2SURP	12
PLSCR4	0.0247645	5.77595	0.00730247	0.9319	Endothelium	PLSCR4	12
PLSCR1	-0.121417	7.36148	0.202766	0.652497	Endothelium	PLSCR1	12
GYG1	-0.541492	5.39201	5.13766	0.0234122	Endothelium	GYG1	12
TM4SF18	-0.0353036	7.65786	0.0203559	0.886548	Endothelium	TM4SF18	12
TM4SF1	-0.0195549	10.6115	0.00624126	0.937031	Endothelium	TM4SF1	12
WWTR1	0.237896	7.38575	1.35476	0.244447	Endothelium	WWTR1	12
COMMD2	-0.259985	6.17209	1.27306	0.259193	Endothelium	COMMD2	12
RNF13	-0.260598	6.91094	1.57195	0.209924	Endothelium	RNF13	12
TSC22D2	0.0536408	5.88506	0.0260742	0.871719	Endothelium	TSC22D2	12
SERP1	-0.194281	7.3215	0.150581	0.697981	Endothelium	SERP1	12
EIF2A	-0.197395	6.81648	0.72724	0.393779	Endothelium	EIF2A	12
SELENOT	-0.173798	6.49874	0.610919	0.434442	Endothelium	SELENOT	12
MBNL1	0.542225	7.95214	6.14751	0.0131597	Endothelium	MBNL1	12
DHX36	-0.00202968	7.4934	8.44559e-05	0.992668	Endothelium	DHX36	12
GMPS	0.144058	5.55728	0.36188	0.547464	Endothelium	GMPS	12
SSR3	-0.245487	6.83278	0.804974	0.369611	Endothelium	SSR3	12
TIPARP	0.102696	5.54102	0.115992	0.733423	Endothelium	TIPARP	12
CCNL1	-0.334105	8.73087	1.93772	0.163916	Endothelium	CCNL1	12
RSRC1	0.0755729	6.40264	0.103534	0.74763	Endothelium	RSRC1	12
MLF1	-0.353217	5.62515	0.827609	0.362965	Endothelium	MLF1	12
GFM1	0.505674	5.35918	4.54015	0.0331086	Endothelium	GFM1	12
LXN	-0.250371	6.13426	0.559834	0.454327	Endothelium	LXN	12
MFSD1	-0.202492	5.27501	0.570917	0.449895	Endothelium	MFSD1	12
SMC4	0.218415	6.01781	0.561709	0.453573	Endothelium	SMC4	12
KPNA4	0.154312	6.17058	0.382598	0.536216	Endothelium	KPNA4	12
PDCD10	0.125863	6.71019	0.359882	0.548572	Endothelium	PDCD10	12
GOLIM4	0.498649	6.47719	6.61357	0.0101205	Endothelium	GOLIM4	12
MECOM	0.0655348	7.01471	0.0465844	0.829117	Endothelium	MECOM	12
SEC62	0.125	8.8745	0.249062	0.617736	Endothelium	SEC62	12
SKIL	-0.0736149	6.7614	0.0508208	0.821641	Endothelium	SKIL	12
RPL22L1	0.309526	6.87443	1.08056	0.298572	Endothelium	RPL22L1	12
FNDC3B	0.166432	5.66493	0.472561	0.491811	Endothelium	FNDC3B	12
TNFSF10	-0.0290488	8.90773	0.0173196	0.895298	Endothelium	TNFSF10	12
TBL1XR1	0.189383	6.3806	0.672453	0.412198	Endothelium	TBL1XR1	12
PIK3CA	0.161191	5.23215	0.278997	0.597359	Endothelium	PIK3CA	12
GNB4	-0.36666	6.53204	2.82164	0.0930015	Endothelium	GNB4	12
MRPL47	0.00271732	6.01822	0.000127708	0.990983	Endothelium	MRPL47	12
NDUFB5	-0.45704	6.84367	4.19397	0.0405681	Endothelium	NDUFB5	12
TTC14	-0.0653542	6.63711	0.0980139	0.754226	Endothelium	TTC14	12
FXR1	0.200929	6.97775	0.912722	0.339393	Endothelium	FXR1	12
DNAJC19	-0.208875	6.33078	0.911851	0.339624	Endothelium	DNAJC19	12
KLHL24	0.368886	5.32288	1.24237	0.265015	Endothelium	KLHL24	12
AP2M1	-0.250798	7.52958	1.32947	0.2489	Endothelium	AP2M1	12
PSMD2	0.127034	6.2627	0.340211	0.559707	Endothelium	PSMD2	12
EIF4G1	0.305606	6.84154	1.85355	0.173371	Endothelium	EIF4G1	12
POLR2H	-0.374564	6.16445	2.67278	0.102077	Endothelium	POLR2H	12
MAP3K13	0.0665817	6.8835	0.0747764	0.784505	Endothelium	MAP3K13	12
TMEM41A	-0.186589	5.23525	0.338887	0.560473	Endothelium	TMEM41A	12
TRA2B	0.211712	7.85293	0.615787	0.432617	Endothelium	TRA2B	12
DNAJB11	0.0595601	5.61325	0.0698832	0.791507	Endothelium	DNAJB11	12
EIF4A2	-0.254502	7.86632	0.742022	0.389014	Endothelium	EIF4A2	12
ST6GAL1	-0.173481	6.03887	0.310742	0.577225	Endothelium	ST6GAL1	12
LPP	0.446193	7.13998	3.60814	0.0574973	Endothelium	LPP	12
CCDC50	0.073643	7.51823	0.12029	0.728721	Endothelium	CCDC50	12
HES1	-0.563314	8.32424	1.16657	0.280108	Endothelium	HES1	12
ATP13A3	1.21668	5.9751	6.93681	0.00844397	Endothelium	ATP13A3	12
TMEM44	-0.18141	5.64814	0.440687	0.506791	Endothelium	TMEM44	12
LSG1	0.166098	5.67488	0.446571	0.503968	Endothelium	LSG1	12
FAM43A	-0.0619018	6.2532	0.0265392	0.87059	Endothelium	FAM43A	12
ACAP2	0.0408647	6.82914	0.0390326	0.843384	Endothelium	ACAP2	12
PPP1R2	-0.307258	6.56295	1.80703	0.178865	Endothelium	PPP1R2	12
MUC20-OT1	-0.408967	6.44738	1.53084	0.215987	Endothelium	MUC20-OT1	12
PCYT1A	0.114985	5.54092	0.240946	0.623524	Endothelium	PCYT1A	12
RNF168	0.190435	5.96024	0.764307	0.381984	Endothelium	RNF168	12
PAK2	0.249856	7.62904	1.14016	0.285619	Endothelium	PAK2	12
SENP5	0.0410899	5.46674	0.0137569	0.90663	Endothelium	SENP5	12
NCBP2	-0.33398	6.21361	1.95896	0.161625	Endothelium	NCBP2	12
NCBP2-AS2	-0.451597	5.51935	2.23121	0.135248	Endothelium	NCBP2-AS2	12
DLG1	0.203848	5.39958	0.679322	0.40982	Endothelium	DLG1	12
FYTTD1	-0.144777	6.16626	0.212641	0.644705	Endothelium	FYTTD1	12
LRCH3	-0.328139	5.27409	1.37963	0.240164	Endothelium	LRCH3	12
RPL35A	-0.0777467	11.2951	0.0952733	0.757577	Endothelium	RPL35A	12
ZNF721	-0.148287	5.62389	0.276588	0.598946	Endothelium	ZNF721	12
ATP5ME	0.50781	7.0936	0.699306	0.403017	Endothelium	ATP5ME	12
CPLX1	-0.239059	5.65627	0.935297	0.33349	Endothelium	CPLX1	12
CTBP1	0.359122	5.39003	1.18764	0.275807	Endothelium	CTBP1	12
MAEA	-0.221655	5.18603	0.510521	0.474913	Endothelium	MAEA	12
SLBP	-0.281903	5.38173	0.570897	0.449903	Endothelium	SLBP	12
MXD4	-0.221107	5.3775	0.329603	0.565893	Endothelium	MXD4	12
TNIP2	-0.381235	5.85937	1.51814	0.217902	Endothelium	TNIP2	12
SH3BP2	-0.413179	5.54599	1.46339	0.226391	Endothelium	SH3BP2	12
ADD1	-0.174993	6.74338	0.698006	0.403454	Endothelium	ADD1	12
MFSD10	-0.504402	5.81471	4.68678	0.0303956	Endothelium	MFSD10	12
RGS12	-0.213553	6.00206	0.818033	0.365756	Endothelium	RGS12	12
LRPAP1	-0.11675	6.41877	0.307819	0.579022	Endothelium	LRPAP1	12
LYAR	0.406016	6.16828	2.50463	0.113512	Endothelium	LYAR	12
MSX1	0.514924	5.3204	4.06759	0.0437136	Endothelium	MSX1	12
CYTL1	-0.350926	7.13841	1.34342	0.246432	Endothelium	CYTL1	12
MRFAP1	-0.221814	7.55219	0.920317	0.337392	Endothelium	MRFAP1	12
MRFAP1L1	0.0357458	5.39264	0.0123126	0.911646	Endothelium	MRFAP1L1	12
BLOC1S4	-0.990908	5.02115	5.99026	0.0143851	Endothelium	BLOC1S4	12
KIAA0232	-0.0852943	5.53433	0.117816	0.731416	Endothelium	KIAA0232	12
GRPEL1	0.410558	5.81298	2.95132	0.0858072	Endothelium	GRPEL1	12
AFAP1	-0.201502	5.87803	0.649795	0.420186	Endothelium	AFAP1	12
WDR1	0.0516403	6.78964	0.0499704	0.823115	Endothelium	WDR1	12
HS3ST1	-0.105838	5.29036	0.144698	0.703654	Endothelium	HS3ST1	12
BOD1L1	0.238267	6.89714	1.08228	0.298187	Endothelium	BOD1L1	12
FBXL5	-0.124238	5.38914	0.166164	0.683544	Endothelium	FBXL5	12
FAM200B	0.0919028	5.69417	0.100991	0.750643	Endothelium	FAM200B	12
LDB2	-0.309171	8.03001	2.2232	0.135951	Endothelium	LDB2	12
LAP3	0.220489	8.06951	0.976367	0.323097	Endothelium	LAP3	12
MED28	0.15058	6.33705	0.56204	0.45344	Endothelium	MED28	12
LCORL	-0.367815	5.48517	1.84726	0.174102	Endothelium	LCORL	12
DHX15	0.124895	6.23855	0.358745	0.549204	Endothelium	DHX15	12
RBPJ	-0.0715231	6.80855	0.0909557	0.762966	Endothelium	RBPJ	12
STIM2	0.0358564	6.60349	0.0158089	0.899943	Endothelium	STIM2	12
RELL1	1.73754	6.20949	20.6254	5.58495e-06	Endothelium	RELL1	12
PGM2	0.0240683	5.29261	0.00855532	0.926305	Endothelium	PGM2	12
TBC1D1	-0.00479455	6.14093	0.000117156	0.991364	Endothelium	TBC1D1	12
KLF3	-0.158257	7.39544	0.232904	0.629379	Endothelium	KLF3	12
FAM114A1	0.383348	5.97929	2.04095	0.153114	Endothelium	FAM114A1	12
KLHL5	0.278312	5.75676	1.19087	0.275153	Endothelium	KLHL5	12
RFC1	0.303814	6.72932	2.24246	0.134267	Endothelium	RFC1	12
RPL9	-0.289691	11.155	2.53461	0.111375	Endothelium	RPL9	12
SMIM14	0.0868255	6.3769	0.147044	0.701376	Endothelium	SMIM14	12
UBE2K	0.299095	6.55307	2.34278	0.125865	Endothelium	UBE2K	12
PDS5A	0.403982	5.68389	2.72667	0.0986847	Endothelium	PDS5A	12
APBB2	0.0899613	5.94206	0.143233	0.705088	Endothelium	APBB2	12
LIMCH1	-0.230825	6.86532	1.06123	0.302934	Endothelium	LIMCH1	12
COMMD8	-0.0301895	5.42221	0.00932342	0.923078	Endothelium	COMMD8	12
SLAIN2	-0.0777092	5.65509	0.111127	0.738865	Endothelium	SLAIN2	12
FRYL	0.377823	6.86492	3.25468	0.0712198	Endothelium	FRYL	12
OCIAD1	-0.236162	7.26856	1.1266	0.288502	Endothelium	OCIAD1	12
OCIAD2	-0.0649297	6.87307	0.0631309	0.801614	Endothelium	OCIAD2	12
FIP1L1	-0.140546	5.8604	0.437063	0.508543	Endothelium	FIP1L1	12
CHIC2	-0.0886283	5.41021	0.0432603	0.835236	Endothelium	CHIC2	12
KDR	-0.152899	7.31143	0.205993	0.649926	Endothelium	KDR	12
TMEM165	-0.0878733	7.08947	0.124414	0.724296	Endothelium	TMEM165	12
CLOCK	-0.375982	5.43532	1.39581	0.237426	Endothelium	CLOCK	12
EXOC1	0.499802	6.42717	4.17438	0.0410396	Endothelium	EXOC1	12
CEP135	0.316202	5.14894	0.902748	0.342046	Endothelium	CEP135	12
SRP72	-0.111144	7.17998	0.264333	0.607159	Endothelium	SRP72	12
REST	-0.272983	6.34875	1.07139	0.300632	Endothelium	REST	12
POLR2B	0.262024	5.86513	0.922893	0.336717	Endothelium	POLR2B	12
IGFBP7	-0.0261009	11.3739	0.00689953	0.933801	Endothelium	IGFBP7	12
CENPC	0.00392099	6.26852	0.000169446	0.989614	Endothelium	CENPC	12
UBA6	-0.0673475	5.9692	0.0879722	0.766771	Endothelium	UBA6	12
YTHDC1	0.169732	7.37917	0.54818	0.459062	Endothelium	YTHDC1	12
UTP3	0.0613349	5.33305	0.0477474	0.82703	Endothelium	UTP3	12
RUFY3	0.513754	6.06416	3.75198	0.052745	Endothelium	RUFY3	12
GRSF1	-0.1787	5.59326	0.362794	0.546959	Endothelium	GRSF1	12
ANKRD17	0.121673	6.23103	0.349004	0.554677	Endothelium	ANKRD17	12
CXCL2	-0.220962	6.44274	0.0905095	0.76353	Endothelium	CXCL2	12
G3BP2	0.189236	6.6244	0.722967	0.395172	Endothelium	G3BP2	12
USO1	-0.0234834	5.98404	0.00856964	0.926243	Endothelium	USO1	12
SDAD1	0.0572093	5.94917	0.048511	0.825675	Endothelium	SDAD1	12
SCARB2	-0.143192	6.53565	0.496586	0.481004	Endothelium	SCARB2	12
SEPT11	0.058329	6.13702	0.043718	0.834379	Endothelium	SEPT11	12
CCNI	-0.357025	8.91692	2.83702	0.0921147	Endothelium	CCNI	12
CCNG2	0.0188247	5.69902	0.00332817	0.953995	Endothelium	CCNG2	12
CNOT6L	0.102798	6.43321	0.295322	0.58683	Endothelium	CNOT6L	12
MRPL1	-0.0639992	5.96953	0.0720058	0.788438	Endothelium	MRPL1	12
HNRNPD	-0.0826831	7.88179	0.14597	0.702417	Endothelium	HNRNPD	12
HNRNPDL	-0.189306	7.61155	0.821914	0.364621	Endothelium	HNRNPDL	12
TMEM150C	0.296633	5.59091	1.14542	0.28451	Endothelium	TMEM150C	12
SEC31A	0.326138	6.45176	1.8357	0.175456	Endothelium	SEC31A	12
COPS4	-0.642346	5.41392	3.79384	0.0514414	Endothelium	COPS4	12
MRPS18C	-0.476712	6.73573	6.54228	0.010534	Endothelium	MRPS18C	12
AFF1	0.161871	5.91001	0.212427	0.644872	Endothelium	AFF1	12
HSD17B11	-0.211512	7.294	0.576347	0.447748	Endothelium	HSD17B11	12
NUDT9	0.121312	5.4247	0.193491	0.660027	Endothelium	NUDT9	12
SPARCL1	-0.0689962	12.1519	0.0915073	0.76227	Endothelium	SPARCL1	12
SPP1	-0.230902	8.01878	0.124637	0.724059	Endothelium	SPP1	12
ABCG2	-0.738434	6.14267	4.29728	0.0381734	Endothelium	ABCG2	12
PYURF	-0.19812	7.4711	0.775873	0.378406	Endothelium	PYURF	12
MMRN1	0.0917905	6.70978	0.0251871	0.873902	Endothelium	MMRN1	12
PDLIM5	0.311383	7.4513	2.05273	0.151934	Endothelium	PDLIM5	12
EIF4E	-0.212479	5.84026	0.629372	0.427586	Endothelium	EIF4E	12
ADH5	-0.386308	6.27216	4.25895	0.039044	Endothelium	ADH5	12
DNAJB14	0.0407301	6.44844	0.0397088	0.842051	Endothelium	DNAJB14	12
H2AFZ	-0.138548	8.44468	0.389991	0.532304	Endothelium	H2AFZ	12
EMCN	-0.0330143	9.04998	0.0253463	0.873507	Endothelium	EMCN	12
PPP3CA	0.339351	7.24077	1.79768	0.179993	Endothelium	PPP3CA	12
NFKB1	0.521196	5.66765	3.87588	0.0489847	Endothelium	NFKB1	12
UBE2D3	-0.161291	8.3941	0.615176	0.432846	Endothelium	UBE2D3	12
CISD2	-0.0366033	5.30106	0.00852447	0.926437	Endothelium	CISD2	12
BDH2	-0.0512439	5.73305	0.0542032	0.815904	Endothelium	BDH2	12
PPA2	-0.00520063	6.07941	0.000526723	0.98169	Endothelium	PPA2	12
AIMP1	0.0839921	6.66724	0.182344	0.669366	Endothelium	AIMP1	12
PAPSS1	0.573201	5.40939	4.11309	0.0425526	Endothelium	PAPSS1	12
RPL34	-0.00543612	12.5449	0.00029397	0.98632	Endothelium	RPL34	12
OSTC	-0.0447992	7.11075	0.0423224	0.837006	Endothelium	OSTC	12
MCUB	-0.23843	6.08104	0.709151	0.399726	Endothelium	MCUB	12
CFI	-0.117395	6.73096	0.240694	0.623705	Endothelium	CFI	12
GAR1	0.630669	5.72345	9.14492	0.00249409	Endothelium	GAR1	12
FAM241A	-0.32267	6.87615	1.38355	0.239498	Endothelium	FAM241A	12
TIFA	-1.04607	5.80714	6.32922	0.0118765	Endothelium	TIFA	12
LARP7	-0.286161	6.74122	1.59387	0.206774	Endothelium	LARP7	12
CAMK2D	0.170882	5.24108	0.425614	0.514149	Endothelium	CAMK2D	12
SNHG8	-0.000387373	8.10302	2.44127e-06	0.998753	Endothelium	SNHG8	12
USP53	0.191659	6.14447	0.800007	0.371091	Endothelium	USP53	12
C4orf3	-0.0626922	8.00833	0.083029	0.773234	Endothelium	C4orf3	12
ANXA5	0.142573	7.48092	0.500846	0.479129	Endothelium	ANXA5	12
KIAA1109	0.324227	6.08711	1.67896	0.195063	Endothelium	KIAA1109	12
SPRY1	0.864444	10.0152	4.91912	0.026561	Endothelium	SPRY1	12
PGRMC2	0.45317	5.97892	2.67483	0.101946	Endothelium	PGRMC2	12
JADE1	0.542715	5.55462	2.58487	0.10789	Endothelium	JADE1	12
ELF2	-0.104821	6.85873	0.261306	0.609224	Endothelium	ELF2	12
NDUFC1	0.107846	7.25489	0.202938	0.652359	Endothelium	NDUFC1	12
NAA15	0.175307	5.7625	0.421209	0.516334	Endothelium	NAA15	12
MGST2	-0.295128	8.23942	2.19182	0.138745	Endothelium	MGST2	12
SCOC	0.131591	5.85204	0.287394	0.591895	Endothelium	SCOC	12
IL15	0.320285	5.28789	1.29639	0.254874	Endothelium	IL15	12
SMARCA5	0.259087	7.11665	1.41701	0.233897	Endothelium	SMARCA5	12
ABCE1	0.2622	6.48606	1.34379	0.246367	Endothelium	ABCE1	12
SMAD1	0.161076	6.83835	0.444691	0.504867	Endothelium	SMAD1	12
LSM6	0.0843064	6.45969	0.1297	0.718743	Endothelium	LSM6	12
RPS3A	-0.231276	11.4603	1.30111	0.254011	Endothelium	RPS3A	12
FBXW7	0.39072	5.73249	2.78477	0.0951644	Endothelium	FBXW7	12
PLRG1	0.255256	5.27353	0.702573	0.40192	Endothelium	PLRG1	12
CTSO	-0.102119	5.48021	0.192221	0.661075	Endothelium	CTSO	12
FAM198B	0.500322	7.13674	3.34375	0.0674605	Endothelium	FAM198B	12
PPID	0.0444046	5.27551	0.0285831	0.865745	Endothelium	PPID	12
FNIP2	0.33662	6.68608	1.79682	0.180098	Endothelium	FNIP2	12
RAPGEF2	0.263819	5.87956	0.626399	0.428679	Endothelium	RAPGEF2	12
TMA16	0.456554	5.97352	3.24544	0.0716222	Endothelium	TMA16	12
TMEM192	0.233744	5.32649	0.41834	0.517767	Endothelium	TMEM192	12
DDX60	-0.295024	5.41729	0.838394	0.359857	Endothelium	DDX60	12
DDX60L	-0.501458	5.52641	1.79697	0.180079	Endothelium	DDX60L	12
CBR4	-0.337613	5.25998	1.51039	0.21908	Endothelium	CBR4	12
CLCN3	0.0413351	5.78327	0.0283476	0.866294	Endothelium	CLCN3	12
HPF1	-0.0602874	6.25783	0.081719	0.774981	Endothelium	HPF1	12
HMGB2	-0.261563	6.923	0.872775	0.350188	Endothelium	HMGB2	12
AC097534.2	-0.105895	5.24398	0.135081	0.713221	Endothelium	AC097534.2	12
SAP30	0.117891	5.13092	0.044313	0.833272	Endothelium	SAP30	12
SPCS3	0.0527038	6.603	0.0431079	0.835522	Endothelium	SPCS3	12
DCTD	-0.384767	5.24528	2.4418	0.11814	Endothelium	DCTD	12
WWC2	0.106911	5.46809	0.1607	0.688513	Endothelium	WWC2	12
RWDD4	-0.31689	5.27644	1.78893	0.181056	Endothelium	RWDD4	12
IRF2	0.263948	6.28834	1.73221	0.188129	Endothelium	IRF2	12
SLC25A4	-0.878734	5.31709	9.04607	0.0026326	Endothelium	SLC25A4	12
CFAP97	-0.201411	7.17904	0.991133	0.319466	Endothelium	CFAP97	12
UFSP2	-0.541575	5.65241	5.78869	0.0161296	Endothelium	UFSP2	12
SORBS2	0.239733	6.78881	0.791181	0.373743	Endothelium	SORBS2	12
FRG1	-0.40958	6.85585	3.32807	0.0681069	Endothelium	FRG1	12
SDHA	0.238751	5.55554	0.80598	0.369311	Endothelium	SDHA	12
PDCD6	0.0316017	7.34106	0.0241054	0.876617	Endothelium	PDCD6	12
BRD9	0.473712	5.82351	1.62202	0.20281	Endothelium	BRD9	12
MRPL36	0.0669867	5.63468	0.042959	0.835802	Endothelium	MRPL36	12
NDUFS6	0.347489	7.33363	1.98853	0.158495	Endothelium	NDUFS6	12
ICE1	0.327908	5.89982	0.871574	0.35052	Endothelium	ICE1	12
MED10	-0.306085	6.34321	1.4546	0.227792	Endothelium	MED10	12
CCT5	0.188904	6.72199	0.483274	0.486943	Endothelium	CCT5	12
MARCH6	0.120396	6.17021	0.381729	0.536679	Endothelium	MARCH6	12
DAP	0.401388	6.08622	2.94691	0.0860419	Endothelium	DAP	12
TRIO	0.387659	5.49092	1.97235	0.160199	Endothelium	TRIO	12
ANKH	0.297684	5.30559	0.856102	0.354832	Endothelium	ANKH	12
MYO10	0.485763	5.51778	2.85997	0.0908094	Endothelium	MYO10	12
GOLPH3	-0.416233	5.62688	3.01692	0.0824001	Endothelium	GOLPH3	12
ZFR	-0.174106	6.32157	0.547064	0.45952	Endothelium	ZFR	12
SUB1	-0.210789	7.97325	0.785809	0.37537	Endothelium	SUB1	12
TARS	0.106115	5.67142	0.131471	0.716912	Endothelium	TARS	12
RAI14	0.977177	7.83728	14.2285	0.000161898	Endothelium	RAI14	12
BRIX1	-0.726371	5.68073	7.40119	0.00651806	Endothelium	BRIX1	12
DNAJC21	0.16806	6.28716	0.298736	0.584676	Endothelium	DNAJC21	12
NIPBL	0.0877542	6.99591	0.136933	0.711349	Endothelium	NIPBL	12
CPLANE1	0.404239	5.45063	1.42481	0.232613	Endothelium	CPLANE1	12
WDR70	0.44705	5.58218	1.51044	0.219073	Endothelium	WDR70	12
LIFR	-0.368043	8.40366	0.87143	0.35056	Endothelium	LIFR	12
OSMR	0.736826	5.53791	3.12126	0.0772772	Endothelium	OSMR	12
RICTOR	-0.0806964	5.88633	0.0988312	0.753237	Endothelium	RICTOR	12
DAB2	0.358346	7.65713	2.37619	0.123198	Endothelium	DAB2	12
PRKAA1	0.353499	5.97655	2.34282	0.125862	Endothelium	PRKAA1	12
RPL37	0.37674	10.92	1.48905	0.222365	Endothelium	RPL37	12
CARD6	0.0393085	5.47065	0.0122667	0.911811	Endothelium	CARD6	12
C7	1.03622	5.99898	3.16433	0.0752633	Endothelium	C7	12
SELENOP	-0.70478	7.14504	6.75779	0.00933392	Endothelium	SELENOP	12
ZNF131	0.117166	6.26464	0.240669	0.623723	Endothelium	ZNF131	12
PAIP1	0.0369532	6.26532	0.0183491	0.892249	Endothelium	PAIP1	12
MRPS30	-0.178241	5.21519	0.425911	0.514002	Endothelium	MRPS30	12
ITGA1	0.246291	6.30424	0.865468	0.352213	Endothelium	ITGA1	12
ITGA2	0.323249	5.90837	1.53334	0.215612	Endothelium	ITGA2	12
MOCS2	-0.197633	5.64184	0.799694	0.371185	Endothelium	MOCS2	12
NDUFS4	-0.162684	6.80961	0.561045	0.45384	Endothelium	NDUFS4	12
ARL15	0.494757	5.74572	1.27079	0.259619	Endothelium	ARL15	12
DHX29	0.18262	6.32078	0.66327	0.415408	Endothelium	DHX29	12
MTREX	0.209853	5.39828	0.179041	0.672199	Endothelium	MTREX	12
PLPP1	-0.742013	7.57974	1.86601	0.171933	Endothelium	PLPP1	12
IL6ST	0.240186	8.73094	0.977348	0.322854	Endothelium	IL6ST	12
GPBP1	-0.197068	7.41718	0.814803	0.366704	Endothelium	GPBP1	12
PLK2	-0.607276	6.6749	3.12599	0.0770529	Endothelium	PLK2	12
ELOVL7	-0.158754	5.39927	0.232061	0.63	Endothelium	ELOVL7	12
NDUFAF2	0.507463	5.80144	3.26881	0.0706088	Endothelium	NDUFAF2	12
IPO11	0.0429872	5.8283	0.0313832	0.859388	Endothelium	IPO11	12
SREK1IP1	0.184895	6.4555	0.626634	0.428593	Endothelium	SREK1IP1	12
CWC27	0.11231	5.94258	0.208941	0.647599	Endothelium	CWC27	12
ADAMTS6	0.941114	6.57215	8.65009	0.00327046	Endothelium	ADAMTS6	12
PPWD1	-0.0746084	5.38429	0.0888775	0.765609	Endothelium	PPWD1	12
ERBIN	-0.0953819	6.19854	0.233102	0.629234	Endothelium	ERBIN	12
SREK1	-0.164745	7.22391	0.609561	0.434953	Endothelium	SREK1	12
MAST4	0.161731	7.06742	0.249485	0.617438	Endothelium	MAST4	12
PIK3R1	0.539002	5.99358	2.71382	0.0994827	Endothelium	PIK3R1	12
MRPS36	-0.298218	5.90485	1.8171	0.177659	Endothelium	MRPS36	12
AK6	-0.569272	5.40212	3.33405	0.0678598	Endothelium	AK6	12
TAF9	-0.424694	5.79482	1.77749	0.182457	Endothelium	TAF9	12
BDP1	0.158203	7.38455	0.537268	0.463567	Endothelium	BDP1	12
MAP1B	0.30258	6.08664	0.482504	0.48729	Endothelium	MAP1B	12
ZNF366	-0.239878	5.53268	0.547746	0.45924	Endothelium	ZNF366	12
TNPO1	0.0402115	6.52086	0.0280884	0.866901	Endothelium	TNPO1	12
FCHO2	0.176559	6.10473	0.655079	0.418303	Endothelium	FCHO2	12
BTF3	-0.123178	9.54645	0.266789	0.605494	Endothelium	BTF3	12
ARHGEF28	0.374323	5.42999	2.25453	0.133224	Endothelium	ARHGEF28	12
HEXB	-0.193478	6.13752	0.524036	0.469125	Endothelium	HEXB	12
NSA2	-0.114584	7.05579	0.24132	0.623254	Endothelium	NSA2	12
COL4A3BP	0.328732	6.68866	2.47988	0.115311	Endothelium	COL4A3BP	12
POLK	-0.0455465	6.26064	0.0441959	0.83349	Endothelium	POLK	12
F2R	0.489253	5.86211	2.45947	0.116818	Endothelium	F2R	12
TBCA	-0.315191	7.47949	0.538682	0.46298	Endothelium	TBCA	12
AP3B1	0.261132	5.97715	0.967638	0.32527	Endothelium	AP3B1	12
ZFYVE16	0.507504	5.74265	3.74292	0.0530317	Endothelium	ZFYVE16	12
SSBP2	-0.521415	5.45939	1.79724	0.180046	Endothelium	SSBP2	12
RPS23	-0.116836	11.7898	0.387077	0.53384	Endothelium	RPS23	12
TMEM167A	-0.0724654	5.81508	0.0961695	0.756476	Endothelium	TMEM167A	12
COX7C	0.550791	8.14676	2.25376	0.13329	Endothelium	COX7C	12
CCNH	-0.207265	5.6066	0.725779	0.394255	Endothelium	CCNH	12
MEF2C	0.394412	8.87869	3.45292	0.0631402	Endothelium	MEF2C	12
ARRDC3	0.0274592	5.95503	0.00571554	0.939736	Endothelium	ARRDC3	12
FAM172A	0.332214	6.09121	1.98242	0.159135	Endothelium	FAM172A	12
MCTP1	0.866892	7.73977	9.53989	0.00201054	Endothelium	MCTP1	12
TTC37	0.00137922	6.14892	2.42588e-05	0.99607	Endothelium	TTC37	12
GLRX	-0.770426	5.67818	12.5652	0.000393004	Endothelium	GLRX	12
CAST	-0.266981	8.66414	1.42523	0.232544	Endothelium	CAST	12
ERAP2	0.125391	5.80989	0.0501426	0.822815	Endothelium	ERAP2	12
LNPEP	0.160934	5.72618	0.525122	0.468665	Endothelium	LNPEP	12
CHD1	0.113092	7.26822	0.154352	0.694411	Endothelium	CHD1	12
FAM174A	-0.160454	5.27344	0.304827	0.580872	Endothelium	FAM174A	12
ST8SIA4	0.711609	5.34648	8.43664	0.00367736	Endothelium	ST8SIA4	12
PAM	0.0848165	6.09417	0.112561	0.737248	Endothelium	PAM	12
PJA2	0.338115	6.58192	2.46983	0.116051	Endothelium	PJA2	12
NREP	0.594996	5.34173	5.36661	0.0205258	Endothelium	NREP	12
EPB41L4A	0.12871	5.82201	0.283607	0.594347	Endothelium	EPB41L4A	12
EPB41L4A-AS1	-0.364117	6.69089	2.99547	0.0834975	Endothelium	EPB41L4A-AS1	12
APC	-0.337689	5.83831	2.34995	0.125287	Endothelium	APC	12
SRP19	-0.0320048	6.12722	0.0264449	0.870819	Endothelium	SRP19	12
REEP5	-0.0842971	7.03959	0.141752	0.706545	Endothelium	REEP5	12
DCP2	0.490798	5.70183	4.48217	0.0342502	Endothelium	DCP2	12
MCC	0.387423	5.24492	1.95968	0.161547	Endothelium	MCC	12
YTHDC2	0.0967899	5.44072	0.148951	0.69954	Endothelium	YTHDC2	12
ATG12	-0.0981356	6.13842	0.14604	0.702349	Endothelium	ATG12	12
AP3S1	0.0351223	6.3914	0.0189357	0.890551	Endothelium	AP3S1	12
COMMD10	-0.423827	5.30283	3.28293	0.0700037	Endothelium	COMMD10	12
SEMA6A	-0.191171	6.1017	0.542111	0.461559	Endothelium	SEMA6A	12
SRFBP1	-0.0313619	6.11723	0.0165202	0.897729	Endothelium	SRFBP1	12
SNX2	-0.0160241	5.99614	0.00405633	0.949218	Endothelium	SNX2	12
PPIC	-0.757396	6.89815	8.92897	0.00280683	Endothelium	PPIC	12
CSNK1G3	-0.311966	5.61377	1.05084	0.305313	Endothelium	CSNK1G3	12
ZNF608	0.511805	5.82745	2.01432	0.155821	Endothelium	ZNF608	12
PHAX	-0.267784	6.00826	1.56298	0.21123	Endothelium	PHAX	12
LINC01184	0.17936	5.64432	0.391764	0.531374	Endothelium	LINC01184	12
SLC12A2	0.460729	5.88372	1.60731	0.20487	Endothelium	SLC12A2	12
HINT1	0.214788	8.27906	0.480742	0.488087	Endothelium	HINT1	12
CDC42SE2	0.157822	5.88697	0.247075	0.619142	Endothelium	CDC42SE2	12
FNIP1	-0.0220984	5.71332	0.00911797	0.923927	Endothelium	FNIP1	12
PDLIM4	-0.126934	5.21533	0.144044	0.704293	Endothelium	PDLIM4	12
IRF1	-0.49926	9.39591	1.97248	0.160185	Endothelium	IRF1	12
UQCRQ	0.622132	7.69509	1.26548	0.260617	Endothelium	UQCRQ	12
AFF4	0.199097	6.55866	0.464383	0.495583	Endothelium	AFF4	12
ZCCHC10	0.1202	6.13863	0.200831	0.654051	Endothelium	ZCCHC10	12
HSPA4	0.623971	5.29092	5.54575	0.0185256	Endothelium	HSPA4	12
VDAC1	0.277469	6.69592	1.14408	0.284793	Endothelium	VDAC1	12
SKP1	0.404153	7.72587	0.594891	0.440534	Endothelium	SKP1	12
PPP2CA	-0.0785151	5.95346	0.095497	0.757302	Endothelium	PPP2CA	12
UBE2B	0.12633	7.21731	0.335696	0.562324	Endothelium	UBE2B	12
SAR1B	0.197144	5.42524	0.524331	0.469	Endothelium	SAR1B	12
CAMLG	0.196916	7.04142	0.855537	0.354991	Endothelium	CAMLG	12
DDX46	-0.021083	7.55073	0.0101318	0.919823	Endothelium	DDX46	12
C5orf24	0.650834	7.112	7.86761	0.00503281	Endothelium	C5orf24	12
TXNDC15	-0.199634	5.92662	0.559104	0.454621	Endothelium	TXNDC15	12
H2AFY	0.178045	6.87501	0.578108	0.447055	Endothelium	H2AFY	12
SMAD5	0.0718	6.49654	0.10132	0.750252	Endothelium	SMAD5	12
KLHL3	0.0387122	5.8439	0.0179345	0.893466	Endothelium	KLHL3	12
HNRNPA0	-0.327317	7.85482	2.2301	0.135345	Endothelium	HNRNPA0	12
EGR1	0.12768	7.99863	0.100365	0.751392	Endothelium	EGR1	12
ETF1	0.55838	5.77898	3.38093	0.0659549	Endothelium	ETF1	12
HSPA9	-0.148254	6.73161	0.420524	0.516676	Endothelium	HSPA9	12
CTNNA1	0.293368	7.64299	1.50509	0.21989	Endothelium	CTNNA1	12
SIL1	0.252332	5.2426	1.05691	0.303922	Endothelium	SIL1	12
PAIP2	0.146427	7.00489	0.514331	0.47327	Endothelium	PAIP2	12
ECSCR	-0.170647	8.86247	0.712614	0.398577	Endothelium	ECSCR	12
TMEM173	-0.178496	7.67241	0.662887	0.415542	Endothelium	TMEM173	12
UBE2D2	-0.294996	7.1897	2.01304	0.155952	Endothelium	UBE2D2	12
CXXC5	-0.422035	5.58503	1.19406	0.274512	Endothelium	CXXC5	12
PURA	-0.130885	6.74603	0.365657	0.545381	Endothelium	PURA	12
CYSTM1	-0.119338	6.78267	0.0369406	0.847586	Endothelium	CYSTM1	12
PFDN1	0.211828	6.9416	0.983469	0.321344	Endothelium	PFDN1	12
HBEGF	0.565269	7.50641	2.68958	0.101006	Endothelium	HBEGF	12
SRA1	-0.296606	5.57461	1.20779	0.27177	Endothelium	SRA1	12
NDUFA2	-0.0687997	7.0362	0.117966	0.731251	Endothelium	NDUFA2	12
IK	0.972724	7.03077	1.91759	0.166122	Endothelium	IK	12
HARS	0.323437	5.5841	1.36822	0.242118	Endothelium	HARS	12
ZMAT2	0.173331	6.76995	0.579984	0.446319	Endothelium	ZMAT2	12
TAF7	0.0887504	6.73354	0.203838	0.651641	Endothelium	TAF7	12
DIAPH1	0.406661	6.41863	2.04077	0.153133	Endothelium	DIAPH1	12
ARAP3	-0.122778	5.23701	0.204462	0.651143	Endothelium	ARAP3	12
PCDH1	-0.393644	5.60031	1.83852	0.175125	Endothelium	PCDH1	12
DELE1	-0.198911	5.52541	0.681724	0.408994	Endothelium	DELE1	12
NDFIP1	-0.14578	6.89992	0.581412	0.445759	Endothelium	NDFIP1	12
ARHGAP26	0.112208	6.40213	0.181586	0.670014	Endothelium	ARHGAP26	12
NR3C1	-0.295585	6.53866	1.84641	0.174201	Endothelium	NR3C1	12
YIPF5	0.0701491	6.03486	0.111228	0.73875	Endothelium	YIPF5	12
LARS	0.447305	7.20871	4.68505	0.0304262	Endothelium	LARS	12
TCERG1	-0.191968	5.94017	0.52554	0.468488	Endothelium	TCERG1	12
DPYSL3	0.537798	5.81468	4.69568	0.0302386	Endothelium	DPYSL3	12
AFAP1L1	-0.0634977	6.19168	0.0666459	0.796285	Endothelium	AFAP1L1	12
CSNK1A1	-0.167172	8.09503	0.663614	0.415287	Endothelium	CSNK1A1	12
SLC26A2	0.213382	5.25628	0.56295	0.453074	Endothelium	SLC26A2	12
HMGXB3	0.258	5.8281	0.758257	0.383875	Endothelium	HMGXB3	12
TCOF1	-0.29375	5.87492	0.660319	0.416448	Endothelium	TCOF1	12
CD74	-0.0722194	11.7724	0.0873346	0.767593	Endothelium	CD74	12
RPS14	-0.170207	12.104	0.738167	0.390249	Endothelium	RPS14	12
NDST1	0.0499483	5.96214	0.0369275	0.847613	Endothelium	NDST1	12
SYNPO	-0.0617969	6.17811	0.0378849	0.845674	Endothelium	SYNPO	12
RBM22	0.0561155	6.47354	0.0601359	0.806281	Endothelium	RBM22	12
TNIP1	-0.239149	5.81214	1.23884	0.265695	Endothelium	TNIP1	12
CCDC69	0.436798	7.08495	3.45427	0.0630886	Endothelium	CCDC69	12
SPARC	0.212137	8.99787	0.604885	0.43672	Endothelium	SPARC	12
ATOX1	0.465011	7.79341	4.59352	0.0320931	Endothelium	ATOX1	12
G3BP1	0.172902	6.93463	0.521026	0.470404	Endothelium	G3BP1	12
GALNT10	0.67705	5.29454	7.45131	0.00633902	Endothelium	GALNT10	12
LARP1	0.131432	6.1559	0.26432	0.607168	Endothelium	LARP1	12
MRPL22	-0.239743	6.27721	1.18031	0.277293	Endothelium	MRPL22	12
CLINT1	0.430017	6.46086	3.41274	0.0646949	Endothelium	CLINT1	12
EBF1	0.431989	6.54567	1.79125	0.180773	Endothelium	EBF1	12
RNF145	0.366825	7.35078	1.43268	0.231328	Endothelium	RNF145	12
TTC1	-0.131746	6.58915	0.295773	0.586544	Endothelium	TTC1	12
PWWP2A	-0.00316789	5.22533	0.000142414	0.990478	Endothelium	PWWP2A	12
SLU7	0.0694232	6.59814	0.11172	0.738195	Endothelium	SLU7	12
CCNG1	-0.565665	5.48278	2.2392	0.134551	Endothelium	CCNG1	12
NUDCD2	-0.187165	5.88394	0.64787	0.420875	Endothelium	NUDCD2	12
MAT2B	-0.146808	5.46834	0.340597	0.559485	Endothelium	MAT2B	12
RARS	-0.111489	5.73168	0.265876	0.606112	Endothelium	RARS	12
NPM1	-0.20968	8.7635	0.573891	0.448717	Endothelium	NPM1	12
FBXW11	0.515973	5.29919	3.88013	0.0488608	Endothelium	FBXW11	12
NEURL1B	-0.331116	6.09725	2.24019	0.134464	Endothelium	NEURL1B	12
DUSP1	-0.602221	8.47225	1.43299	0.231277	Endothelium	DUSP1	12
ERGIC1	0.0521453	5.53436	0.0386139	0.844216	Endothelium	ERGIC1	12
RPL26L1	0.0727057	6.10697	0.147408	0.701025	Endothelium	RPL26L1	12
ATP6V0E1	-0.0925276	8.34609	0.14691	0.701506	Endothelium	ATP6V0E1	12
CREBRF	-0.0706426	6.50478	0.0649621	0.798818	Endothelium	CREBRF	12
STC2	-0.598659	5.34922	3.13576	0.0765927	Endothelium	STC2	12
BOD1	-0.303657	5.66436	1.15769	0.281946	Endothelium	BOD1	12
CPEB4	0.561342	5.9666	4.31826	0.0377054	Endothelium	CPEB4	12
NOP16	0.268212	5.29644	0.705992	0.400778	Endothelium	NOP16	12
HIGD2A	-0.0804507	7.07812	0.131623	0.716756	Endothelium	HIGD2A	12
CLTB	-0.293784	6.64733	0.751299	0.386065	Endothelium	CLTB	12
FAF2	-0.199486	5.67006	0.601793	0.437895	Endothelium	FAF2	12
NSD1	-0.235563	5.98606	0.68996	0.406178	Endothelium	NSD1	12
PRELID1	-0.268608	7.22611	1.181	0.277153	Endothelium	PRELID1	12
LMAN2	-0.0294616	6.92732	0.0146914	0.903526	Endothelium	LMAN2	12
PDLIM7	-0.0492554	5.87641	0.0194063	0.889208	Endothelium	PDLIM7	12
TMED9	-0.36924	7.37715	2.40132	0.121233	Endothelium	TMED9	12
NHP2	0.134959	7.12567	0.365127	0.545672	Endothelium	NHP2	12
HNRNPAB	0.0599243	6.93031	0.0433821	0.835008	Endothelium	HNRNPAB	12
PHYKPL	-0.0384895	5.91865	0.0261826	0.871455	Endothelium	PHYKPL	12
CLK4	0.0600003	5.26192	0.0341813	0.853322	Endothelium	CLK4	12
RUFY1	-0.721652	5.20307	5.49245	0.0190988	Endothelium	RUFY1	12
HNRNPH1	-0.0145173	7.33253	0.00288505	0.957164	Endothelium	HNRNPH1	12
CANX	0.0626048	7.77818	0.0817731	0.774909	Endothelium	CANX	12
LTC4S	-0.632793	5.90903	2.18706	0.139175	Endothelium	LTC4S	12
SQSTM1	0.282339	8.2799	0.988454	0.320121	Endothelium	SQSTM1	12
MRNIP	-0.634382	5.41303	3.41985	0.0644169	Endothelium	MRNIP	12
RNF130	-0.0140821	5.73403	0.0030716	0.955802	Endothelium	RNF130	12
MGAT1	-0.152176	6.66585	0.496064	0.481235	Endothelium	MGAT1	12
BTNL9	-0.549338	5.90828	1.62997	0.201707	Endothelium	BTNL9	12
RACK1	-0.311185	10.2893	1.61047	0.204426	Endothelium	RACK1	12
DUSP22	0.435158	5.55754	2.9228	0.0873361	Endothelium	DUSP22	12
FOXC1	0.388133	6.15017	1.79632	0.180158	Endothelium	FOXC1	12
SERPINB1	-0.271972	7.26567	1.31869	0.250827	Endothelium	SERPINB1	12
SERPINB6	0.0505609	7.72525	0.0550056	0.814571	Endothelium	SERPINB6	12
PSMG4	0.303162	5.86294	1.82969	0.176165	Endothelium	PSMG4	12
PRPF4B	0.00815831	7.35481	0.00123368	0.971981	Endothelium	PRPF4B	12
ECI2	-0.341191	5.91418	2.0913	0.14814	Endothelium	ECI2	12
LYRM4	0.437188	5.72474	3.83029	0.0503342	Endothelium	LYRM4	12
NRN1	-0.186151	7.8638	0.34791	0.555299	Endothelium	NRN1	12
RREB1	0.231657	5.54347	0.770951	0.379923	Endothelium	RREB1	12
SSR1	-0.334821	6.35568	2.47118	0.115951	Endothelium	SSR1	12
RIOK1	0.0505115	5.61818	0.0574505	0.810572	Endothelium	RIOK1	12
DSP	0.340792	5.43569	0.737443	0.390481	Endothelium	DSP	12
SNRNP48	-0.148849	5.41473	0.308186	0.578796	Endothelium	SNRNP48	12
EEF1E1	-0.105951	5.46506	0.118029	0.731182	Endothelium	EEF1E1	12
GCNT2	0.866987	5.41258	3.76714	0.0522691	Endothelium	GCNT2	12
PAK1IP1	-0.168258	5.54451	0.435808	0.509153	Endothelium	PAK1IP1	12
TMEM14C	-0.0440796	7.41304	0.0440211	0.833814	Endothelium	TMEM14C	12
TMEM14B	-0.0421942	6.91533	0.0483107	0.826029	Endothelium	TMEM14B	12
NEDD9	0.523416	7.09992	5.73747	0.0166067	Endothelium	NEDD9	12
EDN1	-0.0824488	6.95816	0.0414216	0.838726	Endothelium	EDN1	12
GFOD1	-0.444853	6.69897	4.59023	0.0321546	Endothelium	GFOD1	12
NOL7	0.172974	7.28831	0.70159	0.40225	Endothelium	NOL7	12
MCUR1	-0.197773	5.93099	0.879765	0.348266	Endothelium	MCUR1	12
MYLIP	0.105508	6.35367	0.164638	0.684921	Endothelium	MYLIP	12
ATXN1	0.414061	5.22434	2.11869	0.145511	Endothelium	ATXN1	12
KIF13A	1.04786	5.79644	7.9063	0.0049263	Endothelium	KIF13A	12
DEK	0.0632564	8.44932	0.0833719	0.772779	Endothelium	DEK	12
SOX4	0.218337	7.83253	0.583114	0.445094	Endothelium	SOX4	12
ACOT13	-0.147952	5.20445	0.263063	0.608024	Endothelium	ACOT13	12
C6orf62	0.00995895	6.37922	0.00168534	0.967254	Endothelium	C6orf62	12
CARMIL1	0.898962	5.27544	8.02593	0.00461122	Endothelium	CARMIL1	12
TRIM38	-0.0509521	6.46967	0.0333443	0.855109	Endothelium	TRIM38	12
HIST1H4C	0.104863	8.62204	0.121179	0.727759	Endothelium	HIST1H4C	12
BTN3A2	-0.577637	6.49614	4.44121	0.0350814	Endothelium	BTN3A2	12
BTN3A3	-0.269037	5.20065	0.686971	0.407196	Endothelium	BTN3A3	12
ABT1	-0.359893	5.29447	1.98281	0.159095	Endothelium	ABT1	12
ZNF322	0.0458898	5.48409	0.0444181	0.833078	Endothelium	ZNF322	12
TRIM27	0.0967627	5.69024	0.136531	0.711755	Endothelium	TRIM27	12
HLA-F	-0.162796	7.73692	0.399131	0.527538	Endothelium	HLA-F	12
HLA-A	-0.480916	11.171	3.43597	0.0637911	Endothelium	HLA-A	12
ZNRD1	0.190067	5.82576	0.706369	0.400652	Endothelium	ZNRD1	12
PPP1R11	-0.522868	6.02683	4.82576	0.0280376	Endothelium	PPP1R11	12
HCG18	0.0186506	5.64803	0.00386979	0.950398	Endothelium	HCG18	12
HLA-E	-0.221197	11.2804	1.03906	0.30804	Endothelium	HLA-E	12
GNL1	-0.0483399	5.98933	0.0435878	0.834622	Endothelium	GNL1	12
ABCF1	0.00598788	6.65132	0.000305116	0.986064	Endothelium	ABCF1	12
PPP1R10	-0.283378	6.92466	1.16472	0.28049	Endothelium	PPP1R10	12
MRPS18B	-0.369648	6.4795	2.93545	0.0866547	Endothelium	MRPS18B	12
PPP1R18	-0.0828998	5.8135	0.131351	0.717036	Endothelium	PPP1R18	12
TUBB	-0.405712	8.46387	3.72764	0.053519	Endothelium	TUBB	12
FLOT1	-0.344891	7.60834	3.20657	0.0733431	Endothelium	FLOT1	12
IER3	0.59065	8.19425	4.53009	0.0333039	Endothelium	IER3	12
HLA-C	-0.24478	10.5454	0.682143	0.40885	Endothelium	HLA-C	12
HLA-B	-0.326057	11.4156	1.76919	0.183482	Endothelium	HLA-B	12
DDX39B	0.390112	5.43389	1.12758	0.288292	Endothelium	DDX39B	12
PRRC2A	-0.0495219	5.61341	0.0521001	0.819448	Endothelium	PRRC2A	12
BAG6	0.294546	5.32083	1.02178	0.312098	Endothelium	BAG6	12
GPANK1	-0.364328	5.65159	1.84942	0.173851	Endothelium	GPANK1	12
CSNK2B	-0.28371	7.01126	2.45234	0.11735	Endothelium	CSNK2B	12
DDAH2	-0.0306749	7.27623	0.0133352	0.908066	Endothelium	DDAH2	12
CLIC1	-0.0757254	8.63308	0.0418009	0.838	Endothelium	CLIC1	12
LSM2	-0.324038	7.03574	2.00942	0.156325	Endothelium	LSM2	12
HSPA1A	0.348456	7.94736	1.15466	0.282576	Endothelium	HSPA1A	12
HSPA1B	0.0255057	6.12157	0.0020965	0.96348	Endothelium	HSPA1B	12
C6orf48	-0.174283	7.68626	0.709968	0.399454	Endothelium	C6orf48	12
NEU1	-0.0934004	5.65869	0.108097	0.742321	Endothelium	NEU1	12
NELFE	-0.161864	6.39739	0.647335	0.421067	Endothelium	NELFE	12
STK19	-0.0775261	5.1338	0.0783909	0.77949	Endothelium	STK19	12
TNXB	0.241081	5.86086	0.820782	0.364952	Endothelium	TNXB	12
ATF6B	-0.513395	6.4442	5.73803	0.0166014	Endothelium	ATF6B	12
RNF5	-0.568567	5.94734	5.10015	0.0239238	Endothelium	RNF5	12
NOTCH4	-0.225205	7.23985	0.575931	0.447912	Endothelium	NOTCH4	12
HLA-DRA	-0.19297	10.5558	0.452321	0.501235	Endothelium	HLA-DRA	12
HLA-DRB5	0.504993	8.17174	0.176022	0.674814	Endothelium	HLA-DRB5	12
HLA-DRB1	0.0863701	10.7846	0.150146	0.698396	Endothelium	HLA-DRB1	12
HLA-DQA1	-0.252431	8.34306	0.667295	0.413996	Endothelium	HLA-DQA1	12
HLA-DQB1	-0.0715888	8.38009	0.0687957	0.793098	Endothelium	HLA-DQB1	12
HLA-DQA2	0.74481	6.96658	0.316113	0.573953	Endothelium	HLA-DQA2	12
TAP2	-0.247633	6.08603	0.763363	0.382278	Endothelium	TAP2	12
PSMB8	-0.0793337	7.95796	0.112992	0.736763	Endothelium	PSMB8	12
PSMB8-AS1	-0.0166755	5.63886	0.00508146	0.943171	Endothelium	PSMB8-AS1	12
PSMB9	-0.111868	8.21215	0.203329	0.652047	Endothelium	PSMB9	12
TAP1	0.189465	6.73404	0.479296	0.488741	Endothelium	TAP1	12
HLA-DMB	-0.329984	6.9996	1.62957	0.201762	Endothelium	HLA-DMB	12
HLA-DMA	-0.108258	8.69514	0.189589	0.663259	Endothelium	HLA-DMA	12
BRD2	-0.0319205	7.61438	0.0151877	0.901918	Endothelium	BRD2	12
HLA-DOA	-0.491582	5.32022	2.61257	0.10602	Endothelium	HLA-DOA	12
HLA-DPA1	-0.419141	10.0106	2.00685	0.15659	Endothelium	HLA-DPA1	12
HLA-DPB1	-0.219242	9.70862	0.527797	0.467535	Endothelium	HLA-DPB1	12
SLC39A7	0.399717	5.82522	2.68483	0.101308	Endothelium	SLC39A7	12
RPS18	-0.153748	12.7957	0.43912	0.507548	Endothelium	RPS18	12
WDR46	-0.206905	5.39526	0.44827	0.503157	Endothelium	WDR46	12
PFDN6	0.165781	5.51772	0.371059	0.542428	Endothelium	PFDN6	12
RGL2	-0.0206442	6.1466	0.0103562	0.918943	Endothelium	RGL2	12
TAPBP	0.250668	7.46997	1.60069	0.205806	Endothelium	TAPBP	12
DAXX	-0.107969	5.41529	0.181702	0.669914	Endothelium	DAXX	12
PHF1	-0.605858	5.46095	4.68938	0.0303496	Endothelium	PHF1	12
CUTA	-0.10741	7.21669	0.210546	0.64634	Endothelium	CUTA	12
UQCC2	0.657212	5.49002	2.43036	0.119006	Endothelium	UQCC2	12
SMIM29	0.245983	5.29891	0.925137	0.33613	Endothelium	SMIM29	12
NUDT3	-0.183967	6.39648	0.53593	0.464124	Endothelium	NUDT3	12
RPS10	-0.56891	8.92023	3.93525	0.0472842	Endothelium	RPS10	12
SNRPC	-0.39791	6.09801	3.38386	0.0658377	Endothelium	SNRPC	12
TAF11	0.181976	6.25353	0.383344	0.535819	Endothelium	TAF11	12
RPL10A	-0.284165	10.8739	2.06984	0.150237	Endothelium	RPL10A	12
FKBP5	-0.525131	5.59274	2.26686	0.132167	Endothelium	FKBP5	12
SRPK1	-0.0027385	5.78044	0.000150111	0.990225	Endothelium	SRPK1	12
MAPK14	-0.0536587	5.1322	0.0394155	0.842628	Endothelium	MAPK14	12
KCTD20	0.334651	5.77583	2.27537	0.131444	Endothelium	KCTD20	12
SRSF3	-0.217628	8.19159	0.48543	0.485973	Endothelium	SRSF3	12
CDKN1A	-0.0450385	8.24818	0.0181387	0.892865	Endothelium	CDKN1A	12
C6orf89	0.05092	5.85082	0.0361752	0.849154	Endothelium	C6orf89	12
MTCH1	-0.177726	6.92221	0.575161	0.448216	Endothelium	MTCH1	12
ZFAND3	0.276558	5.39085	0.769585	0.380345	Endothelium	ZFAND3	12
GLO1	0.0641167	6.03703	0.105853	0.744916	Endothelium	GLO1	12
OARD1	-0.16559	5.68871	0.40789	0.523043	Endothelium	OARD1	12
CCND3	-0.26501	6.51544	1.29145	0.255781	Endothelium	CCND3	12
MRPS10	0.00310606	6.02075	0.000176607	0.989397	Endothelium	MRPS10	12
UBR2	-0.130487	5.7767	0.256267	0.612697	Endothelium	UBR2	12
RPL7L1	-0.148591	6.78735	0.490493	0.483707	Endothelium	RPL7L1	12
CNPY3	-0.117071	5.52136	0.160233	0.688942	Endothelium	CNPY3	12
MEA1	-0.0710522	5.9752	0.0896043	0.764681	Endothelium	MEA1	12
MRPL2	0.252592	5.73912	0.929252	0.335057	Endothelium	MRPL2	12
YIPF3	0.0204575	6.56691	0.00831542	0.927342	Endothelium	YIPF3	12
MRPL14	-0.172661	6.05628	0.408366	0.5228	Endothelium	MRPL14	12
SLC29A1	0.135945	5.94402	0.319441	0.571944	Endothelium	SLC29A1	12
HSP90AB1	0.257843	10.0565	1.4385	0.230382	Endothelium	HSP90AB1	12
CDC5L	0.194546	6.61037	0.840299	0.359311	Endothelium	CDC5L	12
ADGRF5	0.243083	7.0773	0.722306	0.395389	Endothelium	ADGRF5	12
CD2AP	0.859971	6.62712	13.2948	0.000266145	Endothelium	CD2AP	12
MCM3	0.0627383	5.64511	0.0605394	0.805645	Endothelium	MCM3	12
TMEM14A	-0.182128	5.82405	0.444915	0.50476	Endothelium	TMEM14A	12
FBXO9	0.199984	5.88765	0.893424	0.344551	Endothelium	FBXO9	12
ELOVL5	-0.0296772	5.70237	0.0111798	0.915793	Endothelium	ELOVL5	12
LRRC1	-0.17734	5.65951	0.394782	0.529797	Endothelium	LRRC1	12
DST	0.25863	6.68152	0.349352	0.55448	Endothelium	DST	12
ZNF451	0.392294	6.08465	2.98487	0.0840458	Endothelium	ZNF451	12
PHF3	0.135623	6.72932	0.430849	0.511573	Endothelium	PHF3	12
LMBRD1	-0.083991	5.60572	0.149149	0.69935	Endothelium	LMBRD1	12
SMAP1	0.151982	6.04887	0.533213	0.465259	Endothelium	SMAP1	12
EEF1A1	-0.182365	12.7009	0.921478	0.337087	Endothelium	EEF1A1	12
CD109	0.131342	6.02365	0.251032	0.616349	Endothelium	CD109	12
COX7A2	0.832203	7.58394	2.34825	0.125423	Endothelium	COX7A2	12
TMEM30A	0.0473021	6.26286	0.0400362	0.84141	Endothelium	TMEM30A	12
FILIP1	-0.134921	6.63037	0.202784	0.652483	Endothelium	FILIP1	12
SENP6	-0.0361975	6.62439	0.030254	0.861915	Endothelium	SENP6	12
MYO6	0.211721	6.523	0.675024	0.411305	Endothelium	MYO6	12
PHIP	-0.112134	6.90219	0.289666	0.590435	Endothelium	PHIP	12
SH3BGRL2	-0.151507	5.68027	0.130922	0.717478	Endothelium	SH3BGRL2	12
IBTK	0.188376	5.54319	0.662844	0.415558	Endothelium	IBTK	12
TPBG	0.909593	5.76975	7.94401	0.00482468	Endothelium	TPBG	12
SNX14	-0.127866	5.34192	0.246499	0.619551	Endothelium	SNX14	12
SYNCRIP	0.0620585	7.45902	0.100559	0.75116	Endothelium	SYNCRIP	12
ZNF292	-0.258021	6.73665	1.33444	0.248017	Endothelium	ZNF292	12
AKIRIN2	-0.269715	5.21344	0.86676	0.351854	Endothelium	AKIRIN2	12
PNRC1	-0.369299	8.75034	1.89382	0.168772	Endothelium	PNRC1	12
UBE2J1	0.0167569	6.90854	0.00539333	0.941457	Endothelium	UBE2J1	12
LYRM2	-0.105358	5.96008	0.174737	0.675936	Endothelium	LYRM2	12
CASP8AP2	-0.311828	5.79275	1.01788	0.313023	Endothelium	CASP8AP2	12
UFL1	0.271179	6.24732	1.86473	0.172079	Endothelium	UFL1	12
PNISR	0.135599	8.6745	0.480263	0.488303	Endothelium	PNISR	12
CCNC	-0.300655	5.5374	1.25565	0.262476	Endothelium	CCNC	12
ASCC3	0.754898	5.70254	7.80498	0.00521023	Endothelium	ASCC3	12
ATG5	-0.0993929	5.21604	0.158592	0.690457	Endothelium	ATG5	12
PRDM1	0.622216	5.73246	4.94529	0.0261618	Endothelium	PRDM1	12
SEC63	0.10293	6.52425	0.246245	0.619732	Endothelium	SEC63	12
SNX3	-0.0893628	8.48774	0.152158	0.696482	Endothelium	SNX3	12
FOXO3	-0.00235906	5.90694	0.000138831	0.990599	Endothelium	FOXO3	12
CD164	-0.234909	6.23053	1.00744	0.315516	Endothelium	CD164	12
CDC40	-0.305151	6.19451	1.77309	0.183	Endothelium	CDC40	12
AMD1	0.023786	6.79472	0.00581069	0.939238	Endothelium	AMD1	12
GTF3C6	-0.0302367	6.4507	0.0179385	0.893454	Endothelium	GTF3C6	12
RPF2	0.0698829	5.85003	0.0514491	0.820561	Endothelium	RPF2	12
REV3L	-0.151106	6.80601	0.399818	0.527183	Endothelium	REV3L	12
FYN	0.452306	6.42888	1.92791	0.164987	Endothelium	FYN	12
LAMA4	0.639339	6.42972	5.0737	0.0242914	Endothelium	LAMA4	12
MARCKS	-0.250284	7.58338	0.668232	0.413669	Endothelium	MARCKS	12
HDAC2	-0.0249317	6.35503	0.0114728	0.914701	Endothelium	HDAC2	12
RWDD1	-0.0805239	7.38806	0.160977	0.688258	Endothelium	RWDD1	12
KPNA5	0.0251945	5.17731	0.00809796	0.928296	Endothelium	KPNA5	12
GOPC	0.184089	6.32591	0.579955	0.44633	Endothelium	GOPC	12
MAN1A1	0.0585215	5.51886	0.0431572	0.83543	Endothelium	MAN1A1	12
GJA1	0.313471	7.01282	1.30168	0.253907	Endothelium	GJA1	12
SERINC1	-0.00668148	7.04647	0.00113793	0.97309	Endothelium	SERINC1	12
TPD52L1	-0.37134	7.17689	1.11399	0.291215	Endothelium	TPD52L1	12
NCOA7	0.666598	7.61917	2.68902	0.101042	Endothelium	NCOA7	12
RSPO3	0.101007	5.2858	0.0429295	0.835858	Endothelium	RSPO3	12
RNF146	-0.0889547	5.23497	0.068227	0.793936	Endothelium	RNF146	12
ECHDC1	-0.575884	5.421	3.52493	0.0604524	Endothelium	ECHDC1	12
PTPRK	0.574089	6.04738	4.78559	0.0286988	Endothelium	PTPRK	12
ARHGAP18	-0.0928438	6.64502	0.134954	0.71335	Endothelium	ARHGAP18	12
EPB41L2	-0.0354084	5.31467	0.0138749	0.906233	Endothelium	EPB41L2	12
CTGF	0.464403	7.27266	0.763305	0.382296	Endothelium	CTGF	12
STX7	-0.0966515	5.44829	0.133575	0.714754	Endothelium	STX7	12
RPS12	0.0781314	11.8554	0.14985	0.698679	Endothelium	RPS12	12
SGK1	-0.0813102	7.60694	0.0511518	0.821071	Endothelium	SGK1	12
HBS1L	0.354929	5.25742	2.1957	0.138396	Endothelium	HBS1L	12
AHI1	0.0603608	6.7157	0.0683049	0.793821	Endothelium	AHI1	12
BCLAF1	0.0677616	8.18504	0.102253	0.749142	Endothelium	BCLAF1	12
IFNGR1	-0.177127	6.5948	0.514243	0.473308	Endothelium	IFNGR1	12
TNFAIP3	-0.0197357	6.76073	0.00231247	0.961646	Endothelium	TNFAIP3	12
HEBP2	0.161014	6.79622	0.226137	0.634403	Endothelium	HEBP2	12
ABRACL	0.200941	5.56519	0.549165	0.458659	Endothelium	ABRACL	12
CITED2	-0.0894853	5.53144	0.0375278	0.846394	Endothelium	CITED2	12
AIG1	-0.350327	5.52218	2.48418	0.114996	Endothelium	AIG1	12
PHACTR2	-0.136426	7.8459	0.33813	0.560911	Endothelium	PHACTR2	12
LTV1	-0.270311	5.58558	1.11922	0.290087	Endothelium	LTV1	12
SF3B5	0.09893	7.54793	0.185112	0.667016	Endothelium	SF3B5	12
UTRN	-0.200076	8.12104	0.728864	0.393252	Endothelium	UTRN	12
SHPRH	0.355009	6.06582	3.24584	0.0716051	Endothelium	SHPRH	12
SASH1	0.152548	6.91704	0.443146	0.505608	Endothelium	SASH1	12
PPIL4	-0.0153339	6.36584	0.00299664	0.956344	Endothelium	PPIL4	12
GINM1	-0.281759	6.84023	1.79757	0.180006	Endothelium	GINM1	12
PCMT1	-0.0242122	6.38931	0.0103255	0.919063	Endothelium	PCMT1	12
PLEKHG1	0.293273	6.02564	1.15455	0.282599	Endothelium	PLEKHG1	12
AKAP12	0.43637	5.68507	0.516347	0.472404	Endothelium	AKAP12	12
SYNE1	0.0827461	6.17713	0.0896921	0.764569	Endothelium	SYNE1	12
MYCT1	0.134554	7.2667	0.407138	0.523426	Endothelium	MYCT1	12
MTRF1L	0.0492275	5.62261	0.0503503	0.822455	Endothelium	MTRF1L	12
CNKSR3	0.457418	6.56011	1.87566	0.170828	Endothelium	CNKSR3	12
ARID1B	0.422179	7.04066	2.18253	0.139585	Endothelium	ARID1B	12
TMEM242	-0.173361	5.46799	0.570594	0.450023	Endothelium	TMEM242	12
SNX9	0.379431	6.22559	3.9971	0.0455786	Endothelium	SNX9	12
SYNJ2	-0.175596	5.79547	0.434673	0.509705	Endothelium	SYNJ2	12
GTF2H5	0.0165324	6.33742	0.00690945	0.933754	Endothelium	GTF2H5	12
TULP4	0.415644	5.31465	2.64268	0.104028	Endothelium	TULP4	12
TMEM181	0.272431	5.43972	1.1501	0.283528	Endothelium	TMEM181	12
DYNLT1	-0.192176	6.31676	0.0491245	0.824594	Endothelium	DYNLT1	12
SOD2	0.0356597	7.39041	0.013797	0.906495	Endothelium	SOD2	12
WTAP	0.321893	6.15739	1.35524	0.244365	Endothelium	WTAP	12
TCP1	-0.13506	7.03041	0.422903	0.515492	Endothelium	TCP1	12
MRPL18	-0.13129	6.31922	0.220047	0.639004	Endothelium	MRPL18	12
QKI	-0.158424	6.64409	0.649473	0.420301	Endothelium	QKI	12
SFT2D1	0.0361625	5.73157	0.0178434	0.893735	Endothelium	SFT2D1	12
MPC1	-0.163059	5.76012	0.418575	0.517649	Endothelium	MPC1	12
RPS6KA2	0.0714346	6.8975	0.0765198	0.78207	Endothelium	RPS6KA2	12
AFDN	0.465848	7.02117	2.3442	0.12575	Endothelium	AFDN	12
PSMB1	0.0627786	8.20299	0.0684824	0.793559	Endothelium	PSMB1	12
PDCD2	-0.663936	5.76343	7.14775	0.00750583	Endothelium	PDCD2	12
PRKAR1B	-0.0996793	5.334	0.15242	0.696233	Endothelium	PRKAR1B	12
SUN1	-0.186779	6.55252	0.411111	0.521406	Endothelium	SUN1	12
C7orf50	-0.506337	6.09994	5.37844	0.0203872	Endothelium	C7orf50	12
GPR146	-0.634446	6.22251	8.49703	0.00355727	Endothelium	GPR146	12
PSMG3	0.00608263	5.46685	0.000409914	0.983847	Endothelium	PSMG3	12
EIF3B	0.257121	5.72153	0.864838	0.352388	Endothelium	EIF3B	12
CHST12	-0.381077	6.31444	3.19673	0.0737857	Endothelium	CHST12	12
LFNG	-0.333178	5.51138	0.704175	0.401384	Endothelium	LFNG	12
WIPI2	-0.207035	5.61901	0.59693	0.439752	Endothelium	WIPI2	12
ACTB	0.00171194	10.7209	4.35614e-05	0.994734	Endothelium	ACTB	12
FSCN1	-0.324318	6.15556	0.655161	0.418274	Endothelium	FSCN1	12
RNF216	0.0449772	5.82015	0.0249521	0.874487	Endothelium	RNF216	12
CCZ1	-0.395171	5.57669	2.06562	0.150654	Endothelium	CCZ1	12
EIF2AK1	0.182208	5.63236	0.619681	0.431166	Endothelium	EIF2AK1	12
RAC1	-0.117705	9.52343	0.116089	0.733316	Endothelium	RAC1	12
KDELR2	-0.349673	6.94999	1.80639	0.178942	Endothelium	KDELR2	12
RPA3	0.0676743	5.83192	0.0659102	0.797387	Endothelium	RPA3	12
ICA1	0.207655	6.71127	0.800099	0.371064	Endothelium	ICA1	12
NDUFA4	0.561321	7.37155	3.2107	0.0731582	Endothelium	NDUFA4	12
PHF14	0.0748132	7.37034	0.14204	0.706261	Endothelium	PHF14	12
THSD7A	-0.0906421	6.93533	0.186376	0.66595	Endothelium	THSD7A	12
TMEM106B	-0.309154	5.50016	1.7537	0.185412	Endothelium	TMEM106B	12
ARL4A	-0.471286	7.84569	2.1813	0.139697	Endothelium	ARL4A	12
MEOX2	-0.238769	5.40199	0.517655	0.471844	Endothelium	MEOX2	12
BZW2	0.206217	6.17373	0.915219	0.338733	Endothelium	BZW2	12
TSPAN13	0.174522	6.49018	0.650012	0.420108	Endothelium	TSPAN13	12
AHR	0.70728	6.85812	6.31373	0.0119807	Endothelium	AHR	12
TWISTNB	-0.0453066	6.11418	0.0506135	0.821999	Endothelium	TWISTNB	12
RAPGEF5	-0.105934	6.9214	0.175655	0.675135	Endothelium	RAPGEF5	12
IL6	0.477417	7.71914	0.597319	0.439603	Endothelium	IL6	12
TOMM7	0.328537	8.90693	1.00841	0.315284	Endothelium	TOMM7	12
MALSU1	-0.216322	5.69434	0.840565	0.359235	Endothelium	MALSU1	12
TRA2A	0.669922	6.6551	7.33686	0.00675546	Endothelium	TRA2A	12
CYCS	0.0353873	7.31126	0.0216961	0.882898	Endothelium	CYCS	12
HNRNPA2B1	0.121525	8.81889	0.160166	0.689004	Endothelium	HNRNPA2B1	12
CBX3	0.124692	7.79995	0.293353	0.58808	Endothelium	CBX3	12
SKAP2	0.335046	7.04831	2.39282	0.121893	Endothelium	SKAP2	12
HOTAIRM1	-0.29825	5.74051	1.85725	0.172943	Endothelium	HOTAIRM1	12
TAX1BP1	0.268119	7.49546	0.334378	0.563093	Endothelium	TAX1BP1	12
CPVL	-0.418445	5.87041	1.13757	0.286167	Endothelium	CPVL	12
GGCT	0.206427	6.33147	1.11545	0.2909	Endothelium	GGCT	12
GARS	0.337589	5.37934	1.28337	0.257274	Endothelium	GARS	12
AQP1	0.0409585	10.8482	0.0387546	0.843936	Endothelium	AQP1	12
LSM5	-0.398855	6.80633	1.65483	0.198303	Endothelium	LSM5	12
KBTBD2	0.13274	6.30953	0.244811	0.620753	Endothelium	KBTBD2	12
FKBP9	0.017897	6.54161	0.00716233	0.932555	Endothelium	FKBP9	12
NT5C3A	-0.252367	6.06852	0.905016	0.34144	Endothelium	NT5C3A	12
SEPT7	-0.103796	8.7676	0.278487	0.597695	Endothelium	SEPT7	12
ELMO1	0.240718	6.38876	1.5237	0.21706	Endothelium	ELMO1	12
RALA	0.09373	6.32758	0.176933	0.674023	Endothelium	RALA	12
CDK13	-0.1601	6.18538	0.409497	0.522225	Endothelium	CDK13	12
MPLKIP	-0.194935	6.20638	0.600624	0.43834	Endothelium	MPLKIP	12
PSMA2	-0.297295	7.07728	1.14988	0.283573	Endothelium	PSMA2	12
MRPL32	-0.250088	6.73585	1.09022	0.296422	Endothelium	MRPL32	12
STK17A	0.448157	5.88064	1.45005	0.22852	Endothelium	STK17A	12
COA1	0.282901	5.43796	0.93788	0.332824	Endothelium	COA1	12
BLVRA	-0.0764431	5.48844	0.0764677	0.782143	Endothelium	BLVRA	12
AC004951.1	0.271197	5.5618	0.41401	0.519941	Endothelium	AC004951.1	12
DBNL	0.0197413	5.89583	0.00572591	0.939682	Endothelium	DBNL	12
NUDCD3	0.192978	5.67757	0.522933	0.469593	Endothelium	NUDCD3	12
TMED4	-0.0629554	5.69924	0.0483301	0.825995	Endothelium	TMED4	12
PPIA	0.399836	8.61088	1.3071	0.252921	Endothelium	PPIA	12
H2AFV	-0.194217	6.74911	0.455432	0.499766	Endothelium	H2AFV	12
PURB	0.568043	5.87338	3.08108	0.0792079	Endothelium	PURB	12
SNHG15	0.171874	5.49294	0.455818	0.499585	Endothelium	SNHG15	12
CCM2	-0.296305	5.12045	0.744136	0.388339	Endothelium	CCM2	12
RAMP3	-0.292064	8.99155	0.862245	0.353111	Endothelium	RAMP3	12
IGFBP3	1.12876	6.09057	2.40096	0.121261	Endothelium	IGFBP3	12
UPP1	0.185467	6.69244	0.47811	0.48928	Endothelium	UPP1	12
GRB10	0.575863	5.93445	4.30918	0.0379073	Endothelium	GRB10	12
SEC61G	0.451378	7.57083	3.16479	0.0752419	Endothelium	SEC61G	12
VOPP1	0.20152	6.12666	0.802154	0.37045	Endothelium	VOPP1	12
NIPSNAP2	0.13765	5.85628	0.197732	0.656558	Endothelium	NIPSNAP2	12
CCT6A	-0.0491169	7.55308	0.0553029	0.81408	Endothelium	CCT6A	12
SUMF2	-0.138	5.9167	0.447554	0.503499	Endothelium	SUMF2	12
CHCHD2	0.140968	8.02129	0.131408	0.716976	Endothelium	CHCHD2	12
GUSB	-0.208933	5.46506	0.793676	0.372991	Endothelium	GUSB	12
ASL	-0.111247	5.95675	0.317436	0.573153	Endothelium	ASL	12
CRCP	-0.282607	5.66578	1.26603	0.260512	Endothelium	CRCP	12
TMEM248	-0.0348424	5.7557	0.0171367	0.895849	Endothelium	TMEM248	12
SBDS	0.216069	7.63804	0.888066	0.346002	Endothelium	SBDS	12
BAZ1B	0.32581	7.06612	2.0281	0.154414	Endothelium	BAZ1B	12
BCL7B	-0.431663	5.43716	2.36608	0.123998	Endothelium	BCL7B	12
BUD23	-0.0318986	6.34746	0.0286363	0.865622	Endothelium	BUD23	12
EIF4H	-0.159171	6.77302	0.656581	0.41777	Endothelium	EIF4H	12
GTF2I	0.0758166	7.13333	0.120513	0.728478	Endothelium	GTF2I	12
HIP1	0.197481	6.94754	0.642159	0.42293	Endothelium	HIP1	12
POR	0.117316	5.35446	0.196555	0.657516	Endothelium	POR	12
MDH2	-0.107141	6.62774	0.21839	0.640269	Endothelium	MDH2	12
HSPB1	-0.241485	9.6069	0.99037	0.319652	Endothelium	HSPB1	12
YWHAG	0.0930704	6.53816	0.195903	0.658048	Endothelium	YWHAG	12
PTPN12	0.273798	7.66548	1.03957	0.307922	Endothelium	PTPN12	12
RSBN1L	-0.145732	6.58588	0.304982	0.580776	Endothelium	RSBN1L	12
TMEM60	0.0937608	5.18541	0.121922	0.726959	Endothelium	TMEM60	12
TMEM243	0.295192	6.13774	1.46853	0.225577	Endothelium	TMEM243	12
TP53TG1	0.0191096	5.64231	0.00382571	0.95068	Endothelium	TP53TG1	12
ABCB1	0.0636334	7.39054	0.0694872	0.792085	Endothelium	ABCB1	12
RUNDC3B	-0.0459521	6.20445	0.0255756	0.872941	Endothelium	RUNDC3B	12
SRI	0.051208	6.73347	0.00657442	0.935376	Endothelium	SRI	12
AKAP9	0.55049	7.76629	2.63622	0.104452	Endothelium	AKAP9	12
KRIT1	0.161168	6.37431	0.605686	0.436417	Endothelium	KRIT1	12
ANKIB1	0.328479	5.30515	0.849752	0.356623	Endothelium	ANKIB1	12
GATAD1	0.105758	6.46649	0.219716	0.639256	Endothelium	GATAD1	12
FAM133B	0.0288725	7.43983	0.0144469	0.904328	Endothelium	FAM133B	12
SAMD9	-0.141907	5.61864	0.320753	0.571155	Endothelium	SAMD9	12
SAMD9L	-0.195298	5.98564	0.361042	0.547928	Endothelium	SAMD9L	12
GNG11	-0.193767	10.525	0.841506	0.358966	Endothelium	GNG11	12
BET1	-0.506436	5.2702	2.93058	0.086916	Endothelium	BET1	12
PON2	0.225367	6.21385	1.55767	0.212006	Endothelium	PON2	12
PDK4	-0.207227	5.79765	0.231719	0.630252	Endothelium	PDK4	12
SEM1	0.305203	7.84636	0.452238	0.501274	Endothelium	SEM1	12
TECPR1	0.14455	5.59355	0.276903	0.598738	Endothelium	TECPR1	12
BRI3	-0.168611	7.62467	0.201603	0.65343	Endothelium	BRI3	12
ARPC1A	-0.259622	6.66235	1.66354	0.197125	Endothelium	ARPC1A	12
ARPC1B	-0.283527	8.26813	1.64371	0.199818	Endothelium	ARPC1B	12
PDAP1	0.271735	6.85989	1.14585	0.28442	Endothelium	PDAP1	12
BUD31	0.0656629	7.01659	0.0866737	0.768449	Endothelium	BUD31	12
ATP5MF	0.18622	7.11925	0.646824	0.42125	Endothelium	ATP5MF	12
ZKSCAN1	-0.0344542	6.43675	0.0133831	0.907902	Endothelium	ZKSCAN1	12
COPS6	-0.123864	6.74153	0.328724	0.566412	Endothelium	COPS6	12
LAMTOR4	0.0265089	7.6071	0.0126675	0.910388	Endothelium	LAMTOR4	12
PILRB	-0.0379947	5.31296	0.00891786	0.924764	Endothelium	PILRB	12
GNB2	-0.0664661	6.98973	0.0701202	0.791162	Endothelium	GNB2	12
POP7	-0.310594	5.43608	1.33215	0.248424	Endothelium	POP7	12
EPHB4	-0.362501	5.88737	1.34569	0.246033	Endothelium	EPHB4	12
TRIM56	-0.0702949	7.55238	0.0925881	0.760912	Endothelium	TRIM56	12
AP1S1	0.0364582	5.78941	0.0215465	0.8833	Endothelium	AP1S1	12
PLOD3	-0.0178416	5.26419	0.00379371	0.950887	Endothelium	PLOD3	12
ZNHIT1	0.0425635	7.7415	0.0396895	0.842089	Endothelium	ZNHIT1	12
CLDN15	0.652091	5.98212	3.63252	0.0566609	Endothelium	CLDN15	12
FIS1	-0.225155	8.12197	0.625715	0.428931	Endothelium	FIS1	12
CUX1	0.481565	6.07858	2.74801	0.0973756	Endothelium	CUX1	12
ORAI2	-0.144635	5.78534	0.304502	0.581074	Endothelium	ORAI2	12
POLR2J	-0.056853	6.52456	0.075148	0.783984	Endothelium	POLR2J	12
POLR2J3.1	-0.183782	8.01021	0.310668	0.577271	Endothelium	POLR2J3.1	12
RASA4	-0.220215	7.64374	0.385172	0.534848	Endothelium	RASA4	12
ARMC10	-0.467498	5.53017	2.25831	0.132899	Endothelium	ARMC10	12
PMPCB	-0.0522495	5.94306	0.0475897	0.827312	Endothelium	PMPCB	12
DNAJC2	0.0385449	6.15722	0.0280614	0.866965	Endothelium	DNAJC2	12
PSMC2	-0.150001	5.77372	0.54202	0.461597	Endothelium	PSMC2	12
KMT2E	-0.0491819	8.15919	0.0502594	0.822613	Endothelium	KMT2E	12
SRPK2	0.0348952	6.15461	0.0252107	0.873843	Endothelium	SRPK2	12
SYPL1	-0.538729	7.19805	6.16525	0.0130284	Endothelium	SYPL1	12
NAMPT	-0.170428	7.93957	0.342442	0.558423	Endothelium	NAMPT	12
HBP1	-0.322788	5.553	1.42715	0.232229	Endothelium	HBP1	12
BCAP29	0.335469	7.06214	2.83392	0.0922928	Endothelium	BCAP29	12
DLD	0.382977	5.32663	2.73998	0.0978662	Endothelium	DLD	12
LAMB1	1.08807	6.15588	12.3417	0.000442952	Endothelium	LAMB1	12
PNPLA8	0.0419561	6.25105	0.0291907	0.864339	Endothelium	PNPLA8	12
THAP5	-0.00222099	5.12521	6.55837e-05	0.993539	Endothelium	THAP5	12
DNAJB9	0.315752	5.90628	0.46694	0.494398	Endothelium	DNAJB9	12
DOCK4	0.42579	6.22261	2.0929	0.147985	Endothelium	DOCK4	12
IFRD1	0.251579	6.34127	0.66183	0.415915	Endothelium	IFRD1	12
SMIM30	-0.0783726	6.32615	0.0758801	0.78296	Endothelium	SMIM30	12
MDFIC	0.393923	5.57171	1.44044	0.230069	Endothelium	MDFIC	12
TES	0.335043	6.57168	1.83216	0.175873	Endothelium	TES	12
CAV2	-0.0866822	7.60866	0.0904354	0.763624	Endothelium	CAV2	12
CAV1	-0.066781	9.93435	0.0599288	0.806608	Endothelium	CAV1	12
MET	0.215627	6.15254	0.761156	0.382967	Endothelium	MET	12
CAPZA2	-0.175739	7.54725	0.470344	0.492829	Endothelium	CAPZA2	12
LSM8	0.202289	7.15798	1.01515	0.313672	Endothelium	LSM8	12
TSPAN12	-0.0941619	5.92966	0.138024	0.710253	Endothelium	TSPAN12	12
ING3	-0.372369	5.48024	2.26885	0.131998	Endothelium	ING3	12
FAM3C	0.065549	6.14205	0.0970434	0.755407	Endothelium	FAM3C	12
CADPS2	0.130574	5.60979	0.265285	0.606513	Endothelium	CADPS2	12
NDUFA5	-0.229184	6.4194	0.828202	0.362793	Endothelium	NDUFA5	12
WASL	-0.185495	5.72097	0.759701	0.383422	Endothelium	WASL	12
ZNF800	0.0372958	6.05523	0.0123213	0.911615	Endothelium	ZNF800	12
ARF5	0.0617331	6.40031	0.0385273	0.844388	Endothelium	ARF5	12
RBM28	0.509077	5.67599	5.11848	0.0236724	Endothelium	RBM28	12
CALU	0.039218	6.52158	0.025668	0.872714	Endothelium	CALU	12
ATP6V1F	-0.178195	7.28534	0.379388	0.537931	Endothelium	ATP6V1F	12
UBE2H	0.16334	6.25936	0.294547	0.587321	Endothelium	UBE2H	12
AC016831.5	0.657421	5.73794	4.84836	0.0276725	Endothelium	AC016831.5	12
MKLN1	-0.0684365	6.11142	0.105496	0.745331	Endothelium	MKLN1	12
PODXL	0.193526	7.96717	0.282001	0.595393	Endothelium	PODXL	12
EXOC4	0.559774	5.45078	4.19984	0.0404278	Endothelium	EXOC4	12
AKR1B1	-0.584092	5.35348	2.17378	0.140381	Endothelium	AKR1B1	12
CALD1	0.336466	8.66231	1.50331	0.220163	Endothelium	CALD1	12
CNOT4	0.13669	6.40045	0.449936	0.502365	Endothelium	CNOT4	12
STMP1	-0.0648331	5.71586	0.0490717	0.824687	Endothelium	STMP1	12
MTPN	0.114901	7.34886	0.241218	0.623328	Endothelium	MTPN	12
CREB3L2	0.410703	5.44665	1.56413	0.211062	Endothelium	CREB3L2	12
ZC3HAV1	0.0389611	6.80146	0.0200221	0.887475	Endothelium	ZC3HAV1	12
UBN2	0.458928	5.28348	1.80441	0.17918	Endothelium	UBN2	12
FMC1	0.0738314	5.51842	0.101228	0.750361	Endothelium	FMC1	12
LUC7L2	-0.40109	5.88781	2.86548	0.0904987	Endothelium	LUC7L2	12
HIPK2	0.589072	5.56003	4.55908	0.0327448	Endothelium	HIPK2	12
NDUFB2	0.298399	7.96135	1.82582	0.176622	Endothelium	NDUFB2	12
BRAF	0.133718	5.60433	0.23858	0.625234	Endothelium	BRAF	12
MRPS33	0.103065	6.06082	0.272542	0.601632	Endothelium	MRPS33	12
SSBP1	-0.150677	7.48333	0.602175	0.437749	Endothelium	SSBP1	12
GSTK1	-0.0925891	7.58211	0.145486	0.702887	Endothelium	GSTK1	12
ZYX	0.42643	6.06399	1.92286	0.165541	Endothelium	ZYX	12
TCAF1	-0.257834	5.93325	1.50927	0.21925	Endothelium	TCAF1	12
PDIA4	-0.00794566	6.06469	0.000762276	0.977974	Endothelium	PDIA4	12
GIMAP8	-0.368549	6.2754	1.99737	0.157573	Endothelium	GIMAP8	12
GIMAP7	-0.154671	9.12421	0.333551	0.563575	Endothelium	GIMAP7	12
GIMAP4	-0.0568616	8.41522	0.0440544	0.833752	Endothelium	GIMAP4	12
GIMAP6	-0.169826	6.82323	0.532042	0.46575	Endothelium	GIMAP6	12
GIMAP2	-0.269976	5.51212	0.908187	0.340596	Endothelium	GIMAP2	12
GIMAP1	-0.391404	7.31058	1.97357	0.160069	Endothelium	GIMAP1	12
NUB1	-0.130523	6.31449	0.32286	0.569894	Endothelium	NUB1	12
RHEB	-0.137877	7.18986	0.282944	0.594778	Endothelium	RHEB	12
PRKAG2	-0.196328	5.59355	0.271793	0.602131	Endothelium	PRKAG2	12
KMT2C	0.218588	6.42804	0.764279	0.381993	Endothelium	KMT2C	12
INSIG1	0.0885346	6.7944	0.0670538	0.795676	Endothelium	INSIG1	12
RBM33	0.3916	5.56704	1.90886	0.16709	Endothelium	RBM33	12
LMBR1	-0.0337305	5.32461	0.0153299	0.901463	Endothelium	LMBR1	12
NOM1	0.275329	5.52432	1.13035	0.2877	Endothelium	NOM1	12
DNAJB6	-0.0242212	7.31626	0.0115291	0.914493	Endothelium	DNAJB6	12
PTPRN2	0.385467	5.76686	2.5203	0.112389	Endothelium	PTPRN2	12
ESYT2	0.571732	5.68123	3.2804	0.0701118	Endothelium	ESYT2	12
WDR60	-0.0284949	6.8985	0.0123889	0.911374	Endothelium	WDR60	12
GTPBP6	-0.0141898	5.21035	0.00138797	0.970281	Endothelium	GTPBP6	12
IL3RA	-0.136685	7.5118	0.39957	0.527312	Endothelium	IL3RA	12
SLC25A6	-0.162203	8.46847	0.174237	0.676373	Endothelium	SLC25A6	12
AKAP17A	0.013358	5.79054	0.00317654	0.955054	Endothelium	AKAP17A	12
ZBED1	0.268426	5.42028	0.583575	0.444914	Endothelium	ZBED1	12
CD99	-0.097588	8.57246	0.199217	0.655354	Endothelium	CD99	12
WWC3	0.112297	5.24419	0.094099	0.759029	Endothelium	WWC3	12
MSL3	0.119077	5.647	0.238415	0.625353	Endothelium	MSL3	12
TMSB4X	-0.0722694	12.9226	0.0681799	0.794005	Endothelium	TMSB4X	12
OFD1	0.0103428	6.53038	0.0019282	0.964975	Endothelium	OFD1	12
AP1S2	-0.394176	7.21044	1.63232	0.201382	Endothelium	AP1S2	12
SYAP1	0.2617	6.45696	1.33988	0.247056	Endothelium	SYAP1	12
RBBP7	-0.104193	6.11183	0.15879	0.690273	Endothelium	RBBP7	12
SCML1	0.225868	5.7185	0.71593	0.397482	Endothelium	SCML1	12
PDHA1	-0.0024678	5.40896	3.96277e-05	0.994977	Endothelium	PDHA1	12
EIF1AX	0.213825	7.68252	0.774167	0.378931	Endothelium	EIF1AX	12
RPS6KA3	0.259879	6.29672	1.14181	0.28527	Endothelium	RPS6KA3	12
PRDX4	-0.306109	7.20298	1.67276	0.195889	Endothelium	PRDX4	12
ACOT9	0.154833	5.38165	0.32548	0.568333	Endothelium	ACOT9	12
SAT1	-0.719234	8.9759	1.51283	0.218708	Endothelium	SAT1	12
EIF2S3	-0.264515	6.46677	1.13089	0.287586	Endothelium	EIF2S3	12
RPGR	0.243411	7.1759	1.45135	0.228311	Endothelium	RPGR	12
TSPAN7	-0.413059	8.80561	2.18968	0.138938	Endothelium	TSPAN7	12
ATP6AP2	-0.411835	6.78028	3.0796	0.0792802	Endothelium	ATP6AP2	12
USP9X	-0.12508	5.47168	0.275604	0.599597	Endothelium	USP9X	12
DDX3X	0.123377	8.41241	0.295806	0.586524	Endothelium	DDX3X	12
CXorf36	-0.332653	7.21835	2.05362	0.151845	Endothelium	CXorf36	12
NDUFB11	0.154872	7.36426	0.333669	0.563506	Endothelium	NDUFB11	12
UBA1	0.471971	5.47703	2.81306	0.0935	Endothelium	UBA1	12
TIMP1	0.321053	8.90462	1.03792	0.308305	Endothelium	TIMP1	12
UXT	-0.0204533	7.41492	0.00937068	0.922883	Endothelium	UXT	12
RBM3	-0.308796	8.55172	2.33365	0.126605	Endothelium	RBM3	12
WDR13	-0.0699764	5.8723	0.103481	0.747692	Endothelium	WDR13	12
PQBP1	-0.198747	5.91471	0.542142	0.461547	Endothelium	PQBP1	12
GRIPAP1	-0.152103	5.39296	0.337958	0.56101	Endothelium	GRIPAP1	12
PRAF2	-0.243086	5.47709	0.672133	0.412309	Endothelium	PRAF2	12
WDR45	-0.244836	5.50525	1.26909	0.259938	Endothelium	WDR45	12
PLP2	-0.434594	6.06072	2.39061	0.122066	Endothelium	PLP2	12
SHROOM4	0.279589	6.329	1.03078	0.309975	Endothelium	SHROOM4	12
SMC1A	0.118975	6.49534	0.194634	0.659088	Endothelium	SMC1A	12
HSD17B10	0.0635026	6.31475	0.0906236	0.763386	Endothelium	HSD17B10	12
HUWE1	0.311157	5.76306	1.21242	0.270853	Endothelium	HUWE1	12
TSR2	-0.19691	5.70698	0.462928	0.496259	Endothelium	TSR2	12
MAGED2	-0.212277	6.81286	0.636946	0.424819	Endothelium	MAGED2	12
NBDY	-0.0568404	7.20223	0.0614045	0.80429	Endothelium	NBDY	12
MSN	0.13642	8.00794	0.259029	0.610788	Endothelium	MSN	12
YIPF6	-0.226938	5.71301	0.609535	0.434963	Endothelium	YIPF6	12
EFNB1	-0.0183728	5.30971	0.00347638	0.952983	Endothelium	EFNB1	12
IGBP1	-0.281602	6.64195	1.86147	0.172455	Endothelium	IGBP1	12
NONO	0.154192	7.09901	0.574448	0.448497	Endothelium	NONO	12
TAF1	0.430284	5.87222	3.49602	0.0615164	Endothelium	TAF1	12
OGT	-0.275059	5.36461	1.29656	0.254843	Endothelium	OGT	12
NHSL2	0.0453739	5.83853	0.0323004	0.85737	Endothelium	NHSL2	12
PIN4	0.48628	6.47339	4.688	0.030374	Endothelium	PIN4	12
RPS4X	-0.401484	11.5987	3.17942	0.074571	Endothelium	RPS4X	12
JPX	0.255033	6.06095	1.51716	0.21805	Endothelium	JPX	12
FTX	-0.00213022	7.08249	6.3967e-05	0.993619	Endothelium	FTX	12
RLIM	-0.0981211	5.47153	0.120359	0.728646	Endothelium	RLIM	12
PBDC1	-0.0401357	5.7509	0.0255747	0.872943	Endothelium	PBDC1	12
ATRX	0.120182	8.35418	0.32589	0.568089	Endothelium	ATRX	12
MAGT1	-0.0913018	5.78792	0.135346	0.712952	Endothelium	MAGT1	12
COX7B	-0.2258	7.16178	0.142848	0.705466	Endothelium	COX7B	12
PGK1	-0.213549	7.50516	1.00259	0.316684	Endothelium	PGK1	12
CYSLTR1	-0.220788	6.28864	0.748219	0.387041	Endothelium	CYSLTR1	12
ITM2A	-0.573143	8.43278	4.76023	0.0291246	Endothelium	ITM2A	12
HMGN5	0.103897	5.16137	0.0794968	0.77798	Endothelium	HMGN5	12
SH3BGRL	-0.259637	7.18582	1.6495	0.199027	Endothelium	SH3BGRL	12
CHM	0.0651215	5.374	0.0455759	0.830949	Endothelium	CHM	12
DIAPH2	0.192154	6.4421	0.733569	0.391729	Endothelium	DIAPH2	12
RPL36A	-0.363001	9.17147	0.932065	0.334327	Endothelium	RPL36A	12
HNRNPH2	0.129484	6.36043	0.330811	0.565182	Endothelium	HNRNPH2	12
ARMCX3	-0.267284	6.64462	1.29051	0.255955	Endothelium	ARMCX3	12
ZMAT1	-0.209481	5.35752	0.454703	0.50011	Endothelium	ZMAT1	12
TCEAL8	-0.318983	6.8994	2.42855	0.119143	Endothelium	TCEAL8	12
TCEAL9	0.105047	7.36391	0.225459	0.634912	Endothelium	TCEAL9	12
BEX3	0.0798539	7.04416	0.123906	0.724836	Endothelium	BEX3	12
TCEAL4	0.309963	7.71581	1.97962	0.15943	Endothelium	TCEAL4	12
TCEAL3	0.0785177	6.27855	0.0853728	0.770144	Endothelium	TCEAL3	12
TCEAL1	-0.184305	5.84931	0.682497	0.408728	Endothelium	TCEAL1	12
MORF4L2	-0.0734324	6.73529	0.151682	0.696934	Endothelium	MORF4L2	12
TSC22D3	-0.487938	7.48299	2.89778	0.0887018	Endothelium	TSC22D3	12
PSMD10	0.334693	5.1703	1.63812	0.200584	Endothelium	PSMD10	12
ACSL4	0.0628508	5.34226	0.059604	0.807123	Endothelium	ACSL4	12
PLS3	0.135689	7.3314	0.291278	0.589403	Endothelium	PLS3	12
IL13RA1	0.210734	5.71612	0.755811	0.384643	Endothelium	IL13RA1	12
PGRMC1	-0.260223	6.2617	1.23	0.267407	Endothelium	PGRMC1	12
SLC25A5	0.0471981	7.62785	0.0422854	0.837077	Endothelium	SLC25A5	12
UBE2A	0.113281	5.85279	0.188281	0.664351	Endothelium	UBE2A	12
SEPT6	-0.151285	5.5036	0.509027	0.47556	Endothelium	SEPT6	12
RPL39	0.192225	11.3689	0.408074	0.522949	Endothelium	RPL39	12
UPF3B	-0.103789	5.84382	0.152792	0.695882	Endothelium	UPF3B	12
NDUFA1	0.797035	7.11687	1.58989	0.207342	Endothelium	NDUFA1	12
NKAP	0.404899	6.131	3.81617	0.0507601	Endothelium	NKAP	12
LAMP2	0.196605	5.98797	0.553024	0.457085	Endothelium	LAMP2	12
MCTS1	-0.314366	6.05466	1.34019	0.247001	Endothelium	MCTS1	12
[truncated: 58,598 more rows]

## Sheet: AvC_DE_res_SoupX_corrected
	logFC	logCPM	LR	PValue	celltype	gene	nSamples
NOC2L	-0.124452	5.65115	0.211064	0.645935	Endothelium	NOC2L	12
ISG15	-0.490823	7.42508	3.19221	0.07399	Endothelium	ISG15	12
SDF4	-0.135183	6.12909	0.17115	0.679092	Endothelium	SDF4	12
INTS11	-0.179039	5.13271	0.571226	0.449772	Endothelium	INTS11	12
AURKAIP1	0.146012	6.8055	0.423865	0.515015	Endothelium	AURKAIP1	12
CCNL2	-0.00988058	6.22185	0.0013031	0.971204	Endothelium	CCNL2	12
MRPL20	0.0783608	7.1198	0.16307	0.686345	Endothelium	MRPL20	12
ANKRD65	0.0813823	5.36087	0.0503683	0.822424	Endothelium	ANKRD65	12
VWA1	-0.0687802	8.10788	0.0297958	0.862954	Endothelium	VWA1	12
SSU72	-0.405218	6.42954	2.59739	0.10704	Endothelium	SSU72	12
CDK11B	0.448786	5.93265	3.68876	0.0547803	Endothelium	CDK11B	12
CDK11A	-0.182126	5.42279	0.294998	0.587036	Endothelium	CDK11A	12
GNB1	0.309672	7.05665	1.98901	0.158445	Endothelium	GNB1	12
FAAP20	-0.205031	6.07557	0.775898	0.378399	Endothelium	FAAP20	12
SKI	0.471002	5.93768	3.08084	0.0792198	Endothelium	SKI	12
RER1	-0.211393	6.19316	1.03955	0.307926	Endothelium	RER1	12
TNFRSF14	-0.235582	5.95882	0.816343	0.366252	Endothelium	TNFRSF14	12
RPL22	0.0267484	10.3171	0.0189441	0.890527	Endothelium	RPL22	12
CAMTA1	0.105688	7.05852	0.207463	0.648763	Endothelium	CAMTA1	12
VAMP3	-0.306338	6.69922	1.83819	0.175163	Endothelium	VAMP3	12
PER3	0.0547539	5.86227	0.0516705	0.820182	Endothelium	PER3	12
PARK7	-0.138169	8.01822	0.294316	0.587468	Endothelium	PARK7	12
RERE	-0.58864	6.44754	3.3311	0.0679815	Endothelium	RERE	12
ENO1	0.283074	8.16376	1.47149	0.225111	Endothelium	ENO1	12
H6PD	0.38635	5.48646	1.5131	0.218667	Endothelium	H6PD	12
CLSTN1	0.0525284	5.48135	0.030564	0.861217	Endothelium	CLSTN1	12
RBP7	-0.769764	7.3996	2.70506	0.10003	Endothelium	RBP7	12
KIF1B	0.509836	5.53811	1.63689	0.200753	Endothelium	KIF1B	12
DFFA	-0.0803619	5.69744	0.0815792	0.775169	Endothelium	DFFA	12
TARDBP	0.24806	5.67478	1.20737	0.271854	Endothelium	TARDBP	12
SRM	0.343609	5.69802	1.20834	0.271661	Endothelium	SRM	12
EXOSC10	-0.0681683	5.14025	0.0592703	0.807653	Endothelium	EXOSC10	12
MAD2L2	-0.132195	5.19935	0.238178	0.625525	Endothelium	MAD2L2	12
AGTRAP	-0.334589	5.44253	1.57501	0.209481	Endothelium	AGTRAP	12
MTHFR	-0.30124	5.3492	0.883098	0.347355	Endothelium	MTHFR	12
TNFRSF1B	-0.535826	6.08402	4.92231	0.026512	Endothelium	TNFRSF1B	12
DHRS3	0.72949	5.74072	6.27155	0.0122692	Endothelium	DHRS3	12
PRDM2	0.238828	5.74512	0.880848	0.34797	Endothelium	PRDM2	12
EFHD2	0.293977	6.10647	1.12422	0.289012	Endothelium	EFHD2	12
SPEN	0.466082	6.41898	3.13244	0.0767488	Endothelium	SPEN	12
SZRD1	-0.0522125	5.65498	0.0340927	0.85351	Endothelium	SZRD1	12
NECAP2	-0.174368	5.63999	0.440236	0.507008	Endothelium	NECAP2	12
SDHB	-0.372558	6.10935	2.54148	0.110891	Endothelium	SDHB	12
UBR4	0.827894	5.37044	8.32022	0.00392061	Endothelium	UBR4	12
MRTO4	0.345348	5.13023	1.40419	0.236023	Endothelium	MRTO4	12
AKR7A2	-0.737752	5.45284	5.53149	0.0186772	Endothelium	AKR7A2	12
CAPZB	-0.19121	7.61426	0.919421	0.337627	Endothelium	CAPZB	12
MINOS1	-0.0172901	7.23282	0.0061518	0.937483	Endothelium	MINOS1	12
NBL1	-0.0164975	5.71699	0.0035502	0.952487	Endothelium	NBL1	12
CDA	-0.416355	5.66325	2.53219	0.111546	Endothelium	CDA	12
PINK1	0.202308	5.62797	0.429779	0.512097	Endothelium	PINK1	12
DDOST	-0.57928	5.99657	5.58823	0.0180816	Endothelium	DDOST	12
HP1BP3	0.487571	7.46007	6.17	0.0129934	Endothelium	HP1BP3	12
EIF4G3	0.399648	5.84988	2.01406	0.155848	Endothelium	EIF4G3	12
ECE1	0.0889903	6.86706	0.108071	0.742351	Endothelium	ECE1	12
USP48	0.250611	5.99103	1.20283	0.272758	Endothelium	USP48	12
HSPG2	0.315633	8.59965	1.85318	0.173414	Endothelium	HSPG2	12
CDC42	0.165709	8.14834	0.626875	0.428504	Endothelium	CDC42	12
LUZP1	0.0030146	8.07893	0.000205835	0.988553	Endothelium	LUZP1	12
HNRNPR	0.0472282	7.37817	0.0422659	0.837114	Endothelium	HNRNPR	12
ID3	-0.473693	10.0644	6.42354	0.0112617	Endothelium	ID3	12
RPL11	-0.20734	11.6609	1.45854	0.227162	Endothelium	RPL11	12
ELOA	-0.0335319	5.38862	0.017112	0.895923	Endothelium	ELOA	12
PITHD1	-0.351944	5.6361	1.69091	0.193482	Endothelium	PITHD1	12
LYPLA2	0.0241597	5.23263	0.00675493	0.934497	Endothelium	LYPLA2	12
PNRC2	0.0118239	7.0689	0.00269326	0.958611	Endothelium	PNRC2	12
SRSF10	0.277737	7.10309	1.78864	0.181092	Endothelium	SRSF10	12
SRRM1	0.134959	8.01346	0.451124	0.501801	Endothelium	SRRM1	12
CLIC4	0.152139	7.05053	0.468285	0.493777	Endothelium	CLIC4	12
SYF2	0.18211	7.79852	0.827706	0.362937	Endothelium	SYF2	12
RSRP1	-0.141042	8.40709	0.454697	0.500113	Endothelium	RSRP1	12
TMEM50A	-0.116205	7.4126	0.34118	0.559149	Endothelium	TMEM50A	12
MACO1	0.0253427	5.45139	0.0105141	0.918329	Endothelium	MACO1	12
SELENON	0.201759	5.20812	0.549701	0.45844	Endothelium	SELENON	12
STMN1	-0.448122	6.49218	1.82063	0.177238	Endothelium	STMN1	12
FAM110D	-0.709215	7.13503	3.3629	0.0666807	Endothelium	FAM110D	12
ZNF593	0.37125	5.73599	1.2122	0.270896	Endothelium	ZNF593	12
SH3BGRL3	-0.0202538	8.34169	0.0082487	0.927634	Endothelium	SH3BGRL3	12
HMGN2	-0.241148	7.6581	1.39169	0.23812	Endothelium	HMGN2	12
ARID1A	0.347648	5.86973	2.34496	0.125689	Endothelium	ARID1A	12
NUDC	-0.164502	6.99323	0.687891	0.406883	Endothelium	NUDC	12
WASF2	-0.098618	8.43585	0.225072	0.635202	Endothelium	WASF2	12
AHDC1	-0.27522	5.38156	0.557709	0.455185	Endothelium	AHDC1	12
IFI6	-0.649099	7.43727	4.02795	0.0447524	Endothelium	IFI6	12
STX12	0.0274437	5.80635	0.00904964	0.924212	Endothelium	STX12	12
RPA2	-0.392437	5.44975	2.79897	0.0943252	Endothelium	RPA2	12
PTAFR	0.071075	5.54051	0.053403	0.817244	Endothelium	PTAFR	12
DNAJC8	-0.0439773	7.40889	0.0479158	0.82673	Endothelium	DNAJC8	12
ATP5IF1	0.428124	7.51656	3.06792	0.0798516	Endothelium	ATP5IF1	12
PHACTR4	0.2791	7.41759	1.49548	0.221368	Endothelium	PHACTR4	12
TAF12	-0.101393	5.46724	0.168559	0.681396	Endothelium	TAF12	12
YTHDF2	-0.397179	6.66655	4.50762	0.0337441	Endothelium	YTHDF2	12
SRSF4	-0.0440799	7.62491	0.0525312	0.818716	Endothelium	SRSF4	12
PUM1	0.311811	6.4979	2.22949	0.135399	Endothelium	PUM1	12
SNRNP40	-0.67014	5.30487	6.37095	0.0116003	Endothelium	SNRNP40	12
ZCCHC17	0.25546	6.13077	0.891438	0.345088	Endothelium	ZCCHC17	12
TINAGL1	-0.361094	6.95415	2.42689	0.11927	Endothelium	TINAGL1	12
PEF1	-0.3699	6.20746	3.15929	0.0754958	Endothelium	PEF1	12
PTP4A2	0.135638	6.80403	0.412363	0.520773	Endothelium	PTP4A2	12
KHDRBS1	-0.219569	7.41415	1.23685	0.266078	Endothelium	KHDRBS1	12
KPNA6	0.0698424	5.79806	0.1081	0.742317	Endothelium	KPNA6	12
TXLNA	0.435849	5.28163	2.02328	0.154904	Endothelium	TXLNA	12
EIF3I	-0.175825	7.52004	0.737814	0.390362	Endothelium	EIF3I	12
FAM167B	-0.244798	6.32731	0.492413	0.482853	Endothelium	FAM167B	12
HDAC1	0.0325367	6.3413	0.0232062	0.878922	Endothelium	HDAC1	12
MARCKSL1	-0.213274	8.48952	0.41077	0.521579	Endothelium	MARCKSL1	12
BSDC1	-0.0980675	5.58294	0.212489	0.644824	Endothelium	BSDC1	12
ZBTB8A	-1.12763	5.10881	15.4351	8.53867e-05	Endothelium	ZBTB8A	12
ZBTB8OS	0.62369	5.28955	6.10803	0.0134569	Endothelium	ZBTB8OS	12
RBBP4	-0.0584883	6.12483	0.0620754	0.803245	Endothelium	RBBP4	12
AK2	-0.104041	6.22317	0.25364	0.614523	Endothelium	AK2	12
SMIM12	-0.153701	5.46049	0.300515	0.58356	Endothelium	SMIM12	12
GJA4	-1.49448	6.41888	3.69158	0.0546878	Endothelium	GJA4	12
SFPQ	0.127456	8.04267	0.457482	0.498803	Endothelium	SFPQ	12
ZMYM4	-0.126604	5.55649	0.215511	0.642482	Endothelium	ZMYM4	12
KIAA0319L	0.31458	5.46442	1.53073	0.216004	Endothelium	KIAA0319L	12
PSMB2	0.131709	6.72479	0.420277	0.516799	Endothelium	PSMB2	12
AGO3	0.435644	6.09535	4.54083	0.0330955	Endothelium	AGO3	12
TRAPPC3	-0.382397	6.03755	2.34467	0.125712	Endothelium	TRAPPC3	12
MAP7D1	-0.16815	5.64452	0.331306	0.564891	Endothelium	MAP7D1	12
THRAP3	-0.200789	7.31081	1.11199	0.291649	Endothelium	THRAP3	12
EVA1B	-0.285402	5.4572	0.701869	0.402156	Endothelium	EVA1B	12
LSM10	-0.43345	5.21731	1.6927	0.193246	Endothelium	LSM10	12
MRPS15	0.0285185	5.68517	0.0100074	0.920315	Endothelium	MRPS15	12
MEAF6	-0.520473	5.79557	3.60753	0.0575187	Endothelium	MEAF6	12
C1orf122	0.110444	5.71	0.163495	0.685959	Endothelium	C1orf122	12
SF3A3	-0.121292	5.63591	0.168055	0.681846	Endothelium	SF3A3	12
UTP11	-0.244349	6.18937	1.0325	0.309571	Endothelium	UTP11	12
RRAGC	-0.402036	5.48995	2.17814	0.139983	Endothelium	RRAGC	12
AKIRIN1	0.0987341	5.60616	0.0990356	0.75299	Endothelium	AKIRIN1	12
NDUFS5	0.278517	7.93544	1.16146	0.281163	Endothelium	NDUFS5	12
MACF1	0.294107	7.76961	1.50717	0.219572	Endothelium	MACF1	12
PABPC4	-0.156763	5.6655	0.200961	0.653947	Endothelium	PABPC4	12
CAP1	-0.000500334	7.47684	5.8175e-06	0.998076	Endothelium	CAP1	12
PPT1	-0.649854	5.86791	5.57162	0.0182539	Endothelium	PPT1	12
NFYC	0.162022	5.12855	0.379574	0.537831	Endothelium	NFYC	12
FOXJ3	0.596654	5.22437	4.91941	0.0265566	Endothelium	FOXJ3	12
PPCS	-0.214781	6.58495	1.21198	0.27094	Endothelium	PPCS	12
YBX1	-0.122613	9.73629	0.32476	0.568761	Endothelium	YBX1	12
SVBP	-0.197238	5.55194	0.663267	0.415409	Endothelium	SVBP	12
EBNA1BP2	-0.0143848	5.9021	0.00315447	0.955211	Endothelium	EBNA1BP2	12
TIE1	-0.10001	6.77834	0.174831	0.675853	Endothelium	TIE1	12
ELOVL1	-0.201585	5.80002	0.384229	0.535348	Endothelium	ELOVL1	12
ATP6V0B	0.063388	6.96215	0.0441279	0.833616	Endothelium	ATP6V0B	12
RPS8	0.0221905	12.058	0.0124865	0.911027	Endothelium	RPS8	12
PLK3	0.0386896	5.83533	0.0222369	0.881459	Endothelium	PLK3	12
UROD	0.356058	5.57015	1.85536	0.173162	Endothelium	UROD	12
PRDX1	-0.177574	8.57946	0.591572	0.441812	Endothelium	PRDX1	12
AKR1A1	-0.305284	6.3536	1.40022	0.236687	Endothelium	AKR1A1	12
NASP	-0.217738	7.73896	1.02881	0.310439	Endothelium	NASP	12
GPBP1L1	-0.352066	5.67025	2.4856	0.114893	Endothelium	GPBP1L1	12
PIK3R3	-0.37101	6.97368	1.55765	0.212009	Endothelium	PIK3R3	12
UQCRH	-0.251013	8.04939	1.69037	0.193553	Endothelium	UQCRH	12
EFCAB14	0.123254	6.54312	0.274255	0.600492	Endothelium	EFCAB14	12
CMPK1	-0.15295	6.20913	0.307877	0.578986	Endothelium	CMPK1	12
RNF11	0.0342461	5.54352	0.0158835	0.899709	Endothelium	RNF11	12
EPS15	0.28209	5.62228	1.37216	0.241441	Endothelium	EPS15	12
OSBPL9	0.379325	5.54564	2.10934	0.146403	Endothelium	OSBPL9	12
NRDC	0.436104	6.18432	3.66217	0.0556612	Endothelium	NRDC	12
TXNDC12	-0.288412	6.30891	1.5021	0.220349	Endothelium	TXNDC12	12
BTF3L4	-0.126189	5.97866	0.340118	0.559761	Endothelium	BTF3L4	12
PRPF38A	-0.224502	5.9762	0.870213	0.350896	Endothelium	PRPF38A	12
TUT4	-0.0140613	6.18211	0.00330616	0.954147	Endothelium	TUT4	12
SCP2	-0.428768	7.10576	3.79673	0.0513527	Endothelium	SCP2	12
C1orf123	-0.374475	5.93391	2.96058	0.0853171	Endothelium	C1orf123	12
MAGOH	0.163383	6.55135	0.634899	0.425564	Endothelium	MAGOH	12
HSPB11	0.0891279	5.80135	0.0878675	0.766906	Endothelium	HSPB11	12
TMEM59	-0.214374	8.15938	0.902487	0.342116	Endothelium	TMEM59	12
PLPP3	0.145929	7.2705	0.115027	0.734492	Endothelium	PLPP3	12
TACSTD2	-0.0770074	5.87852	0.0286071	0.865689	Endothelium	TACSTD2	12
JUN	-0.0197381	10.2397	0.00361761	0.952039	Endothelium	JUN	12
NFIA	-0.0103631	7.1242	0.00163661	0.96773	Endothelium	NFIA	12
TM2D1	-0.143137	5.9484	0.272581	0.601606	Endothelium	TM2D1	12
USP1	-0.240803	6.16403	1.23651	0.266144	Endothelium	USP1	12
JAK1	0.113066	8.0769	0.265127	0.606619	Endothelium	JAK1	12
LEPROT	-0.081583	8.54405	0.207401	0.648812	Endothelium	LEPROT	12
LEPR	-0.281442	6.39386	1.21887	0.269582	Endothelium	LEPR	12
MIER1	0.110881	6.67023	0.262619	0.608326	Endothelium	MIER1	12
SERBP1	0.0980048	9.18282	0.23128	0.630576	Endothelium	SERBP1	12
GADD45A	0.053113	6.74253	0.0333739	0.855045	Endothelium	GADD45A	12
GNG12	-0.33121	6.19661	2.02814	0.15441	Endothelium	GNG12	12
WLS	-0.192612	5.23427	0.480967	0.487985	Endothelium	WLS	12
SRSF11	0.17355	8.18178	0.713007	0.398447	Endothelium	SRSF11	12
ZRANB2	0.502339	7.00819	5.32658	0.0210026	Endothelium	ZRANB2	12
TYW3	-0.215456	5.63505	0.62913	0.427675	Endothelium	TYW3	12
ACADM	0.00580435	5.70746	0.000529165	0.981647	Endothelium	ACADM	12
USP33	0.0910407	5.23182	0.127501	0.721037	Endothelium	USP33	12
MIGA1	0.0614164	5.41937	0.0572197	0.810946	Endothelium	MIGA1	12
FUBP1	0.551786	6.23555	3.71589	0.0538969	Endothelium	FUBP1	12
DNAJB4	0.701244	6.84201	5.59923	0.0179684	Endothelium	DNAJB4	12
GIPC2	-0.144541	5.83314	0.361003	0.547949	Endothelium	GIPC2	12
IFI44L	-0.652107	7.36169	4.16803	0.0411937	Endothelium	IFI44L	12
IFI44	-0.273463	5.93772	1.30883	0.252606	Endothelium	IFI44	12
ADGRL4	-0.0362546	8.79291	0.0242059	0.876362	Endothelium	ADGRL4	12
RPF1	0.702764	5.59732	7.5208	0.00609905	Endothelium	RPF1	12
GNG5	-0.036278	7.83344	0.0342662	0.853142	Endothelium	GNG5	12
CTBS	0.0997623	5.50819	0.141793	0.706505	Endothelium	CTBS	12
C1orf52	-0.0497912	5.72062	0.0445813	0.832776	Endothelium	C1orf52	12
BCL10	-0.163624	5.39331	0.358737	0.549209	Endothelium	BCL10	12
CYR61	0.540032	7.30211	1.54658	0.213642	Endothelium	CYR61	12
ZNHIT6	0.262841	5.49712	1.11152	0.291752	Endothelium	ZNHIT6	12
ODF2L	-0.00899222	7.27319	0.00215073	0.963011	Endothelium	ODF2L	12
SH3GLB1	0.527138	7.45218	6.67031	0.00980322	Endothelium	SH3GLB1	12
SELENOF	-0.149416	6.88276	0.475646	0.490401	Endothelium	SELENOF	12
LMO4	-0.135313	5.59419	0.252376	0.615407	Endothelium	LMO4	12
PKN2	-0.0184519	6.54623	0.00643846	0.936046	Endothelium	PKN2	12
GTF2B	-0.126778	5.328	0.139923	0.708358	Endothelium	GTF2B	12
GBP3	-0.00626414	5.35642	0.000434157	0.983376	Endothelium	GBP3	12
GBP1	-0.11914	7.32047	0.133946	0.714375	Endothelium	GBP1	12
GBP2	0.0778212	7.13071	0.118186	0.731011	Endothelium	GBP2	12
GBP4	0.015951	7.27846	0.00380295	0.950827	Endothelium	GBP4	12
LRRC8C	0.245668	5.75678	0.850262	0.356478	Endothelium	LRRC8C	12
ZNF326	0.105749	6.12491	0.295842	0.586501	Endothelium	ZNF326	12
ZNF644	0.131506	6.25421	0.249197	0.617641	Endothelium	ZNF644	12
TGFBR3	0.216342	6.76465	0.547829	0.459206	Endothelium	TGFBR3	12
RPAP2	-0.393995	5.58853	2.12878	0.144555	Endothelium	RPAP2	12
EVI5	0.529128	5.36085	5.06315	0.0244398	Endothelium	EVI5	12
RPL5	-0.233625	10.9561	1.5283	0.216367	Endothelium	RPL5	12
MTF2	-0.336249	6.03707	1.78604	0.181409	Endothelium	MTF2	12
FNBP1L	0.132907	6.46458	0.261314	0.609219	Endothelium	FNBP1L	12
DNTTIP2	0.00983488	6.5823	0.00204531	0.963928	Endothelium	DNTTIP2	12
ARHGAP29	-0.0708478	8.72592	0.10446	0.746542	Endothelium	ARHGAP29	12
CNN3	-0.350464	7.98779	2.21324	0.136831	Endothelium	CNN3	12
PALMD	0.61292	8.46803	6.53374	0.0105847	Endothelium	PALMD	12
VCAM1	0.381914	7.34789	1.09135	0.296172	Endothelium	VCAM1	12
S1PR1	-0.0893619	6.53695	0.169584	0.680482	Endothelium	S1PR1	12
RNPC3	0.17805	5.80039	0.249263	0.617595	Endothelium	RNPC3	12
SLC25A24	0.772572	5.42088	6.28115	0.0122029	Endothelium	SLC25A24	12
PRPF38B	-0.0732593	7.0466	0.107009	0.743575	Endothelium	PRPF38B	12
STXBP3	0.0985607	5.46378	0.0973117	0.75508	Endothelium	STXBP3	12
SARS	0.258314	6.57657	1.26881	0.25999	Endothelium	SARS	12
PSMA5	-0.189617	6.32776	0.685311	0.407764	Endothelium	PSMA5	12
GNAI3	-0.16714	6.84497	0.505129	0.477255	Endothelium	GNAI3	12
CSF1	-0.425272	5.24191	1.64547	0.199577	Endothelium	CSF1	12
AHCYL1	-0.161502	6.05262	0.464237	0.495651	Endothelium	AHCYL1	12
LAMTOR5	0.175472	7.49404	0.610384	0.434643	Endothelium	LAMTOR5	12
DRAM2	-0.362483	5.36596	0.799945	0.37111	Endothelium	DRAM2	12
ATP5PB	-0.190539	6.97018	0.7747	0.378767	Endothelium	ATP5PB	12
RAP1A	0.306626	6.98102	1.77111	0.183244	Endothelium	RAP1A	12
CTTNBP2NL	0.0616958	7.18851	0.0939501	0.759214	Endothelium	CTTNBP2NL	12
CAPZA1	-0.014567	6.09422	0.00279004	0.957875	Endothelium	CAPZA1	12
RHOC	-0.518745	8.22469	2.82567	0.0927682	Endothelium	RHOC	12
RSBN1	-0.022531	5.98253	0.0069214	0.933697	Endothelium	RSBN1	12
HIPK1	0.590751	5.08979	4.1857	0.0407665	Endothelium	HIPK1	12
TRIM33	-0.546534	5.44322	3.18922	0.0741254	Endothelium	TRIM33	12
BCAS2	-0.127755	5.72967	0.305391	0.580522	Endothelium	BCAS2	12
CSDE1	0.0826574	7.70101	0.198856	0.655646	Endothelium	CSDE1	12
SIKE1	0.165657	5.09311	0.257357	0.611942	Endothelium	SIKE1	12
ATP1A1	0.170299	8.22152	0.65559	0.418121	Endothelium	ATP1A1	12
CD58	0.294847	5.10132	0.437308	0.508424	Endothelium	CD58	12
MAN1A2	0.194673	6.45324	0.680816	0.409306	Endothelium	MAN1A2	12
SRGAP2C	-0.175801	5.35057	0.339058	0.560373	Endothelium	SRGAP2C	12
SRGAP2B	-0.0944257	5.33078	0.0777802	0.780328	Endothelium	SRGAP2B	12
RNF115	-0.351607	6.7632	2.25667	0.13304	Endothelium	RNF115	12
ITGA10	0.596252	6.90138	7.16286	0.00744286	Endothelium	ITGA10	12
RBM8A	-0.113294	8.00417	0.278788	0.597497	Endothelium	RBM8A	12
LIX1L	0.118302	5.64074	0.215696	0.642339	Endothelium	LIX1L	12
POLR3GL	-0.124582	6.60737	0.238176	0.625527	Endothelium	POLR3GL	12
TXNIP	-0.392537	10.2033	3.3177	0.0685376	Endothelium	TXNIP	12
ANP32E	-0.208805	6.04653	0.860016	0.353734	Endothelium	ANP32E	12
APH1A	-0.299914	6.26694	1.77293	0.18302	Endothelium	APH1A	12
C1orf54	0.204221	7.18049	0.610378	0.434646	Endothelium	C1orf54	12
MRPS21	-0.000983891	7.23859	1.66487e-05	0.996744	Endothelium	MRPS21	12
MCL1	0.193384	7.80176	0.749496	0.386636	Endothelium	MCL1	12
ENSA	-0.144983	7.20439	0.540613	0.462179	Endothelium	ENSA	12
CTSS	0.160448	6.71599	0.4094	0.522274	Endothelium	CTSS	12
CERS2	-0.44568	5.60225	1.6078	0.204801	Endothelium	CERS2	12
PSMD4	-0.161447	6.87583	0.486251	0.485604	Endothelium	PSMD4	12
PSMB4	0.129241	6.79176	0.208487	0.647956	Endothelium	PSMB4	12
POGZ	0.106499	6.30672	0.159678	0.689454	Endothelium	POGZ	12
SNX27	0.0532252	5.28081	0.0369458	0.847576	Endothelium	SNX27	12
MRPL9	-0.216143	6.08138	0.828351	0.36275	Endothelium	MRPL9	12
S100A10	-0.0597198	10.0153	0.0606857	0.805415	Endothelium	S100A10	12
S100A11	0.0589782	9.1059	0.0611082	0.804753	Endothelium	S100A11	12
S100A6	0.411226	11.0572	3.13823	0.0764769	Endothelium	S100A6	12
S100A16	-0.393219	8.13832	4.01367	0.0451328	Endothelium	S100A16	12
S100A13	0.185665	8.37882	0.607465	0.435744	Endothelium	S100A13	12
CHTOP	-0.0827123	5.83896	0.0774532	0.780779	Endothelium	CHTOP	12
SNAPIN	-0.371864	5.47168	1.62422	0.202505	Endothelium	SNAPIN	12
ILF2	-0.127663	6.70301	0.400193	0.526989	Endothelium	ILF2	12
NPR1	-0.0416049	4.98722	0.0160587	0.89916	Endothelium	NPR1	12
GATAD2B	-0.336355	5.86553	1.75174	0.185659	Endothelium	GATAD2B	12
SLC39A1	-0.30278	6.66007	1.52464	0.216918	Endothelium	SLC39A1	12
JTB	-0.08147	7.32708	0.136393	0.711894	Endothelium	JTB	12
RAB13	-0.0594188	8.89765	0.057925	0.809806	Endothelium	RAB13	12
RPS27	0.200295	12.3094	0.540454	0.462244	Endothelium	RPS27	12
TPM3	0.417998	9.25103	4.66018	0.03087	Endothelium	TPM3	12
C1orf43	0.0412304	6.64032	0.0272169	0.868963	Endothelium	C1orf43	12
HAX1	-0.167417	6.45732	0.622149	0.43025	Endothelium	HAX1	12
SHE	-0.424321	6.25549	3.63039	0.0567334	Endothelium	SHE	12
UBE2Q1	0.0331949	5.40157	0.0105872	0.918047	Endothelium	UBE2Q1	12
ADAR	0.0301875	6.91043	0.0208473	0.885196	Endothelium	ADAR	12
KCNN3	-0.00606341	6.25222	0.00031306	0.985883	Endothelium	KCNN3	12
PMVK	-0.350076	5.46806	1.44954	0.228601	Endothelium	PMVK	12
SHC1	0.348042	6.59493	2.50372	0.113578	Endothelium	SHC1	12
CKS1B	0.0151572	5.84594	0.00245407	0.96049	Endothelium	CKS1B	12
ADAM15	0.047407	7.50022	0.0400439	0.841395	Endothelium	ADAM15	12
EFNA1	-0.18426	6.4871	0.836951	0.36027	Endothelium	EFNA1	12
DPM3	0.443914	6.4034	2.74924	0.0973004	Endothelium	DPM3	12
KRTCAP2	0.648239	7.63939	6.18889	0.0128555	Endothelium	KRTCAP2	12
MTX1	0.334646	5.36742	1.67767	0.195235	Endothelium	MTX1	12
SCAMP3	-0.347063	5.23272	1.63406	0.201142	Endothelium	SCAMP3	12
FDPS	-0.233789	7.13622	1.09654	0.295027	Endothelium	FDPS	12
ASH1L	0.139451	7.12225	0.597482	0.43954	Endothelium	ASH1L	12
DAP3	0.406399	5.81698	2.46732	0.116236	Endothelium	DAP3	12
GON4L	0.0301321	6.50755	0.0183326	0.892297	Endothelium	GON4L	12
RIT1	-0.0651581	5.55508	0.0489012	0.824986	Endothelium	RIT1	12
KHDC4	0.118256	5.16574	0.18769	0.664847	Endothelium	KHDC4	12
ARHGEF2	0.340402	5.70048	1.43712	0.230606	Endothelium	ARHGEF2	12
SSR2	-0.281472	7.38123	1.36519	0.24264	Endothelium	SSR2	12
LAMTOR2	0.00295304	6.73154	0.000184568	0.989161	Endothelium	LAMTOR2	12
LMNA	0.0940388	10.033	0.19819	0.656186	Endothelium	LMNA	12
SLC25A44	0.259801	4.81636	0.303426	0.581743	Endothelium	SLC25A44	12
PMF1	-0.311157	5.83585	1.77515	0.182745	Endothelium	PMF1	12
CCT3	-0.0626396	6.89885	0.0655703	0.797899	Endothelium	CCT3	12
NAXE	-0.141427	5.39271	0.310933	0.577108	Endothelium	NAXE	12
GPATCH4	0.351944	6.024	2.17878	0.139925	Endothelium	GPATCH4	12
NES	-0.401549	7.76376	0.946829	0.330528	Endothelium	NES	12
ISG20L2	0.0582646	5.14447	0.0434984	0.83479	Endothelium	ISG20L2	12
MRPL24	0.293235	5.45498	1.18817	0.275699	Endothelium	MRPL24	12
HDGF	0.408253	6.00388	3.20966	0.0732047	Endothelium	HDGF	12
IFI16	-0.0556518	9.16255	0.0888576	0.765635	Endothelium	IFI16	12
CADM3-AS1	0.6312	5.45139	2.39778	0.121508	Endothelium	CADM3-AS1	12
ACKR1	-0.00747282	11.5104	0.000855439	0.976667	Endothelium	ACKR1	12
DUSP23	-0.155462	8.25449	0.403601	0.525236	Endothelium	DUSP23	12
TAGLN2	0.10347	8.7258	0.239396	0.624643	Endothelium	TAGLN2	12
PEA15	0.230597	6.66483	1.21012	0.271307	Endothelium	PEA15	12
DCAF8	0.374842	5.21819	1.31518	0.25146	Endothelium	DCAF8	12
COPA	0.643263	6.08764	8.21477	0.00415507	Endothelium	COPA	12
F11R	-0.317979	5.2178	1.29272	0.255546	Endothelium	F11R	12
PFDN2	0.349341	7.01336	2.53425	0.1114	Endothelium	PFDN2	12
UFC1	-0.319662	7.16666	1.94639	0.162976	Endothelium	UFC1	12
ADAMTS4	0.273451	6.55025	0.387423	0.533657	Endothelium	ADAMTS4	12
NDUFS2	0.11768	6.1812	0.288149	0.591409	Endothelium	NDUFS2	12
SDHC	-0.179734	6.44284	0.622449	0.430139	Endothelium	SDHC	12
ATF6	0.53534	6.00575	6.61536	0.0101103	Endothelium	ATF6	12
UHMK1	-0.181043	5.75924	0.430897	0.511549	Endothelium	UHMK1	12
PBX1	0.335416	6.39692	1.31318	0.25182	Endothelium	PBX1	12
MGST3	-0.186811	8.21802	0.66346	0.415341	Endothelium	MGST3	12
ALDH9A1	-0.259199	5.79503	0.719584	0.39628	Endothelium	ALDH9A1	12
TMCO1	0.165514	7.11712	0.500765	0.479164	Endothelium	TMCO1	12
CREG1	-0.78916	5.26113	5.74091	0.0165742	Endothelium	CREG1	12
MPZL1	0.209526	5.47512	0.738198	0.390239	Endothelium	MPZL1	12
MPC2	-0.520887	5.82601	3.76874	0.0522191	Endothelium	MPC2	12
TIPRL	-0.178155	5.95449	0.696253	0.404046	Endothelium	TIPRL	12
SFT2D2	0.534328	5.89517	4.11982	0.0423836	Endothelium	SFT2D2	12
SELP	1.35702	7.83147	12.7162	0.000362498	Endothelium	SELP	12
SELE	0.203086	9.5874	0.179162	0.672094	Endothelium	SELE	12
KIFAP3	0.396505	5.26088	1.92031	0.165823	Endothelium	KIFAP3	12
PRRC2C	0.106915	8.44124	0.359403	0.548838	Endothelium	PRRC2C	12
DNM3	-0.232373	5.80348	0.538272	0.46315	Endothelium	DNM3	12
SUCO	0.0121055	5.08294	0.00213593	0.963138	Endothelium	SUCO	12
PRDX6	-0.046855	7.17466	0.0504547	0.822274	Endothelium	PRDX6	12
KLHL20	-0.212552	5.36438	0.80214	0.370454	Endothelium	KLHL20	12
RC3H1	-0.190581	5.8368	0.355903	0.55079	Endothelium	RC3H1	12
CACYBP	-0.118399	6.14796	0.258045	0.611466	Endothelium	CACYBP	12
MRPS14	-0.337656	5.5993	1.49798	0.220982	Endothelium	MRPS14	12
KIAA0040	0.844827	5.31236	4.9021	0.0268241	Endothelium	KIAA0040	12
RASAL2	-0.28457	6.88117	1.71337	0.190549	Endothelium	RASAL2	12
TOR3A	-0.202679	5.188	0.540768	0.462115	Endothelium	TOR3A	12
ABL2	0.934438	7.53832	12.7636	0.000353431	Endothelium	ABL2	12
TOR1AIP2	0.440946	5.71301	3.49868	0.0614178	Endothelium	TOR1AIP2	12
TOR1AIP1	-0.50794	5.17887	2.98958	0.0838018	Endothelium	TOR1AIP1	12
CEP350	0.0843817	6.53209	0.12605	0.722563	Endothelium	CEP350	12
QSOX1	-0.194467	5.12174	0.489613	0.4841	Endothelium	QSOX1	12
ACBD6	0.14489	5.76354	0.334269	0.563156	Endothelium	ACBD6	12
IER5	-0.289022	6.36371	0.608263	0.435443	Endothelium	IER5	12
GLUL	-0.138047	8.41897	0.182978	0.668827	Endothelium	GLUL	12
RGS16	0.613648	8.01896	1.19214	0.274898	Endothelium	RGS16	12
DHX9	0.516817	5.69772	3.08408	0.079062	Endothelium	DHX9	12
LAMC1	0.445611	6.55378	2.82591	0.0927545	Endothelium	LAMC1	12
ARPC5	0.0717216	7.49737	0.146303	0.702094	Endothelium	ARPC5	12
C1orf21	-0.00531702	6.01544	0.000412749	0.983791	Endothelium	C1orf21	12
IVNS1ABP	-0.165003	5.6357	0.367657	0.544284	Endothelium	IVNS1ABP	12
TPR	0.0980808	7.93318	0.236437	0.626792	Endothelium	TPR	12
ODR4	-0.633485	5.39805	6.79688	0.00913173	Endothelium	ODR4	12
TROVE2	-0.140222	6.75081	0.497134	0.480762	Endothelium	TROVE2	12
CDC73	0.17675	5.92823	0.517233	0.472024	Endothelium	CDC73	12
CFH	1.30607	7.21185	15.0233	0.000106193	Endothelium	CFH	12
NR5A2	0.202018	5.4647	0.288446	0.591218	Endothelium	NR5A2	12
ZNF281	0.152257	5.73857	0.425285	0.514312	Endothelium	ZNF281	12
DDX59	-0.0442716	5.11711	0.0238827	0.877184	Endothelium	DDX59	12
CAMSAP2	-0.0466741	6.00512	0.0308437	0.86059	Endothelium	CAMSAP2	12
PHLDA3	-0.109619	5.07237	0.126135	0.722474	Endothelium	PHLDA3	12
CSRP1	-0.363322	5.69142	1.87304	0.171127	Endothelium	CSRP1	12
NAV1	-0.3475	5.8052	1.69553	0.192873	Endothelium	NAV1	12
IPO9	0.0384107	5.33708	0.0260028	0.871893	Endothelium	IPO9	12
TIMM17A	-0.0295569	5.53179	0.00792067	0.929083	Endothelium	TIMM17A	12
KDM5B	-0.231843	5.24954	0.473471	0.491395	Endothelium	KDM5B	12
ADIPOR1	-0.157937	5.27883	0.289952	0.590251	Endothelium	ADIPOR1	12
CYB5R1	0.196089	5.19317	0.500106	0.479454	Endothelium	CYB5R1	12
BTG2	-0.249618	7.78643	0.74259	0.388833	Endothelium	BTG2	12
ATP2B4	-0.0450628	5.99343	0.0309365	0.860382	Endothelium	ATP2B4	12
SNRPE	-0.289287	7.8266	2.11557	0.145808	Endothelium	SNRPE	12
PPP1R15B	-0.291145	5.37917	0.84666	0.357499	Endothelium	PPP1R15B	12
PIK3C2B	-0.164876	5.33953	0.444835	0.504798	Endothelium	PIK3C2B	12
MDM4	-0.0200413	6.36715	0.00767551	0.930187	Endothelium	MDM4	12
DSTYK	-0.183719	5.22039	0.373088	0.541326	Endothelium	DSTYK	12
ELK4	0.262994	6.06629	1.01309	0.314165	Endothelium	ELK4	12
NUCKS1	0.161887	8.61618	0.746255	0.387665	Endothelium	NUCKS1	12
RAB29	0.506225	5.92796	3.20414	0.0734519	Endothelium	RAB29	12
SLC41A1	0.488599	5.17548	3.14951	0.0759499	Endothelium	SLC41A1	12
SRGAP2	0.446119	5.47053	2.05453	0.151754	Endothelium	SRGAP2	12
CD55	0.654401	7.0484	7.33566	0.00675998	Endothelium	CD55	12
CD46	0.279761	6.76342	1.32393	0.249887	Endothelium	CD46	12
CD34	-0.0311041	8.68763	0.0208159	0.885282	Endothelium	CD34	12
PLXNA2	0.237649	5.88515	0.895238	0.344062	Endothelium	PLXNA2	12
G0S2	-0.221296	5.88463	0.0687151	0.793217	Endothelium	G0S2	12
SERTAD4-AS1	0.161769	6.29356	0.305065	0.580724	Endothelium	SERTAD4-AS1	12
LPGAT1	-0.012224	5.44772	0.00166809	0.967422	Endothelium	LPGAT1	12
PPP2R5A	0.0438667	5.98915	0.0240096	0.876861	Endothelium	PPP2R5A	12
NENF	-0.499064	6.38339	2.41898	0.119873	Endothelium	NENF	12
ATF3	0.450434	7.63361	1.88636	0.169614	Endothelium	ATF3	12
NSL1	-0.592905	5.62636	5.46931	0.0193533	Endothelium	NSL1	12
PTPN14	0.644831	6.77718	3.15811	0.0755505	Endothelium	PTPN14	12
GPATCH2	0.141167	5.7276	0.262001	0.608749	Endothelium	GPATCH2	12
RRP15	0.226474	5.80732	0.607715	0.435649	Endothelium	RRP15	12
EPRS	0.226193	6.39244	0.890502	0.345341	Endothelium	EPRS	12
IARS2	0.316562	5.86987	1.42712	0.232236	Endothelium	IARS2	12
RAB3GAP2	0.274357	5.36753	0.971084	0.32441	Endothelium	RAB3GAP2	12
C1orf115	-0.216791	6.81157	1.16694	0.280031	Endothelium	C1orf115	12
HLX	-0.203921	5.18404	0.252267	0.615483	Endothelium	HLX	12
MIA3	-0.0427457	5.97881	0.0309432	0.860367	Endothelium	MIA3	12
AIDA	0.216653	6.27018	0.842062	0.358808	Endothelium	AIDA	12
CAPN2	0.225924	6.60042	0.870833	0.350725	Endothelium	CAPN2	12
CNIH4	0.22331	6.32657	0.977931	0.32271	Endothelium	CNIH4	12
LBR	-0.0785711	5.96123	0.126272	0.722329	Endothelium	LBR	12
ENAH	0.0997094	6.29354	0.131437	0.716947	Endothelium	ENAH	12
SRP9	-0.66106	7.02708	10.0212	0.00154752	Endothelium	SRP9	12
EPHX1	-0.333702	6.91388	2.00456	0.156827	Endothelium	EPHX1	12
H3F3A	0.0312948	10.2051	0.0278892	0.86737	Endothelium	H3F3A	12
ACBD3	0.181608	6.34797	0.295726	0.586575	Endothelium	ACBD3	12
PARP1	0.296809	6.87595	1.54518	0.213849	Endothelium	PARP1	12
COQ8A	0.600205	5.23093	4.56005	0.032726	Endothelium	COQ8A	12
CDC42BPA	0.0918276	6.32015	0.136515	0.711771	Endothelium	CDC42BPA	12
ARF1	-0.325946	7.76362	2.95246	0.0857469	Endothelium	ARF1	12
C1orf35	-0.0596002	5.82195	0.0605911	0.805564	Endothelium	C1orf35	12
MRPL55	-0.0287521	6.06337	0.0136978	0.90683	Endothelium	MRPL55	12
GUK1	-0.0616863	9.19421	0.0781119	0.779873	Endothelium	GUK1	12
RNF187	-0.0821538	5.50807	0.0393802	0.842697	Endothelium	RNF187	12
RHOU	0.370605	5.63388	1.39325	0.237857	Endothelium	RHOU	12
RAB4A	0.111077	5.74041	0.175759	0.675043	Endothelium	RAB4A	12
FAM89A	-0.59011	5.33657	3.25326	0.0712818	Endothelium	FAM89A	12
C1orf131	0.5841	5.70913	4.95695	0.025986	Endothelium	C1orf131	12
EGLN1	-0.11093	5.9128	0.206233	0.649736	Endothelium	EGLN1	12
TSNAX	-0.404427	6.09765	3.54059	0.0598843	Endothelium	TSNAX	12
NTPCR	0.152019	5.59744	0.219053	0.639763	Endothelium	NTPCR	12
IRF2BP2	0.334369	6.54763	1.91368	0.166555	Endothelium	IRF2BP2	12
TOMM20	0.154715	7.26367	0.518916	0.471305	Endothelium	TOMM20	12
ARID4B	0.184787	7.82872	0.811446	0.367693	Endothelium	ARID4B	12
LYST	-0.442394	6.50617	1.98179	0.159202	Endothelium	LYST	12
LGALS8	0.214608	5.79768	0.911305	0.339768	Endothelium	LGALS8	12
MTR	0.105038	5.36742	0.135499	0.712797	Endothelium	MTR	12
CEP170	-0.0215055	5.32535	0.00223612	0.962284	Endothelium	CEP170	12
SDCCAG8	-0.00683105	6.24311	0.000740625	0.978289	Endothelium	SDCCAG8	12
AKT3	-0.026377	6.29978	0.01345	0.907673	Endothelium	AKT3	12
ADSS	0.781459	6.34883	16.5203	4.81312e-05	Endothelium	ADSS	12
DESI2	0.194678	5.73732	0.693815	0.40487	Endothelium	DESI2	12
COX20	0.315995	6.49567	2.01651	0.155597	Endothelium	COX20	12
HNRNPU	0.256129	8.59039	1.50112	0.2205	Endothelium	HNRNPU	12
CNST	0.304836	5.23748	1.0928	0.295851	Endothelium	CNST	12
AHCTF1	0.214639	5.41687	0.644755	0.421994	Endothelium	AHCTF1	12
ACP1	-0.326008	6.33545	1.57411	0.209611	Endothelium	ACP1	12
TMEM18	-0.201345	6.02045	0.596342	0.439977	Endothelium	TMEM18	12
PXDN	0.513268	5.69339	3.40972	0.0648135	Endothelium	PXDN	12
ADI1	-0.0163742	6.03143	0.0036558	0.951787	Endothelium	ADI1	12
RPS7	-0.0865409	10.9889	0.257419	0.611899	Endothelium	RPS7	12
ID2	-0.704534	7.9611	4.97658	0.0256928	Endothelium	ID2	12
KIDINS220	-0.262103	5.89241	1.07981	0.298741	Endothelium	KIDINS220	12
ASAP2	0.399268	5.54939	1.57864	0.208957	Endothelium	ASAP2	12
ITGB1BP1	0.152776	6.61256	0.496191	0.481178	Endothelium	ITGB1BP1	12
ADAM17	0.576275	5.72447	6.55476	0.0104604	Endothelium	ADAM17	12
YWHAQ	-0.208905	7.01948	1.03296	0.309465	Endothelium	YWHAQ	12
TAF1B	0.14197	5.47923	0.208794	0.647715	Endothelium	TAF1B	12
KLF11	-0.136828	5.56603	0.208443	0.64799	Endothelium	KLF11	12
HPCAL1	-0.33906	6.05341	1.41447	0.234316	Endothelium	HPCAL1	12
ODC1	0.140205	5.78488	0.115898	0.733526	Endothelium	ODC1	12
NOL10	-0.190227	5.10585	0.327565	0.567096	Endothelium	NOL10	12
PDIA6	0.254214	7.4038	1.36899	0.241986	Endothelium	PDIA6	12
PQLC3	-0.314322	5.45986	1.22856	0.267688	Endothelium	PQLC3	12
ROCK2	0.257946	6.91646	1.1915	0.275028	Endothelium	ROCK2	12
LPIN1	0.319822	5.16739	1.09733	0.294853	Endothelium	LPIN1	12
TRIB2	-0.0903177	5.73741	0.167642	0.682216	Endothelium	TRIB2	12
DDX1	0.358946	6.53753	2.1749	0.140279	Endothelium	DDX1	12
SMC6	0.946605	5.55669	15.8808	6.74581e-05	Endothelium	SMC6	12
LAPTM4A	-0.128329	8.42517	0.329397	0.566015	Endothelium	LAPTM4A	12
PUM2	0.289869	5.41499	1.24274	0.264944	Endothelium	PUM2	12
RHOB	-0.204615	6.7149	0.541947	0.461627	Endothelium	RHOB	12
SF3B6	-0.123552	7.56659	0.333948	0.563344	Endothelium	SF3B6	12
ITSN2	-0.0273724	6.13529	0.0111761	0.915807	Endothelium	ITSN2	12
NCOA1	-0.573269	5.40693	4.6835	0.0304536	Endothelium	NCOA1	12
PTRHD1	-0.244774	5.78513	1.345	0.246154	Endothelium	PTRHD1	12
DNMT3A	-0.181632	5.26158	0.417242	0.518316	Endothelium	DNMT3A	12
RAB10	-0.221299	6.32393	0.779075	0.377424	Endothelium	RAB10	12
HADHA	-0.16526	7.07969	0.778096	0.377724	Endothelium	HADHA	12
HADHB	-0.352839	6.28968	2.71427	0.0994545	Endothelium	HADHB	12
OST4	0.343039	8.59874	1.96742	0.160722	Endothelium	OST4	12
ATRAID	-0.191171	7.30979	0.971935	0.324198	Endothelium	ATRAID	12
MPV17	-0.0510185	5.40302	0.0296033	0.863393	Endothelium	MPV17	12
EIF2B4	-0.353342	5.23467	1.49278	0.221786	Endothelium	EIF2B4	12
SNX17	0.138029	6.01681	0.329739	0.565813	Endothelium	SNX17	12
PPM1G	0.292153	6.80104	1.95782	0.161746	Endothelium	PPM1G	12
NRBP1	0.183751	5.6906	0.552037	0.457487	Endothelium	NRBP1	12
SLC4A1AP	-0.107183	5.29614	0.1777	0.673357	Endothelium	SLC4A1AP	12
MRPL33	0.281233	7.79352	1.49657	0.2212	Endothelium	MRPL33	12
BABAM2	-0.568713	5.21814	3.84829	0.0497969	Endothelium	BABAM2	12
FOSL2	0.370851	6.7945	2.22384	0.135895	Endothelium	FOSL2	12
PPP1CB	-0.331486	6.22249	1.40971	0.235105	Endothelium	PPP1CB	12
WDR43	0.412624	6.35611	2.59061	0.107499	Endothelium	WDR43	12
YPEL5	0.15803	6.20576	0.289591	0.590483	Endothelium	YPEL5	12
LBH	0.989474	6.24561	14.6071	0.000132416	Endothelium	LBH	12
DPY30	-0.137665	6.27635	0.320226	0.571472	Endothelium	DPY30	12
YIPF4	0.187776	6.09833	0.721005	0.395814	Endothelium	YIPF4	12
BIRC6	0.511162	6.25197	5.88786	0.0152456	Endothelium	BIRC6	12
RASGRP3	0.691892	5.87703	5.07265	0.0243062	Endothelium	RASGRP3	12
FAM98A	0.453083	5.26674	3.23949	0.0718832	Endothelium	FAM98A	12
CRIM1	0.595484	7.12618	5.63335	0.0176219	Endothelium	CRIM1	12
FEZ2	-0.026422	7.45793	0.0156267	0.900518	Endothelium	FEZ2	12
EIF2AK2	-0.376695	6.70252	3.52365	0.0604989	Endothelium	EIF2AK2	12
CEBPZOS	0.0774967	5.43307	0.0617893	0.80369	Endothelium	CEBPZOS	12
CEBPZ	0.072074	6.7476	0.0877553	0.76705	Endothelium	CEBPZ	12
PRKD3	0.227835	5.7626	0.495106	0.481658	Endothelium	PRKD3	12
CDC42EP3	-0.190793	6.80127	0.678654	0.41005	Endothelium	CDC42EP3	12
CYP1B1	-0.175788	7.35428	0.216726	0.641546	Endothelium	CYP1B1	12
SRSF7	-0.340419	8.2754	2.6997	0.100367	Endothelium	SRSF7	12
SOS1	0.36101	6.03152	1.34253	0.246589	Endothelium	SOS1	12
EML4	0.140708	6.08411	0.409524	0.522211	Endothelium	EML4	12
COX7A2L	-0.38128	7.20333	2.4922	0.114412	Endothelium	COX7A2L	12
ZFP36L2	-0.121255	9.45347	0.22897	0.632288	Endothelium	ZFP36L2	12
EPAS1	0.137124	9.00724	0.353776	0.551983	Endothelium	EPAS1	12
PIGF	0.188878	5.22213	0.473616	0.491328	Endothelium	PIGF	12
MCFD2	0.0569934	6.52964	0.0898389	0.764382	Endothelium	MCFD2	12
CALM2	-0.153204	8.94101	0.502001	0.478622	Endothelium	CALM2	12
FBXO11	0.212884	5.49398	0.504881	0.477363	Endothelium	FBXO11	12
ERLEC1	0.261339	6.39463	1.61605	0.203643	Endothelium	ERLEC1	12
SPTBN1	0.377531	8.89387	3.00135	0.0831954	Endothelium	SPTBN1	12
RTN4	0.124115	8.37538	0.366278	0.54504	Endothelium	RTN4	12
RPS27A	-0.0777659	11.97	0.177081	0.673894	Endothelium	RPS27A	12
CCDC88A	-0.0358643	5.92055	0.02486	0.874716	Endothelium	CCDC88A	12
CFAP36	-0.352806	6.42415	1.48405	0.223142	Endothelium	CFAP36	12
PPP4R3B	-0.125304	5.83572	0.280688	0.596251	Endothelium	PPP4R3B	12
PNPT1	0.331703	5.02968	1.28561	0.256858	Endothelium	PNPT1	12
REL	0.112834	6.84758	0.228216	0.63285	Endothelium	REL	12
C2orf74	0.237023	5.27445	0.554099	0.456648	Endothelium	C2orf74	12
USP34	0.226363	6.61315	1.18376	0.276592	Endothelium	USP34	12
XPO1	0.0784807	5.77662	0.106813	0.743802	Endothelium	XPO1	12
CCT4	-0.00727483	6.94232	0.00135602	0.970625	Endothelium	CCT4	12
COMMD1	-0.022777	6.0477	0.00783155	0.929482	Endothelium	COMMD1	12
B3GNT2	0.0238586	5.60466	0.00321247	0.954801	Endothelium	B3GNT2	12
MDH1	-0.00269099	5.49444	0.000129702	0.990913	Endothelium	MDH1	12
UGP2	0.00434336	6.61497	0.000382183	0.984403	Endothelium	UGP2	12
AFTPH	0.196607	5.43888	0.620581	0.430831	Endothelium	AFTPH	12
SERTAD2	0.0698833	5.50304	0.0586833	0.808589	Endothelium	SERTAD2	12
CEP68	0.126048	6.60779	0.424114	0.514891	Endothelium	CEP68	12
RAB1A	0.0242311	6.95509	0.0114303	0.914858	Endothelium	RAB1A	12
ACTR2	0.15964	7.23595	0.801039	0.370783	Endothelium	ACTR2	12
C1D	-0.157502	5.51012	0.293734	0.587838	Endothelium	C1D	12
PNO1	0.278446	5.23156	0.934903	0.333592	Endothelium	PNO1	12
CNRIP1	-0.311133	5.88879	2.14568	0.142972	Endothelium	CNRIP1	12
NFU1	0.179331	5.29159	0.476008	0.490236	Endothelium	NFU1	12
AAK1	0.391368	6.54704	4.0018	0.0454517	Endothelium	AAK1	12
ANXA4	-0.00899041	5.8868	0.00113873	0.97308	Endothelium	ANXA4	12
SNRNP27	0.153696	6.11398	0.289627	0.59046	Endothelium	SNRNP27	12
PCBP1	0.0789999	7.77915	0.138188	0.710089	Endothelium	PCBP1	12
TIA1	0.0781997	5.48842	0.0897001	0.764559	Endothelium	TIA1	12
PCYOX1	0.0681238	5.23318	0.044936	0.832122	Endothelium	PCYOX1	12
SNRPG	0.153099	7.70219	0.39153	0.531496	Endothelium	SNRPG	12
NAGK	-0.254842	5.24889	0.732687	0.392014	Endothelium	NAGK	12
MPHOSPH10	0.222276	6.39538	1.42282	0.23294	Endothelium	MPHOSPH10	12
ZNF638	0.0347492	6.84274	0.021704	0.882877	Endothelium	ZNF638	12
DYSF	0.849112	5.72406	6.00634	0.0142546	Endothelium	DYSF	12
CCT7	-0.172562	6.52439	0.405382	0.524323	Endothelium	CCT7	12
TPRKB	-0.330313	5.98301	1.93714	0.163979	Endothelium	TPRKB	12
DUSP11	-0.46213	5.25368	3.5027	0.0612689	Endothelium	DUSP11	12
DGUOK	-0.312393	6.05268	1.42752	0.23217	Endothelium	DGUOK	12
BOLA3	0.394855	5.49213	2.69326	0.100774	Endothelium	BOLA3	12
MOB1A	0.0411512	6.18491	0.0380112	0.845421	Endothelium	MOB1A	12
WDR54	-0.586217	5.1871	3.41719	0.0645207	Endothelium	WDR54	12
AUP1	-0.169907	5.9513	0.43335	0.51035	Endothelium	AUP1	12
HTRA2	0.0245491	5.37033	0.0104573	0.918549	Endothelium	HTRA2	12
POLE4	-0.0817461	7.47906	0.146077	0.702313	Endothelium	POLE4	12
TACR1	0.441659	6.02173	1.54827	0.213391	Endothelium	TACR1	12
MRPL19	0.108551	5.6571	0.181186	0.670356	Endothelium	MRPL19	12
SUCLG1	-0.12373	6.06559	0.181245	0.670306	Endothelium	SUCLG1	12
TMSB10	0.114624	12.1816	0.428909	0.512525	Endothelium	TMSB10	12
TCF7L1	-0.0841433	5.42078	0.107523	0.742982	Endothelium	TCF7L1	12
TGOLN2	-0.0602104	7.02311	0.071595	0.789028	Endothelium	TGOLN2	12
MAT2A	0.182198	6.68626	0.410598	0.521666	Endothelium	MAT2A	12
VAMP5	-0.0565046	8.80922	0.0545977	0.815248	Endothelium	VAMP5	12
RNF181	-0.145433	6.58008	0.382989	0.536008	Endothelium	RNF181	12
ATOH8	-0.9719	5.18316	7.09515	0.0077293	Endothelium	ATOH8	12
IMMT	0.386054	5.7305	2.00995	0.156271	Endothelium	IMMT	12
CHMP3	-0.081975	7.2476	0.102093	0.749333	Endothelium	CHMP3	12
CYTOR	0.170142	5.88854	0.326953	0.567459	Endothelium	CYTOR	12
KRCC1	-0.37698	5.56814	1.40625	0.235679	Endothelium	KRCC1	12
RPIA	-0.417427	5.09939	1.61965	0.203141	Endothelium	RPIA	12
MRPS5	0.217688	6.13879	0.922097	0.336925	Endothelium	MRPS5	12
ANKRD36C	0.236829	5.85575	0.69894	0.40314	Endothelium	ANKRD36C	12
STARD7	0.0529244	5.54736	0.0410603	0.839422	Endothelium	STARD7	12
TMEM127	0.320846	5.1571	1.47777	0.224123	Endothelium	TMEM127	12
CIAO1	0.07775	5.32317	0.0888946	0.765587	Endothelium	CIAO1	12
SNRNP200	0.0204039	5.98477	0.00481669	0.944669	Endothelium	SNRNP200	12
ARID5A	0.344555	5.96506	1.30618	0.253088	Endothelium	ARID5A	12
SEMA4C	-0.492939	5.1624	2.86924	0.0902875	Endothelium	SEMA4C	12
ANKRD36	-0.0441965	5.43461	0.0174242	0.894984	Endothelium	ANKRD36	12
COX5B	0.0214663	8.28757	0.0100031	0.920332	Endothelium	COX5B	12
ACTR1B	-0.312291	5.26116	1.54194	0.21433	Endothelium	ACTR1B	12
TMEM131	0.437105	5.18525	2.46252	0.116591	Endothelium	TMEM131	12
COA5	-0.352575	5.35758	1.97169	0.160268	Endothelium	COA5	12
UNC50	-0.695012	5.63487	4.5494	0.0329302	Endothelium	UNC50	12
MGAT4A	0.110436	6.03546	0.281722	0.595575	Endothelium	MGAT4A	12
MITD1	0.053296	5.96577	0.0317018	0.858684	Endothelium	MITD1	12
TXNDC9	-0.299096	5.77168	1.47418	0.224687	Endothelium	TXNDC9	12
EIF5B	0.172928	7.8362	0.677632	0.410403	Endothelium	EIF5B	12
REV1	-0.177467	6.00314	0.729104	0.393174	Endothelium	REV1	12
PDCL3	-0.149244	5.4956	0.295722	0.586577	Endothelium	PDCL3	12
RPL31	-0.0410398	11.0538	0.036559	0.848366	Endothelium	RPL31	12
MAP4K4	0.617595	6.62791	6.05249	0.0138867	Endothelium	MAP4K4	12
IL1R1	0.196317	6.2575	0.436447	0.508842	Endothelium	IL1R1	12
C2orf49	-0.155545	5.47887	0.32821	0.566715	Endothelium	C2orf49	12
GCC2	0.179183	6.86449	0.458382	0.498381	Endothelium	GCC2	12
LIMS1	-0.223999	7.61353	0.700154	0.402732	Endothelium	LIMS1	12
RANBP2	0.00569646	6.04725	0.000488343	0.982369	Endothelium	RANBP2	12
SEPT10	-0.0666691	6.73204	0.0874724	0.767415	Endothelium	SEPT10	12
MALL	0.341764	7.22271	1.55682	0.212132	Endothelium	MALL	12
SMIM37	0.605766	6.09852	8.22367	0.00413475	Endothelium	SMIM37	12
ZC3H6	-0.0663024	5.32057	0.0567466	0.811714	Endothelium	ZC3H6	12
CHCHD5	-0.207314	5.73688	0.77258	0.37942	Endothelium	CHCHD5	12
SLC20A1	-0.0618947	5.89438	0.0249445	0.874506	Endothelium	SLC20A1	12
ACTR3	0.0790433	7.06179	0.115304	0.734185	Endothelium	ACTR3	12
DDX18	0.05529	7.36858	0.0747618	0.784526	Endothelium	DDX18	12
CCDC93	0.0192355	5.13424	0.00440723	0.94707	Endothelium	CCDC93	12
DBI	0.192204	7.44112	0.721761	0.395567	Endothelium	DBI	12
RALB	0.0712416	6.81545	0.127723	0.720805	Endothelium	RALB	12
INHBB	0.226623	5.23466	0.751611	0.385967	Endothelium	INHBB	12
NIFK	-0.0582479	6.0733	0.0676412	0.794803	Endothelium	NIFK	12
TSN	-0.425003	5.36263	2.77332	0.0958469	Endothelium	TSN	12
GYPC	-0.415194	6.24303	2.11713	0.14566	Endothelium	GYPC	12
MAP3K2	0.0957782	5.83149	0.16782	0.682056	Endothelium	MAP3K2	12
IWS1	0.157158	5.83869	0.314106	0.575171	Endothelium	IWS1	12
LIMS2	-0.0337208	6.81018	0.0117097	0.913828	Endothelium	LIMS2	12
WDR33	-0.0860856	6.24582	0.157067	0.691872	Endothelium	WDR33	12
MZT2B	0.0695728	7.28821	0.0998953	0.751955	Endothelium	MZT2B	12
CCDC115	-0.522143	5.72799	3.02987	0.0817447	Endothelium	CCDC115	12
IMP4	-0.500752	5.71007	3.24551	0.0716193	Endothelium	IMP4	12
PTPN18	-0.565658	5.15285	3.22533	0.072507	Endothelium	PTPN18	12
PLEKHB2	0.207213	6.0445	0.883314	0.347296	Endothelium	PLEKHB2	12
MZT2A	-0.193078	5.68854	0.44865	0.502977	Endothelium	MZT2A	12
UBXN4	0.0750976	7.94871	0.136396	0.71189	Endothelium	UBXN4	12
DARS	0.0588628	6.07233	0.0741591	0.785375	Endothelium	DARS	12
MBD5	0.219403	5.28573	0.564842	0.452316	Endothelium	MBD5	12
EPC2	0.0920469	5.20388	0.134243	0.714073	Endothelium	EPC2	12
MMADHC	0.284443	6.09659	2.03969	0.153241	Endothelium	MMADHC	12
RBM43	-0.301502	5.36561	0.777993	0.377756	Endothelium	RBM43	12
NMI	-0.164255	5.85051	0.536812	0.463757	Endothelium	NMI	12
RIF1	0.301686	6.24313	2.12816	0.144614	Endothelium	RIF1	12
PRPF40A	-0.107812	7.01609	0.289301	0.590669	Endothelium	PRPF40A	12
NR4A2	-0.562137	6.6909	2.65863	0.10299	Endothelium	NR4A2	12
PKP4	0.391248	7.76858	2.48681	0.114805	Endothelium	PKP4	12
TANC1	0.335313	5.66448	1.50984	0.219164	Endothelium	TANC1	12
BAZ2B	-0.073757	7.49529	0.132288	0.716071	Endothelium	BAZ2B	12
MARCH7	-0.0266226	6.17181	0.0107174	0.917546	Endothelium	MARCH7	12
RBMS1	0.00810244	7.2575	0.00156854	0.968408	Endothelium	RBMS1	12
TANK	0.557081	5.54162	4.57643	0.0324147	Endothelium	TANK	12
PSMD14	-0.0306341	5.67214	0.00838556	0.927038	Endothelium	PSMD14	12
IFIH1	-0.874637	5.68718	8.85639	0.00292065	Endothelium	IFIH1	12
GCA	-0.0167953	5.31157	0.00238547	0.961046	Endothelium	GCA	12
COBLL1	0.157715	5.69172	0.403898	0.525083	Endothelium	COBLL1	12
NOSTRIN	-0.250321	7.98766	1.60828	0.204734	Endothelium	NOSTRIN	12
PPIG	0.108962	7.65208	0.237819	0.625786	Endothelium	PPIG	12
SSB	0.149542	7.54101	0.442007	0.506155	Endothelium	SSB	12
METTL5	0.0545309	6.00496	0.0668809	0.795934	Endothelium	METTL5	12
GORASP2	-0.116242	5.4836	0.23346	0.62897	Endothelium	GORASP2	12
TLK1	-0.207165	5.81864	0.970705	0.324504	Endothelium	TLK1	12
DYNC1I2	0.0365744	7.78363	0.0243508	0.875996	Endothelium	DYNC1I2	12
HAT1	-0.319491	5.80942	1.44991	0.228542	Endothelium	HAT1	12
ITGA6	0.0971375	8.29801	0.166087	0.683613	Endothelium	ITGA6	12
RAPGEF4	0.00878669	6.05377	0.000459334	0.982901	Endothelium	RAPGEF4	12
MAP3K20	-0.258211	5.15946	0.643798	0.422339	Endothelium	MAP3K20	12
SP3	-0.100808	5.18151	0.158932	0.690141	Endothelium	SP3	12
OLA1	-0.33163	5.94604	2.19365	0.138581	Endothelium	OLA1	12
CIR1	-0.242755	6.63201	1.40342	0.236152	Endothelium	CIR1	12
WIPF1	0.383385	5.23679	1.90433	0.167595	Endothelium	WIPF1	12
ATF2	0.316148	5.22151	1.55248	0.21277	Endothelium	ATF2	12
ATP5MC3	-0.389135	6.43276	1.10815	0.292485	Endothelium	ATP5MC3	12
HOXD8	0.100815	5.62822	0.126933	0.721633	Endothelium	HOXD8	12
MTX2	0.0377236	5.69118	0.021905	0.88234	Endothelium	MTX2	12
LINC01116	0.134135	5.49365	0.234412	0.628272	Endothelium	LINC01116	12
HNRNPA3	0.285474	8.29774	2.44038	0.118248	Endothelium	HNRNPA3	12
NFE2L2	-0.0635155	7.67958	0.0760587	0.782711	Endothelium	NFE2L2	12
PRKRA	-0.371203	5.17266	1.26809	0.260126	Endothelium	PRKRA	12
PLEKHA3	-0.513761	5.77523	2.28132	0.13094	Endothelium	PLEKHA3	12
CWC22	-0.262707	5.78024	1.07519	0.299775	Endothelium	CWC22	12
UBE2E3	0.0453784	5.98228	0.0385933	0.844257	Endothelium	UBE2E3	12
SSFA2	0.448478	7.09799	3.51251	0.060907	Endothelium	SSFA2	12
DNAJC10	0.330282	6.19944	1.27831	0.258214	Endothelium	DNAJC10	12
NCKAP1	0.092625	6.36474	0.198578	0.655871	Endothelium	NCKAP1	12
ZC3H15	0.296868	7.15766	2.04454	0.152753	Endothelium	ZC3H15	12
CALCRL	0.745216	8.7366	6.1985	0.0127859	Endothelium	CALCRL	12
TFPI	-0.289234	7.88509	0.686154	0.407476	Endothelium	TFPI	12
GULP1	0.108794	5.59899	0.229207	0.632112	Endothelium	GULP1	12
SLC40A1	-0.134664	5.12349	0.188082	0.664518	Endothelium	SLC40A1	12
ASNSD1	0.270017	5.52585	0.918581	0.337848	Endothelium	ASNSD1	12
ORMDL1	-0.186147	6.14396	0.800807	0.370852	Endothelium	ORMDL1	12
HIBCH	-0.299982	5.8734	0.933637	0.33392	Endothelium	HIBCH	12
INPP1	-0.109942	6.72154	0.289014	0.590853	Endothelium	INPP1	12
GLS	0.267296	5.84284	0.570254	0.450158	Endothelium	GLS	12
STAT1	-0.0016641	6.29709	4.57912e-05	0.994601	Endothelium	STAT1	12
MYO1B	0.25552	5.60863	0.462745	0.496344	Endothelium	MYO1B	12
CAVIN2	-0.332257	7.93983	1.20928	0.271475	Endothelium	CAVIN2	12
SLC39A10	-0.0733453	6.15195	0.112664	0.737131	Endothelium	SLC39A10	12
HECW2	0.589834	5.5768	1.97493	0.159925	Endothelium	HECW2	12
SF3B1	0.129523	7.3001	0.354465	0.551596	Endothelium	SF3B1	12
COQ10B	-0.186068	5.97432	0.389848	0.532379	Endothelium	COQ10B	12
HSPD1	-0.0245346	7.71652	0.0151408	0.902069	Endothelium	HSPD1	12
HSPE1	0.115774	7.72167	0.289286	0.590679	Endothelium	HSPE1	12
MOB4	-0.476854	5.79669	2.82953	0.0925457	Endothelium	MOB4	12
SPATS2L	-0.113479	6.10068	0.198279	0.656113	Endothelium	SPATS2L	12
BZW1	-0.264958	7.40883	1.18998	0.275333	Endothelium	BZW1	12
CLK1	-0.0780313	7.14403	0.130876	0.717525	Endothelium	CLK1	12
NDUFB3	0.112692	6.72226	0.191304	0.661834	Endothelium	NDUFB3	12
CFLAR	0.0552042	7.7286	0.0726618	0.7875	Endothelium	CFLAR	12
CASP10	-0.103849	5.62979	0.190529	0.662477	Endothelium	CASP10	12
SUMO1	-0.282419	7.29556	1.063	0.302531	Endothelium	SUMO1	12
NOP58	-0.153318	6.13764	0.349494	0.5544	Endothelium	NOP58	12
BMPR2	0.37328	7.79206	3.49619	0.0615102	Endothelium	BMPR2	12
NBEAL1	0.0786064	5.88966	0.0891865	0.765214	Endothelium	NBEAL1	12
CYP20A1	-0.095492	5.28153	0.141698	0.706599	Endothelium	CYP20A1	12
ABI2	-0.223586	5.72878	0.737104	0.39059	Endothelium	ABI2	12
NRP2	-0.247882	6.63219	1.19477	0.274369	Endothelium	NRP2	12
INO80D	0.375429	5.5823	2.48819	0.114704	Endothelium	INO80D	12
NDUFS1	0.271988	5.56876	1.00178	0.316881	Endothelium	NDUFS1	12
EEF1B2	-0.0482323	9.57745	0.0619832	0.803388	Endothelium	EEF1B2	12
KLF7	-0.0407791	6.32688	0.0221536	0.881679	Endothelium	KLF7	12
CREB1	0.281463	6.00585	1.22201	0.268966	Endothelium	CREB1	12
CCNYL1	0.251658	5.15668	0.58587	0.444021	Endothelium	CCNYL1	12
XRCC5	-0.0339668	7.78414	0.0270732	0.869307	Endothelium	XRCC5	12
RPL37A	0.444021	11.4857	3.47918	0.0621456	Endothelium	RPL37A	12
IGFBP2	-0.17108	7.1022	0.132356	0.716002	Endothelium	IGFBP2	12
TNS1	-0.281192	5.56472	1.12665	0.28849	Endothelium	TNS1	12
ARPC2	0.0496441	8.65372	0.0480746	0.826448	Endothelium	ARPC2	12
AAMP	0.146767	5.91602	0.238938	0.624974	Endothelium	AAMP	12
PNKD	-0.387798	6.12794	2.95579	0.0855703	Endothelium	PNKD	12
TMBIM1	0.419301	5.8125	2.95239	0.0857508	Endothelium	TMBIM1	12
CTDSP1	-0.487154	5.57375	3.60841	0.0574879	Endothelium	CTDSP1	12
CNPPD1	0.112119	5.07951	0.153981	0.69476	Endothelium	CNPPD1	12
ZFAND2B	-0.286964	5.06769	1.17508	0.278361	Endothelium	ZFAND2B	12
DNPEP	-0.00327956	5.80239	0.00018881	0.989037	Endothelium	DNPEP	12
EPHA4	0.697018	6.20884	7.05679	0.00789654	Endothelium	EPHA4	12
ACSL3	-0.365889	5.40487	1.808	0.178749	Endothelium	ACSL3	12
WDFY1	0.248638	5.8183	1.31925	0.250726	Endothelium	WDFY1	12
CUL3	0.14925	5.32041	0.24631	0.619685	Endothelium	CUL3	12
MFF	0.0799426	5.09819	0.108269	0.742124	Endothelium	MFF	12
TRIP12	0.160087	6.35508	0.450569	0.502065	Endothelium	TRIP12	12
SP110	0.206543	6.82614	0.82349	0.364162	Endothelium	SP110	12
SP140L	0.314378	5.41092	1.23634	0.266177	Endothelium	SP140L	12
SP100	-0.0483768	7.76673	0.0626488	0.802357	Endothelium	SP100	12
PSMD1	0.153452	6.29975	0.443416	0.505478	Endothelium	PSMD1	12
NCL	0.253885	8.68171	1.26152	0.261364	Endothelium	NCL	12
PTMA	0.131346	12.4707	0.591742	0.441746	Endothelium	PTMA	12
EIF4E2	0.0102337	5.41913	0.00173946	0.966732	Endothelium	EIF4E2	12
GIGYF2	0.0349464	6.2652	0.0186424	0.891397	Endothelium	GIGYF2	12
COPS8	-0.0869602	5.84147	0.0913057	0.762524	Endothelium	COPS8	12
LRRFIP1	-0.184212	8.93818	0.975937	0.323204	Endothelium	LRRFIP1	12
NDUFA10	-0.0872076	6.25329	0.131309	0.717079	Endothelium	NDUFA10	12
COPS9	0.375067	7.61866	2.379	0.122976	Endothelium	COPS9	12
PPP1R7	-0.283476	5.57854	1.76349	0.18419	Endothelium	PPP1R7	12
HDLBP	0.146402	6.2746	0.255954	0.612913	Endothelium	HDLBP	12
SEPT2	0.056478	7.56733	0.068283	0.793853	Endothelium	SEPT2	12
STK25	0.551453	5.58048	4.66177	0.0308413	Endothelium	STK25	12
TRNT1	0.305659	5.43849	1.10605	0.292943	Endothelium	TRNT1	12
CRBN	-0.238482	6.98773	1.2936	0.255386	Endothelium	CRBN	12
ITPR1	0.0707663	5.24407	0.0398568	0.841761	Endothelium	ITPR1	12
BHLHE40	0.0568594	6.3078	0.0177686	0.893957	Endothelium	BHLHE40	12
LMCD1	0.0101004	7.97557	0.00164967	0.967602	Endothelium	LMCD1	12
THUMPD3-AS1	-0.220925	6.59164	0.928578	0.335233	Endothelium	THUMPD3-AS1	12
SETD5	0.122877	6.5817	0.398421	0.527906	Endothelium	SETD5	12
ARPC4	-0.139368	6.50511	0.525161	0.468648	Endothelium	ARPC4	12
JAGN1	-0.649748	5.23392	4.29553	0.0382127	Endothelium	JAGN1	12
EMC3	-0.0926025	5.96961	0.12961	0.718837	Endothelium	EMC3	12
BRK1	-0.127716	8.04243	0.360555	0.548198	Endothelium	BRK1	12
SEC13	-0.180319	5.36995	0.402543	0.525779	Endothelium	SEC13	12
HRH1	0.65352	6.16401	6.67767	0.00976282	Endothelium	HRH1	12
VGLL4	0.215001	7.08755	1.1405	0.285547	Endothelium	VGLL4	12
RAF1	-0.0288337	5.43362	0.011811	0.913457	Endothelium	RAF1	12
RPL32	-0.113456	12.1324	0.349069	0.55464	Endothelium	RPL32	12
IQSEC1	0.380676	5.20942	1.08533	0.297508	Endothelium	IQSEC1	12
FBLN2	-0.194565	6.13025	0.431598	0.511206	Endothelium	FBLN2	12
TMEM43	0.0786075	5.75375	0.095171	0.757703	Endothelium	TMEM43	12
XPC	0.385972	6.2053	2.32368	0.127419	Endothelium	XPC	12
LSM3	-0.165351	6.76485	0.873005	0.350125	Endothelium	LSM3	12
SLC6A6	0.480575	6.03078	0.622783	0.430015	Endothelium	SLC6A6	12
CCDC174	-0.111623	5.78251	0.237177	0.626253	Endothelium	CCDC174	12
FGD5	0.248225	5.75242	1.09567	0.295218	Endothelium	FGD5	12
FGD5-AS1	0.0637373	6.02863	0.0762515	0.782443	Endothelium	FGD5-AS1	12
MRPS25	0.180077	5.27282	0.546606	0.459708	Endothelium	MRPS25	12
SH3BP5	-0.350853	8.66813	1.66746	0.196599	Endothelium	SH3BP5	12
ANKRD28	0.600613	6.66773	6.65952	0.00986272	Endothelium	ANKRD28	12
DPH3	-0.213672	5.13659	0.665905	0.414483	Endothelium	DPH3	12
RFTN1	-0.218874	5.69377	0.256872	0.612277	Endothelium	RFTN1	12
TBC1D5	0.27552	5.86373	0.737696	0.3904	Endothelium	TBC1D5	12
RAB5A	-0.0518227	6.38533	0.0239191	0.877091	Endothelium	RAB5A	12
ZNF385D	0.540783	7.99746	4.82993	0.0279697	Endothelium	ZNF385D	12
UBE2E2	0.504185	5.26335	2.47417	0.11573	Endothelium	UBE2E2	12
UBE2E1	-0.117505	5.635	0.23629	0.626898	Endothelium	UBE2E1	12
RPL15	-0.272793	11.5991	2.24957	0.133651	Endothelium	RPL15	12
NR1D2	0.0136175	5.82936	0.00226342	0.962055	Endothelium	NR1D2	12
TOP2B	0.376059	5.1081	1.98223	0.159155	Endothelium	TOP2B	12
NGLY1	0.217221	5.1516	0.804252	0.369825	Endothelium	NGLY1	12
CMC1	-0.0635085	5.42446	0.0438834	0.834071	Endothelium	CMC1	12
RBMS3	0.250643	5.68113	0.948381	0.330132	Endothelium	RBMS3	12
TGFBR2	-0.0431619	8.52212	0.0382857	0.844871	Endothelium	TGFBR2	12
STT3B	0.109429	5.30148	0.162209	0.68713	Endothelium	STT3B	12
CMTM8	-0.401326	6.01365	1.62755	0.202043	Endothelium	CMTM8	12
CMTM6	-0.432011	6.0132	3.86042	0.0494379	Endothelium	CMTM6	12
DYNC1LI1	0.0921586	5.80738	0.180978	0.670534	Endothelium	DYNC1LI1	12
CRTAP	-0.0364783	6.59742	0.0248471	0.874749	Endothelium	CRTAP	12
PDCD6IP	0.0390016	6.25797	0.0251996	0.873871	Endothelium	PDCD6IP	12
LRRFIP2	0.147182	6.04573	0.324396	0.568978	Endothelium	LRRFIP2	12
GOLGA4	0.126343	7.63554	0.240457	0.623876	Endothelium	GOLGA4	12
ACAA1	-0.121396	5.28578	0.169782	0.680306	Endothelium	ACAA1	12
WDR48	-0.0171394	4.97665	0.0024835	0.960254	Endothelium	WDR48	12
CSRNP1	-0.207179	6.01989	0.547599	0.4593	Endothelium	CSRNP1	12
RPSA	-0.331238	9.92657	2.03963	0.153247	Endothelium	RPSA	12
MYRIP	-0.494284	5.60137	1.99112	0.158224	Endothelium	MYRIP	12
EIF1B	-0.0974106	6.56174	0.100086	0.751727	Endothelium	EIF1B	12
RPL14	-0.143508	10.2925	0.525637	0.468447	Endothelium	RPL14	12
CTNNB1	0.0421956	6.93364	0.0371567	0.847146	Endothelium	CTNNB1	12
SEC22C	-0.196844	5.29079	0.448644	0.50298	Endothelium	SEC22C	12
SS18L2	-0.199968	5.66797	0.456233	0.49939	Endothelium	SS18L2	12
NKTR	0.0434936	8.11392	0.0305236	0.861308	Endothelium	NKTR	12
SNRK	-0.21265	6.92633	0.687498	0.407017	Endothelium	SNRK	12
ABHD5	0.249681	5.8854	0.834593	0.360948	Endothelium	ABHD5	12
KIAA1143	0.219153	6.20152	0.804051	0.369885	Endothelium	KIAA1143	12
ZDHHC3	0.145096	5.35067	0.264839	0.606815	Endothelium	ZDHHC3	12
EXOSC7	-0.190417	5.10786	0.39106	0.531743	Endothelium	EXOSC7	12
CCDC12	-0.35453	6.28415	2.76801	0.0961654	Endothelium	CCDC12	12
SETD2	0.227696	5.86048	0.426575	0.513675	Endothelium	SETD2	12
KIF9	0.0897956	5.32387	0.124785	0.723901	Endothelium	KIF9	12
SMARCC1	0.54204	5.95473	4.01848	0.0450043	Endothelium	SMARCC1	12
MAP4	-0.0181263	7.26037	0.00579958	0.939296	Endothelium	MAP4	12
TMA7	0.138987	8.84354	0.33382	0.563418	Endothelium	TMA7	12
SHISA5	0.285619	6.54119	1.66227	0.197297	Endothelium	SHISA5	12
UQCRC1	-0.31485	5.70879	1.05305	0.304806	Endothelium	UQCRC1	12
IP6K2	-0.0236986	5.57045	0.0069522	0.93355	Endothelium	IP6K2	12
PRKAR2A	0.182137	6.14345	0.546408	0.459789	Endothelium	PRKAR2A	12
ARIH2	0.437068	5.5939	3.20237	0.0735317	Endothelium	ARIH2	12
NDUFAF3	0.11224	6.86148	0.213085	0.64436	Endothelium	NDUFAF3	12
IMPDH2	0.0222476	6.30095	0.0068925	0.933835	Endothelium	IMPDH2	12
QARS	-0.355449	6.17068	2.1849	0.13937	Endothelium	QARS	12
LAMB2	-0.0194594	5.81281	0.00675363	0.934503	Endothelium	LAMB2	12
USP4	0.0251285	5.58175	0.00684446	0.934065	Endothelium	USP4	12
RHOA	-0.136433	8.49877	0.523713	0.469262	Endothelium	RHOA	12
DAG1	0.120474	5.02422	0.133361	0.714973	Endothelium	DAG1	12
RBM6	0.0339925	6.13037	0.0160635	0.899145	Endothelium	RBM6	12
RBM5	0.141722	6.34349	0.315625	0.574249	Endothelium	RBM5	12
GNAI2	0.00727166	8.52886	0.00121718	0.972169	Endothelium	GNAI2	12
IFRD2	0.0452319	5.35798	0.0216624	0.882989	Endothelium	IFRD2	12
HYAL2	-0.26745	8.34051	1.14283	0.285056	Endothelium	HYAL2	12
TUSC2	-0.520122	5.31086	3.78537	0.0517024	Endothelium	TUSC2	12
RASSF1	-0.183499	5.42087	0.585894	0.444011	Endothelium	RASSF1	12
MANF	0.106417	6.47927	0.165663	0.683996	Endothelium	MANF	12
TEX264	0.099642	6.10324	0.182791	0.668985	Endothelium	TEX264	12
ABHD14B	-0.0238783	5.44896	0.00764749	0.930314	Endothelium	ABHD14B	12
RPL29	-0.308819	10.768	2.63602	0.104465	Endothelium	RPL29	12
TWF2	0.121709	5.68038	0.211068	0.645931	Endothelium	TWF2	12
WDR82	-0.204307	5.70203	0.704117	0.401404	Endothelium	WDR82	12
SMIM4	0.126265	5.48476	0.214945	0.642919	Endothelium	SMIM4	12
PBRM1	-0.18567	5.96907	0.419422	0.517225	Endothelium	PBRM1	12
GNL3	0.247194	6.44902	1.13104	0.287553	Endothelium	GNL3	12
SPCS1	-0.0574467	7.6503	0.0632874	0.801374	Endothelium	SPCS1	12
TKT	0.525282	5.97037	2.75639	0.0968669	Endothelium	TKT	12
DCP1A	0.0173022	5.47607	0.0039415	0.949941	Endothelium	DCP1A	12
SELENOK	-0.171504	7.31804	0.715931	0.397482	Endothelium	SELENOK	12
CCDC66	-0.726741	5.74654	9.2891	0.00230521	Endothelium	CCDC66	12
FAM208A	0.10795	5.61723	0.142258	0.706047	Endothelium	FAM208A	12
ARHGEF3	0.126639	5.74271	0.310906	0.577125	Endothelium	ARHGEF3	12
APPL1	0.0673083	7.11292	0.10285	0.748436	Endothelium	APPL1	12
ARF4	-0.16509	6.36965	0.466772	0.494476	Endothelium	ARF4	12
SLMAP	0.185039	5.2209	0.550322	0.458186	Endothelium	SLMAP	12
FLNB	0.0674722	6.8903	0.101916	0.749542	Endothelium	FLNB	12
DNASE1L3	-1.06095	6.61195	4.27324	0.0387171	Endothelium	DNASE1L3	12
PDHB	-0.222802	6.09215	0.848581	0.356954	Endothelium	PDHB	12
FAM107A	-0.395552	6.25543	1.12921	0.287943	Endothelium	FAM107A	12
PTPRG	0.409092	6.67369	1.66036	0.197555	Endothelium	PTPRG	12
THOC7	0.154551	6.28398	0.514412	0.473235	Endothelium	THOC7	12
PSMD6	-0.283172	5.96408	1.43789	0.230481	Endothelium	PSMD6	12
ADAMTS9	0.763343	7.48055	4.67479	0.0306084	Endothelium	ADAMTS9	12
MAGI1	-0.379246	6.84291	1.53067	0.216013	Endothelium	MAGI1	12
SUCLG2	-0.242904	5.7832	0.820873	0.364925	Endothelium	SUCLG2	12
TMF1	0.0383669	6.35027	0.033472	0.854834	Endothelium	TMF1	12
ARL6IP5	-0.0927208	7.72316	0.201426	0.653572	Endothelium	ARL6IP5	12
FRMD4B	0.325037	7.05802	1.62262	0.202727	Endothelium	FRMD4B	12
FOXP1	0.217082	8.29199	1.19084	0.275159	Endothelium	FOXP1	12
RYBP	0.0927767	6.40353	0.107259	0.743287	Endothelium	RYBP	12
PPP4R2	0.132365	6.35074	0.389083	0.532782	Endothelium	PPP4R2	12
ROBO1	0.586155	5.1856	2.98728	0.083921	Endothelium	ROBO1	12
CHMP2B	-0.26241	6.21333	1.40087	0.236577	Endothelium	CHMP2B	12
CGGBP1	-0.0530411	6.04218	0.0581987	0.809366	Endothelium	CGGBP1	12
PROS1	0.397686	5.94158	2.24165	0.134337	Endothelium	PROS1	12
ARL13B	-0.0905794	5.64824	0.0976777	0.754634	Endothelium	ARL13B	12
MTRNR2L12	0.562351	8.13874	0.820344	0.36508	Endothelium	MTRNR2L12	12
CRYBG3	0.878291	6.95214	11.5473	0.000678477	Endothelium	CRYBG3	12
RIOX2	-0.0854	5.61975	0.138578	0.709699	Endothelium	RIOX2	12
CLDND1	-0.233069	5.74976	0.666584	0.414245	Endothelium	CLDND1	12
CMSS1	0.705608	5.75934	4.47956	0.0343026	Endothelium	CMSS1	12
FILIP1L	0.044859	6.21327	0.0260437	0.871794	Endothelium	FILIP1L	12
TFG	0.0483684	6.26138	0.0483432	0.825972	Endothelium	TFG	12
TRMT10C	-0.111765	5.60672	0.222842	0.636883	Endothelium	TRMT10C	12
PCNP	-0.254273	6.72538	1.16079	0.281302	Endothelium	PCNP	12
RPL24	-0.0390519	10.6992	0.0556073	0.813579	Endothelium	RPL24	12
NFKBIZ	0.20782	8.00437	0.423975	0.51496	Endothelium	NFKBIZ	12
CBLB	0.598798	5.21336	4.03525	0.0445592	Endothelium	CBLB	12
BBX	0.0904057	6.97021	0.181699	0.669917	Endothelium	BBX	12
CD47	-0.0942954	5.95434	0.115388	0.734092	Endothelium	CD47	12
IFT57	-0.289153	5.7491	1.30112	0.254008	Endothelium	IFT57	12
CD200	0.274305	7.27781	1.42115	0.233214	Endothelium	CD200	12
ATG3	-0.143739	6.09133	0.41779	0.518042	Endothelium	ATG3	12
CCDC80	0.208983	5.16264	0.337113	0.561501	Endothelium	CCDC80	12
ATP6V1A	-0.260225	5.12255	0.919087	0.337715	Endothelium	ATP6V1A	12
QTRT2	0.180843	5.15097	0.386233	0.534286	Endothelium	QTRT2	12
ZBTB20	-0.0380095	8.56113	0.0410114	0.839516	Endothelium	ZBTB20	12
ARHGAP31	-0.00471588	5.92676	0.000328897	0.985531	Endothelium	ARHGAP31	12
POGLUT1	0.326015	5.25828	1.10942	0.292207	Endothelium	POGLUT1	12
TIMMDC1	0.302944	6.51193	1.78452	0.181595	Endothelium	TIMMDC1	12
COX17	0.412588	7.21886	2.95192	0.0857754	Endothelium	COX17	12
GSK3B	0.355072	5.48907	1.46118	0.226742	Endothelium	GSK3B	12
FSTL1	0.776593	5.99692	5.58395	0.0181258	Endothelium	FSTL1	12
NDUFB4	0.199268	7.89032	1.1676	0.279895	Endothelium	NDUFB4	12
GOLGB1	0.375121	7.53402	2.72324	0.098897	Endothelium	GOLGB1	12
FAM162A	-0.117875	6.22677	0.256875	0.612275	Endothelium	FAM162A	12
PARP9	-0.100811	6.08706	0.208682	0.647802	Endothelium	PARP9	12
DTX3L	0.380311	5.19196	1.99803	0.157504	Endothelium	DTX3L	12
PARP14	0.243486	7.55998	1.39379	0.237766	Endothelium	PARP14	12
PDIA5	-0.311931	5.77567	0.849929	0.356573	Endothelium	PDIA5	12
MYLK	-0.0670089	6.59805	0.0645236	0.799484	Endothelium	MYLK	12
CCDC14	-0.335319	5.48189	1.25158	0.263252	Endothelium	CCDC14	12
HEG1	0.305582	8.31431	1.40605	0.235714	Endothelium	HEG1	12
ZNF148	0.0884272	6.29932	0.133481	0.71485	Endothelium	ZNF148	12
SLC41A3	-0.0644167	5.37454	0.0453864	0.831295	Endothelium	SLC41A3	12
MGLL	-0.139057	7.82101	0.350807	0.553657	Endothelium	MGLL	12
SEC61A1	0.177192	5.45746	0.323862	0.569296	Endothelium	SEC61A1	12
RUVBL1	0.177678	5.389	0.409118	0.522418	Endothelium	RUVBL1	12
GATA2	-0.424604	6.13772	2.16021	0.141625	Endothelium	GATA2	12
GATA2-AS1	-0.0240061	5.32358	0.00567584	0.939946	Endothelium	GATA2-AS1	12
RPN1	0.380662	6.19923	2.41936	0.119844	Endothelium	RPN1	12
RAB7A	0.128433	7.12645	0.376931	0.53925	Endothelium	RAB7A	12
ISY1	0.0515628	5.48644	0.0459492	0.830268	Endothelium	ISY1	12
CNBP	-0.467947	7.82967	4.90358	0.0268011	Endothelium	CNBP	12
H1FX	-0.303338	6.63159	0.650544	0.419918	Endothelium	H1FX	12
MBD4	-0.199585	5.83368	0.887862	0.346057	Endothelium	MBD4	12
PLXND1	-0.00762842	6.39246	0.000972923	0.975117	Endothelium	PLXND1	12
MRPL3	0.038259	5.26066	0.0164317	0.898002	Endothelium	MRPL3	12
NPHP3	-0.619389	5.30377	3.93219	0.0473702	Endothelium	NPHP3	12
CDV3	0.119829	6.43949	0.0711623	0.789652	Endothelium	CDV3	12
SLCO2A1	0.348731	7.29401	1.41122	0.234854	Endothelium	SLCO2A1	12
RYK	-0.0774761	5.66184	0.0906995	0.76329	Endothelium	RYK	12
ANAPC13	0.0552467	6.0542	0.0564416	0.812211	Endothelium	ANAPC13	12
CEP63	-0.559176	5.41667	3.23682	0.0720004	Endothelium	CEP63	12
STAG1	0.507528	6.03873	5.43314	0.0197581	Endothelium	STAG1	12
SLC35G2	-0.223174	5.26245	0.416725	0.518576	Endothelium	SLC35G2	12
NCK1	-0.542119	6.03335	5.4132	0.0199851	Endothelium	NCK1	12
COPB2	0.294104	5.89539	1.18186	0.276977	Endothelium	COPB2	12
SLC25A36	-0.207079	6.09467	0.675235	0.411232	Endothelium	SLC25A36	12
ZBTB38	0.347921	7.11802	3.24295	0.0717315	Endothelium	ZBTB38	12
RNF7	0.0559731	7.15773	0.0666359	0.796299	Endothelium	RNF7	12
ATP1B3	0.0745383	7.94965	0.0660571	0.797167	Endothelium	ATP1B3	12
TFDP2	0.0973148	5.65766	0.138212	0.710065	Endothelium	TFDP2	12
XRN1	0.371374	5.90792	2.18312	0.139532	Endothelium	XRN1	12
U2SURP	-0.0174195	7.18383	0.00780427	0.929605	Endothelium	U2SURP	12
PLSCR4	0.0302483	5.65263	0.0107662	0.91736	Endothelium	PLSCR4	12
PLSCR1	-0.115595	7.22702	0.204358	0.651226	Endothelium	PLSCR1	12
GYG1	-0.548995	5.24364	4.89683	0.0269061	Endothelium	GYG1	12
TM4SF18	-0.0284615	7.54062	0.0150815	0.90226	Endothelium	TM4SF18	12
TM4SF1	-0.0204209	10.4915	0.00763228	0.930383	Endothelium	TM4SF1	12
WWTR1	0.243302	7.25424	1.55102	0.212985	Endothelium	WWTR1	12
COMMD2	-0.265613	6.03851	1.23367	0.266694	Endothelium	COMMD2	12
RNF13	-0.263212	6.77268	1.58779	0.207642	Endothelium	RNF13	12
TSC22D2	0.0486826	5.74713	0.0216241	0.883092	Endothelium	TSC22D2	12
SERP1	-0.143978	7.54101	0.591017	0.442026	Endothelium	SERP1	12
EIF2A	-0.201933	6.67424	0.77575	0.378444	Endothelium	EIF2A	12
SELENOT	-0.177283	6.32851	0.627987	0.428095	Endothelium	SELENOT	12
MBNL1	0.552625	7.82091	7.21949	0.00721162	Endothelium	MBNL1	12
DHX36	3.45546e-05	7.35281	6.30083e-08	0.9998	Endothelium	DHX36	12
GMPS	0.150424	5.41788	0.359911	0.548556	Endothelium	GMPS	12
SSR3	-0.243811	6.67879	0.803064	0.370179	Endothelium	SSR3	12
TIPARP	0.102325	5.36145	0.10775	0.742721	Endothelium	TIPARP	12
CCNL1	-0.33929	8.5895	2.26917	0.131971	Endothelium	CCNL1	12
RSRC1	0.0817195	6.26303	0.117279	0.732004	Endothelium	RSRC1	12
MLF1	-0.352225	5.39492	0.700982	0.402454	Endothelium	MLF1	12
GFM1	0.515034	5.22145	4.35308	0.036942	Endothelium	GFM1	12
LXN	-0.231505	5.97873	0.46688	0.494426	Endothelium	LXN	12
SMC4	0.22425	5.87175	0.569613	0.450413	Endothelium	SMC4	12
KPNA4	0.156708	6.02317	0.384966	0.534957	Endothelium	KPNA4	12
PDCD10	0.131317	6.55377	0.38561	0.534616	Endothelium	PDCD10	12
GOLIM4	0.506705	6.34125	6.55916	0.0104345	Endothelium	GOLIM4	12
MECOM	0.0581089	6.87521	0.036288	0.848922	Endothelium	MECOM	12
SEC62	0.128153	8.72208	0.300132	0.5838	Endothelium	SEC62	12
SKIL	-0.0772622	6.60197	0.0570497	0.811221	Endothelium	SKIL	12
RPL22L1	0.313594	6.7036	1.12081	0.289744	Endothelium	RPL22L1	12
FNDC3B	0.162702	5.51733	0.412548	0.520679	Endothelium	FNDC3B	12
TNFSF10	-0.027162	8.76777	0.017447	0.894916	Endothelium	TNFSF10	12
TBL1XR1	0.190781	6.22384	0.642705	0.422733	Endothelium	TBL1XR1	12
PIK3CA	0.166008	5.09357	0.282144	0.595299	Endothelium	PIK3CA	12
GNB4	-0.363975	6.40792	2.79982	0.0942747	Endothelium	GNB4	12
MRPL47	0.0149884	5.84165	0.00322198	0.954734	Endothelium	MRPL47	12
NDUFB5	-0.46284	6.67094	4.41062	0.0357159	Endothelium	NDUFB5	12
TTC14	-0.058013	6.50107	0.0741442	0.785396	Endothelium	TTC14	12
FXR1	0.211257	6.82753	1.03281	0.3095	Endothelium	FXR1	12
DNAJC19	-0.209008	6.17494	0.894296	0.344316	Endothelium	DNAJC19	12
KLHL24	0.379937	5.16443	1.273	0.259204	Endothelium	KLHL24	12
AP2M1	-0.247015	7.38805	1.42548	0.232503	Endothelium	AP2M1	12
PSMD2	0.129606	6.10592	0.333741	0.563465	Endothelium	PSMD2	12
EIF4G1	0.311109	6.70367	1.93078	0.164673	Endothelium	EIF4G1	12
POLR2H	-0.380777	6.00339	2.5668	0.109128	Endothelium	POLR2H	12
MAP3K13	0.0705235	6.72425	0.0853413	0.770185	Endothelium	MAP3K13	12
TMEM41A	-0.179335	5.096	0.301184	0.583141	Endothelium	TMEM41A	12
TRA2B	0.21894	7.71079	0.73386	0.391635	Endothelium	TRA2B	12
DNAJB11	0.0710581	5.45302	0.0905013	0.763541	Endothelium	DNAJB11	12
EIF4A2	-0.378585	7.94578	2.75404	0.0970092	Endothelium	EIF4A2	12
ST6GAL1	-0.201052	5.87104	0.397517	0.528375	Endothelium	ST6GAL1	12
LPP	0.458956	6.99733	3.95918	0.0466165	Endothelium	LPP	12
CCDC50	0.0784729	7.3952	0.152077	0.696558	Endothelium	CCDC50	12
HES1	-0.595049	8.55289	1.30042	0.254137	Endothelium	HES1	12
ATP13A3	1.25317	5.80654	6.95413	0.00836261	Endothelium	ATP13A3	12
TMEM44	-0.181776	5.51662	0.419358	0.517258	Endothelium	TMEM44	12
LSG1	0.172684	5.53874	0.447247	0.503645	Endothelium	LSG1	12
FAM43A	-0.0566153	6.13182	0.0235323	0.878081	Endothelium	FAM43A	12
ACAP2	0.0430002	6.68746	0.0433602	0.835049	Endothelium	ACAP2	12
PPP1R2	-0.310112	6.41031	1.76017	0.184603	Endothelium	PPP1R2	12
MUC20-OT1	-0.40753	6.29559	1.53053	0.216034	Endothelium	MUC20-OT1	12
PCYT1A	0.114208	5.39858	0.216832	0.641464	Endothelium	PCYT1A	12
RNF168	0.18751	5.81234	0.658717	0.417013	Endothelium	RNF168	12
PAK2	0.256422	7.49525	1.30343	0.253588	Endothelium	PAK2	12
SENP5	0.0365743	5.32462	0.0107639	0.917368	Endothelium	SENP5	12
NCBP2	-0.334568	6.06729	1.89339	0.16882	Endothelium	NCBP2	12
NCBP2-AS2	-0.450145	5.37464	2.14874	0.142687	Endothelium	NCBP2-AS2	12
DLG1	0.195323	5.22909	0.555473	0.45609	Endothelium	DLG1	12
FYTTD1	-0.147801	6.02048	0.212993	0.644432	Endothelium	FYTTD1	12
LRCH3	-0.332415	5.13548	1.32102	0.25041	Endothelium	LRCH3	12
RPL35A	-0.00268824	11.4186	0.000155008	0.990066	Endothelium	RPL35A	12
ZNF721	-0.141851	5.47956	0.239478	0.624583	Endothelium	ZNF721	12
ATP5ME	0.327543	7.93592	1.02544	0.311233	Endothelium	ATP5ME	12
CPLX1	-0.236211	5.53865	0.861093	0.353433	Endothelium	CPLX1	12
CTBP1	0.376443	5.21488	1.23275	0.266873	Endothelium	CTBP1	12
MAEA	-0.22458	5.02894	0.500476	0.479291	Endothelium	MAEA	12
SLBP	-0.294287	5.21427	0.608701	0.435277	Endothelium	SLBP	12
MXD4	-0.226657	5.2195	0.334892	0.562792	Endothelium	MXD4	12
TNIP2	-0.383623	5.71566	1.51387	0.21855	Endothelium	TNIP2	12
SH3BP2	-0.410398	5.41472	1.41252	0.234638	Endothelium	SH3BP2	12
ADD1	-0.174916	6.60736	0.675371	0.411185	Endothelium	ADD1	12
MFSD10	-0.50946	5.6514	4.3514	0.0369786	Endothelium	MFSD10	12
RGS12	-0.21472	5.84923	0.752223	0.385773	Endothelium	RGS12	12
LRPAP1	-0.109429	6.25039	0.255894	0.612955	Endothelium	LRPAP1	12
LYAR	0.412817	6.0239	2.53985	0.111005	Endothelium	LYAR	12
MSX1	0.521828	5.19569	4.00713	0.0453081	Endothelium	MSX1	12
CYTL1	-0.348637	7.01822	1.44373	0.229536	Endothelium	CYTL1	12
MRFAP1	-0.219053	7.39698	0.993161	0.318971	Endothelium	MRFAP1	12
MRFAP1L1	0.0330053	5.22444	0.00994037	0.920581	Endothelium	MRFAP1L1	12
BLOC1S4	-1.0363	4.85162	6.40891	0.0113549	Endothelium	BLOC1S4	12
KIAA0232	-0.0751696	5.35985	0.0840573	0.771873	Endothelium	KIAA0232	12
GRPEL1	0.423512	5.65698	2.88006	0.0896826	Endothelium	GRPEL1	12
AFAP1	-0.199368	5.75524	0.605311	0.436559	Endothelium	AFAP1	12
WDR1	0.0520153	6.63489	0.0503395	0.822474	Endothelium	WDR1	12
BOD1L1	0.241415	6.75728	1.11205	0.291637	Endothelium	BOD1L1	12
FBXL5	-0.123962	5.21382	0.154553	0.694222	Endothelium	FBXL5	12
FAM200B	0.105768	5.52097	0.125979	0.722638	Endothelium	FAM200B	12
LDB2	-0.304401	7.91539	2.42438	0.11946	Endothelium	LDB2	12
LAP3	0.228679	7.93806	1.19859	0.273603	Endothelium	LAP3	12
MED28	0.159357	6.18923	0.600371	0.438436	Endothelium	MED28	12
LCORL	-0.371457	5.3507	1.83848	0.17513	Endothelium	LCORL	12
DHX15	0.126508	6.09008	0.348001	0.555247	Endothelium	DHX15	12
RBPJ	-0.067979	6.64939	0.0833771	0.772772	Endothelium	RBPJ	12
STIM2	0.0392045	6.43208	0.0185599	0.891636	Endothelium	STIM2	12
RELL1	1.75426	6.09219	21.9474	2.80225e-06	Endothelium	RELL1	12
PGM2	0.0274293	5.15745	0.0103612	0.918923	Endothelium	PGM2	12
TBC1D1	-0.0148845	6.01226	0.00119766	0.972393	Endothelium	TBC1D1	12
KLF3	-0.157968	7.24605	0.243865	0.621428	Endothelium	KLF3	12
FAM114A1	0.381963	5.82846	1.90449	0.167576	Endothelium	FAM114A1	12
KLHL5	0.272428	5.62345	1.05754	0.303777	Endothelium	KLHL5	12
RFC1	0.312725	6.5859	2.3093	0.128602	Endothelium	RFC1	12
RPL9	-0.245336	11.2809	2.25156	0.13348	Endothelium	RPL9	12
SMIM14	0.0813758	6.16524	0.128688	0.719796	Endothelium	SMIM14	12
UBE2K	0.306195	6.40279	2.35993	0.124488	Endothelium	UBE2K	12
PDS5A	0.418291	5.53	2.68201	0.101487	Endothelium	PDS5A	12
APBB2	0.10336	5.81656	0.17318	0.677301	Endothelium	APBB2	12
LIMCH1	-0.231466	6.73689	1.08085	0.298508	Endothelium	LIMCH1	12
COMMD8	-0.0176864	5.25764	0.00311924	0.955461	Endothelium	COMMD8	12
SLAIN2	-0.0590882	5.4786	0.0573007	0.810814	Endothelium	SLAIN2	12
FRYL	0.385327	6.73906	3.48676	0.0618614	Endothelium	FRYL	12
OCIAD1	-0.236471	7.11126	1.25832	0.261969	Endothelium	OCIAD1	12
OCIAD2	-0.0583357	6.70061	0.0522189	0.819246	Endothelium	OCIAD2	12
FIP1L1	-0.130139	5.70433	0.332479	0.564203	Endothelium	FIP1L1	12
CHIC2	-0.0934197	5.24668	0.0478614	0.826827	Endothelium	CHIC2	12
KDR	-0.15743	7.19451	0.229798	0.631673	Endothelium	KDR	12
TMEM165	-0.0872486	6.93945	0.128355	0.720143	Endothelium	TMEM165	12
CLOCK	-0.384936	5.29843	1.42191	0.23309	Endothelium	CLOCK	12
EXOC1	0.521311	6.28292	4.45549	0.0347892	Endothelium	EXOC1	12
CEP135	0.32387	5.01106	0.93055	0.33472	Endothelium	CEP135	12
SRP72	-0.104997	7.04461	0.252171	0.61555	Endothelium	SRP72	12
REST	-0.277719	6.20283	1.06448	0.302196	Endothelium	REST	12
POLR2B	0.26493	5.70928	0.881814	0.347705	Endothelium	POLR2B	12
IGFBP7	-0.142627	11.3601	0.230033	0.6315	Endothelium	IGFBP7	12
CENPC	0.00910391	6.1198	0.00097354	0.975109	Endothelium	CENPC	12
UBA6	-0.0579104	5.81742	0.0577264	0.810126	Endothelium	UBA6	12
YTHDC1	0.176025	7.23282	0.666532	0.414263	Endothelium	YTHDC1	12
UTP3	0.0671469	5.17997	0.0538297	0.816529	Endothelium	UTP3	12
RUFY3	0.52514	5.92568	3.83856	0.0500867	Endothelium	RUFY3	12
GRSF1	-0.178864	5.43231	0.342691	0.55828	Endothelium	GRSF1	12
ANKRD17	0.123981	6.09041	0.341164	0.559158	Endothelium	ANKRD17	12
CXCL2	-0.401771	6.24486	0.354822	0.551396	Endothelium	CXCL2	12
G3BP2	0.194875	6.46316	0.738522	0.390135	Endothelium	G3BP2	12
USO1	-0.0289054	5.82855	0.0121262	0.912315	Endothelium	USO1	12
SDAD1	0.0643578	5.80717	0.0578433	0.809938	Endothelium	SDAD1	12
SCARB2	-0.140528	6.39987	0.469597	0.493173	Endothelium	SCARB2	12
SEPT11	0.0639383	5.99341	0.0505794	0.822058	Endothelium	SEPT11	12
CCNI	-0.357483	8.77105	3.2535	0.0712711	Endothelium	CCNI	12
CCNG2	0.0196144	5.56525	0.00363582	0.951918	Endothelium	CCNG2	12
CNOT6L	0.102596	6.29552	0.272924	0.601377	Endothelium	CNOT6L	12
MRPL1	-0.048969	5.81798	0.0382057	0.845031	Endothelium	MRPL1	12
HNRNPD	-0.0809799	7.73362	0.154702	0.694082	Endothelium	HNRNPD	12
HNRNPDL	-0.184317	7.42758	0.887593	0.34613	Endothelium	HNRNPDL	12
TMEM150C	0.313811	5.44874	1.19151	0.275025	Endothelium	TMEM150C	12
SEC31A	0.330666	6.30559	1.84452	0.174422	Endothelium	SEC31A	12
COPS4	-0.655076	5.24924	3.73765	0.0531993	Endothelium	COPS4	12
MRPS18C	-0.484394	6.57621	6.51212	0.0107142	Endothelium	MRPS18C	12
AFF1	0.16973	5.77082	0.233524	0.628923	Endothelium	AFF1	12
HSD17B11	-0.210586	7.15719	0.635253	0.425435	Endothelium	HSD17B11	12
NUDT9	0.140016	5.26536	0.241833	0.622886	Endothelium	NUDT9	12
SPARCL1	-0.0598012	12.034	0.0808058	0.776208	Endothelium	SPARCL1	12
SPP1	-0.2541	7.90839	0.162331	0.68702	Endothelium	SPP1	12
ABCG2	-0.736237	6.02528	4.51811	0.0335378	Endothelium	ABCG2	12
PYURF	-0.195245	7.32823	0.829863	0.362312	Endothelium	PYURF	12
MMRN1	0.104729	6.59259	0.0362391	0.849023	Endothelium	MMRN1	12
PDLIM5	0.322708	7.31731	2.45556	0.117109	Endothelium	PDLIM5	12
EIF4E	-0.227799	5.67176	0.668672	0.413515	Endothelium	EIF4E	12
ADH5	-0.39679	6.10518	4.11827	0.0424224	Endothelium	ADH5	12
DNAJB14	0.0396278	6.3075	0.0361736	0.849157	Endothelium	DNAJB14	12
H2AFZ	-0.000698235	8.34068	1.13947e-05	0.997307	Endothelium	H2AFZ	12
EMCN	-0.0322647	8.93713	0.0260706	0.871728	Endothelium	EMCN	12
PPP3CA	0.34445	7.1022	2.00382	0.156904	Endothelium	PPP3CA	12
NFKB1	0.531694	5.51261	3.81105	0.0509155	Endothelium	NFKB1	12
UBE2D3	-0.159086	8.24337	0.670391	0.412915	Endothelium	UBE2D3	12
CISD2	-0.0309568	5.12346	0.00590403	0.938753	Endothelium	CISD2	12
BDH2	-0.0574171	5.5871	0.0604738	0.805749	Endothelium	BDH2	12
PPA2	-0.000474721	5.89992	9.18515e-06	0.997582	Endothelium	PPA2	12
AIMP1	0.0882882	6.50335	0.19158	0.661604	Endothelium	AIMP1	12
RPL34	0.000322792	12.5916	1.44004e-06	0.999043	Endothelium	RPL34	12
OSTC	-0.0451672	6.95684	0.0460684	0.830052	Endothelium	OSTC	12
MCUB	-0.24389	5.94648	0.745196	0.388001	Endothelium	MCUB	12
CFI	-0.11143	6.61112	0.224848	0.635371	Endothelium	CFI	12
GAR1	0.648085	5.57137	8.44721	0.00365604	Endothelium	GAR1	12
FAM241A	-0.31652	6.75837	1.42236	0.233015	Endothelium	FAM241A	12
TIFA	-1.05187	5.68289	6.56013	0.0104289	Endothelium	TIFA	12
LARP7	-0.286655	6.57488	1.59093	0.207193	Endothelium	LARP7	12
SNHG8	0.0553681	8.15596	0.0584822	0.808911	Endothelium	SNHG8	12
USP53	0.195283	6.00232	0.792346	0.373392	Endothelium	USP53	12
C4orf3	-0.061556	7.83906	0.0901969	0.763927	Endothelium	C4orf3	12
ANXA5	0.149419	7.31434	0.602127	0.437767	Endothelium	ANXA5	12
KIAA1109	0.333059	5.94159	1.69111	0.193455	Endothelium	KIAA1109	12
SPRY1	0.872444	9.8985	5.54497	0.0185339	Endothelium	SPRY1	12
PGRMC2	0.46867	5.82924	2.74497	0.0975609	Endothelium	PGRMC2	12
JADE1	0.571888	5.40098	2.76817	0.096156	Endothelium	JADE1	12
ELF2	-0.103618	6.72699	0.253713	0.614472	Endothelium	ELF2	12
NDUFC1	0.112329	7.06714	0.231345	0.630528	Endothelium	NDUFC1	12
NAA15	0.178883	5.61465	0.40596	0.524027	Endothelium	NAA15	12
MGST2	-0.289489	8.10035	2.4732	0.115802	Endothelium	MGST2	12
SCOC	0.145251	5.67615	0.31844	0.572547	Endothelium	SCOC	12
IL15	0.333365	5.16333	1.33256	0.24835	Endothelium	IL15	12
SMARCA5	0.265447	6.97208	1.5546	0.212458	Endothelium	SMARCA5	12
ABCE1	0.267514	6.34862	1.37068	0.241695	Endothelium	ABCE1	12
SMAD1	0.168513	6.71594	0.503103	0.47814	Endothelium	SMAD1	12
LSM6	0.0899901	6.30367	0.147254	0.701173	Endothelium	LSM6	12
RPS3A	-0.202069	11.543	1.20856	0.271617	Endothelium	RPS3A	12
FBXW7	0.389627	5.59519	2.43597	0.11858	Endothelium	FBXW7	12
PLRG1	0.273065	5.10926	0.773831	0.379034	Endothelium	PLRG1	12
CTSO	-0.103942	5.34483	0.184585	0.667462	Endothelium	CTSO	12
FAM198B	0.505838	7.01593	3.60758	0.0575167	Endothelium	FAM198B	12
FNIP2	0.344598	6.56183	1.92152	0.165689	Endothelium	FNIP2	12
RAPGEF2	0.260087	5.74389	0.589106	0.442765	Endothelium	RAPGEF2	12
TMA16	0.469375	5.82673	3.18838	0.0741637	Endothelium	TMA16	12
TMEM192	0.243453	5.19767	0.45257	0.501117	Endothelium	TMEM192	12
DDX60	-0.293941	5.27824	0.813794	0.367001	Endothelium	DDX60	12
DDX60L	-0.500425	5.39178	1.79997	0.179716	Endothelium	DDX60L	12
CBR4	-0.355688	5.10961	1.54696	0.213585	Endothelium	CBR4	12
CLCN3	0.0395167	5.62607	0.0239298	0.877064	Endothelium	CLCN3	12
HPF1	-0.05442	6.11576	0.0635443	0.800979	Endothelium	HPF1	12
HMGB2	-0.274899	6.75914	0.981718	0.321775	Endothelium	HMGB2	12
AC097534.2	-0.0987805	5.11174	0.116632	0.732717	Endothelium	AC097534.2	12
SAP30	0.122525	4.99367	0.0490688	0.824692	Endothelium	SAP30	12
SPCS3	0.0536053	6.45997	0.0436336	0.834537	Endothelium	SPCS3	12
DCTD	-0.387073	5.09657	2.29076	0.130146	Endothelium	DCTD	12
WWC2	0.103477	5.3435	0.137682	0.710597	Endothelium	WWC2	12
RWDD4	-0.313853	5.12482	1.58056	0.208681	Endothelium	RWDD4	12
IRF2	0.271782	6.1345	1.73408	0.187891	Endothelium	IRF2	12
SLC25A4	-0.945387	5.08384	9.02832	0.00265829	Endothelium	SLC25A4	12
CFAP97	-0.20089	7.04339	1.01908	0.312738	Endothelium	CFAP97	12
UFSP2	-0.54988	5.51309	5.471	0.0193346	Endothelium	UFSP2	12
SORBS2	0.245669	6.65541	0.807691	0.368804	Endothelium	SORBS2	12
FRG1	-0.40943	6.71417	3.40076	0.0651662	Endothelium	FRG1	12
SDHA	0.253529	5.38535	0.825688	0.363522	Endothelium	SDHA	12
PDCD6	0.0392601	7.17616	0.0410277	0.839484	Endothelium	PDCD6	12
BRD9	0.495222	5.67444	1.74145	0.186955	Endothelium	BRD9	12
MRPL36	0.0822704	5.46949	0.0604459	0.805793	Endothelium	MRPL36	12
NDUFS6	0.37568	7.14817	2.51145	0.113022	Endothelium	NDUFS6	12
ICE1	0.341693	5.75974	0.926809	0.335694	Endothelium	ICE1	12
MED10	-0.30416	6.19078	1.4342	0.23108	Endothelium	MED10	12
CCT5	0.19803	6.55943	0.520966	0.47043	Endothelium	CCT5	12
MARCH6	0.134765	5.99435	0.433101	0.510471	Endothelium	MARCH6	12
DAP	0.421145	5.93231	3.04927	0.0807735	Endothelium	DAP	12
TRIO	0.395973	5.35475	1.99699	0.157612	Endothelium	TRIO	12
ANKH	0.29969	5.16609	0.829937	0.362291	Endothelium	ANKH	12
MYO10	0.48793	5.37624	2.80602	0.0939113	Endothelium	MYO10	12
GOLPH3	-0.428183	5.46023	2.83153	0.09243	Endothelium	GOLPH3	12
ZFR	-0.17164	6.17662	0.513647	0.473564	Endothelium	ZFR	12
SUB1	-0.214764	7.79605	0.929836	0.334905	Endothelium	SUB1	12
TARS	0.10162	5.53341	0.11629	0.733093	Endothelium	TARS	12
RAI14	0.989409	7.71294	15.833	6.91864e-05	Endothelium	RAI14	12
BRIX1	-0.737983	5.53245	7.04517	0.00794792	Endothelium	BRIX1	12
DNAJC21	0.175997	6.14458	0.325572	0.568278	Endothelium	DNAJC21	12
NIPBL	0.0920582	6.85247	0.153554	0.695162	Endothelium	NIPBL	12
CPLANE1	0.43485	5.28022	1.60187	0.205638	Endothelium	CPLANE1	12
WDR70	0.458153	5.44682	1.58005	0.208754	Endothelium	WDR70	12
LIFR	-0.354273	8.28367	0.911939	0.3396	Endothelium	LIFR	12
OSMR	0.749426	5.40216	3.2125	0.0730778	Endothelium	OSMR	12
RICTOR	-0.0823557	5.74594	0.0963875	0.756209	Endothelium	RICTOR	12
DAB2	0.36432	7.53954	2.73521	0.0981588	Endothelium	DAB2	12
PRKAA1	0.357927	5.82695	2.20556	0.137514	Endothelium	PRKAA1	12
RPL37	0.389625	11.0865	2.1649	0.141194	Endothelium	RPL37	12
CARD6	0.0428043	5.34442	0.014327	0.904724	Endothelium	CARD6	12
C7	1.04306	5.88498	3.40234	0.065104	Endothelium	C7	12
SELENOP	-0.718465	6.99002	7.38134	0.00659042	Endothelium	SELENOP	12
ZNF131	0.125746	6.12857	0.266797	0.605489	Endothelium	ZNF131	12
PAIP1	0.0374417	6.11707	0.0187076	0.891208	Endothelium	PAIP1	12
MRPS30	-0.172354	5.06379	0.373187	0.541272	Endothelium	MRPS30	12
ITGA1	0.251028	6.17164	0.87614	0.349261	Endothelium	ITGA1	12
ITGA2	0.353636	5.7182	1.62262	0.202727	Endothelium	ITGA2	12
MOCS2	-0.190186	5.49264	0.668091	0.413718	Endothelium	MOCS2	12
NDUFS4	-0.159824	6.63879	0.538889	0.462893	Endothelium	NDUFS4	12
ARL15	0.49623	5.61703	1.26356	0.260978	Endothelium	ARL15	12
DHX29	0.191414	6.17322	0.698966	0.403131	Endothelium	DHX29	12
MTREX	0.223275	5.23981	0.20371	0.651743	Endothelium	MTREX	12
PLPP1	-0.768875	7.46671	2.09451	0.147829	Endothelium	PLPP1	12
IL6ST	0.251464	8.60908	1.20305	0.272713	Endothelium	IL6ST	12
GPBP1	-0.200426	7.25892	0.943969	0.331259	Endothelium	GPBP1	12
PLK2	-0.608837	6.54387	3.34894	0.0672484	Endothelium	PLK2	12
ELOVL7	-0.156917	5.28014	0.233968	0.628597	Endothelium	ELOVL7	12
NDUFAF2	0.521775	5.64107	3.22435	0.0725504	Endothelium	NDUFAF2	12
IPO11	0.0500904	5.68351	0.0397946	0.841883	Endothelium	IPO11	12
SREK1IP1	0.18169	6.29756	0.59469	0.440611	Endothelium	SREK1IP1	12
CWC27	0.13031	5.79707	0.255233	0.613414	Endothelium	CWC27	12
ADAMTS6	0.937746	6.45282	8.4981	0.00355518	Endothelium	ADAMTS6	12
PPWD1	-0.080241	5.24317	0.0962588	0.756366	Endothelium	PPWD1	12
ERBIN	-0.102363	6.04218	0.247044	0.619164	Endothelium	ERBIN	12
SREK1	-0.165701	7.08026	0.669561	0.413205	Endothelium	SREK1	12
MAST4	0.156087	6.92988	0.23847	0.625313	Endothelium	MAST4	12
PIK3R1	0.563452	5.82739	2.7432	0.097669	Endothelium	PIK3R1	12
MRPS36	-0.31346	5.72447	1.8	0.179713	Endothelium	MRPS36	12
AK6	-0.589029	5.2369	3.48608	0.061887	Endothelium	AK6	12
TAF9	-0.427532	5.63485	1.7428	0.186784	Endothelium	TAF9	12
BDP1	0.155983	7.25006	0.564368	0.452506	Endothelium	BDP1	12
MAP1B	0.299783	5.93317	0.458104	0.498511	Endothelium	MAP1B	12
ZNF366	-0.239629	5.4156	0.541333	0.461881	Endothelium	ZNF366	12
TNPO1	0.0447147	6.38432	0.0344366	0.852781	Endothelium	TNPO1	12
FCHO2	0.170622	5.97767	0.572872	0.44912	Endothelium	FCHO2	12
BTF3	-0.20429	9.94382	1.00013	0.317279	Endothelium	BTF3	12
ARHGEF28	0.375173	5.27852	2.06544	0.150672	Endothelium	ARHGEF28	12
HEXB	-0.190681	5.99333	0.497215	0.480726	Endothelium	HEXB	12
NSA2	-0.103369	6.89349	0.208293	0.648109	Endothelium	NSA2	12
COL4A3BP	0.336393	6.53208	2.51977	0.112427	Endothelium	COL4A3BP	12
POLK	-0.0407478	6.12799	0.0343302	0.853006	Endothelium	POLK	12
F2R	0.496038	5.73197	2.51765	0.112578	Endothelium	F2R	12
TBCA	-0.0508441	7.58544	0.055462	0.813818	Endothelium	TBCA	12
AP3B1	0.263026	5.83694	0.925438	0.336051	Endothelium	AP3B1	12
ZFYVE16	0.517593	5.59579	3.66397	0.055601	Endothelium	ZFYVE16	12
SSBP2	-0.529479	5.29601	1.84148	0.174778	Endothelium	SSBP2	12
RPS23	-0.0486967	11.8418	0.0774249	0.780818	Endothelium	RPS23	12
TMEM167A	-0.0753314	5.64092	0.0938345	0.759358	Endothelium	TMEM167A	12
COX7C	0.100881	8.98065	0.220877	0.638372	Endothelium	COX7C	12
CCNH	-0.210648	5.44389	0.695014	0.404464	Endothelium	CCNH	12
MEF2C	0.402172	8.76172	4.08589	0.0432427	Endothelium	MEF2C	12
ARRDC3	0.0316257	5.81104	0.00756987	0.930668	Endothelium	ARRDC3	12
FAM172A	0.342406	5.93879	1.93459	0.164257	Endothelium	FAM172A	12
MCTP1	0.878388	7.62169	11.3196	0.000766931	Endothelium	MCTP1	12
TTC37	0.00175077	5.99515	3.98248e-05	0.994965	Endothelium	TTC37	12
GLRX	-0.790233	5.48078	11.243	0.000799226	Endothelium	GLRX	12
CAST	-0.10216	8.58771	0.236593	0.626678	Endothelium	CAST	12
ERAP2	0.129704	5.67257	0.0552985	0.814087	Endothelium	ERAP2	12
LNPEP	0.156779	5.57762	0.44794	0.503315	Endothelium	LNPEP	12
CHD1	0.117143	7.13278	0.179131	0.672121	Endothelium	CHD1	12
ST8SIA4	0.744463	5.19	8.36538	0.00382436	Endothelium	ST8SIA4	12
PAM	0.0897993	5.95627	0.123073	0.725725	Endothelium	PAM	12
PJA2	0.345938	6.43435	2.47692	0.115528	Endothelium	PJA2	12
NREP	0.6049	5.21671	5.19867	0.0226042	Endothelium	NREP	12
EPB41L4A	0.127577	5.68604	0.252467	0.615344	Endothelium	EPB41L4A	12
EPB41L4A-AS1	-0.367091	6.54405	3.00105	0.0832107	Endothelium	EPB41L4A-AS1	12
APC	-0.340462	5.70145	2.13675	0.143806	Endothelium	APC	12
SRP19	-0.0252728	5.9705	0.0151475	0.902048	Endothelium	SRP19	12
REEP5	-0.0728086	6.86664	0.110711	0.739336	Endothelium	REEP5	12
DCP2	0.49585	5.55514	4.19049	0.0406513	Endothelium	DCP2	12
MCC	0.401402	5.10803	1.97226	0.160209	Endothelium	MCC	12
YTHDC2	0.106264	5.29481	0.168793	0.681186	Endothelium	YTHDC2	12
ATG12	-0.0923561	5.99292	0.125345	0.723308	Endothelium	ATG12	12
AP3S1	0.03703	6.24859	0.0215073	0.883405	Endothelium	AP3S1	12
COMMD10	-0.427046	5.16227	3.20173	0.0735603	Endothelium	COMMD10	12
SEMA6A	-0.184696	5.98343	0.504195	0.477663	Endothelium	SEMA6A	12
SRFBP1	-0.0238789	5.98077	0.00918572	0.923646	Endothelium	SRFBP1	12
SNX2	-0.00790209	5.83041	0.000910471	0.975928	Endothelium	SNX2	12
PPIC	-0.768865	6.75592	9.60693	0.00193845	Endothelium	PPIC	12
CSNK1G3	-0.304057	5.47067	0.954828	0.328494	Endothelium	CSNK1G3	12
ZNF608	0.529206	5.69458	2.15894	0.141742	Endothelium	ZNF608	12
PHAX	-0.268047	5.85892	1.42217	0.233047	Endothelium	PHAX	12
LINC01184	0.192543	5.50086	0.427925	0.513009	Endothelium	LINC01184	12
SLC12A2	0.458617	5.69545	1.48438	0.22309	Endothelium	SLC12A2	12
HINT1	-0.0982935	9.05952	0.257751	0.611669	Endothelium	HINT1	12
CDC42SE2	0.163242	5.71487	0.243575	0.621636	Endothelium	CDC42SE2	12
FNIP1	-0.0141553	5.57252	0.00346116	0.953086	Endothelium	FNIP1	12
PDLIM4	-0.119748	4.97275	0.116627	0.732722	Endothelium	PDLIM4	12
IRF1	-0.490836	9.26604	2.08219	0.149026	Endothelium	IRF1	12
UQCRQ	0.51337	8.08547	5.77714	0.0162359	Endothelium	UQCRQ	12
AFF4	0.202402	6.41979	0.49086	0.483544	Endothelium	AFF4	12
ZCCHC10	0.128235	5.98529	0.225213	0.635097	Endothelium	ZCCHC10	12
VDAC1	0.287549	6.52369	1.20116	0.273089	Endothelium	VDAC1	12
SKP1	-0.0964414	8.32751	0.235344	0.62759	Endothelium	SKP1	12
PPP2CA	-0.0783109	5.78784	0.0879871	0.766752	Endothelium	PPP2CA	12
UBE2B	0.121404	7.05544	0.331104	0.56501	Endothelium	UBE2B	12
SAR1B	0.21088	5.24015	0.545919	0.45999	Endothelium	SAR1B	12
CAMLG	0.210685	6.89626	1.01743	0.313128	Endothelium	CAMLG	12
DDX46	-0.0106594	7.40559	0.00290106	0.957045	Endothelium	DDX46	12
C5orf24	0.657725	6.97841	8.31901	0.00392323	Endothelium	C5orf24	12
TXNDC15	-0.199296	5.78177	0.530826	0.46626	Endothelium	TXNDC15	12
H2AFY	0.192265	6.69991	0.649996	0.420114	Endothelium	H2AFY	12
SMAD5	0.0742911	6.35678	0.10735	0.743182	Endothelium	SMAD5	12
KLHL3	0.04745	5.72419	0.0266392	0.870349	Endothelium	KLHL3	12
HNRNPA0	-0.329675	7.7053	2.54973	0.110313	Endothelium	HNRNPA0	12
EGR1	0.218277	8.47313	0.661983	0.415861	Endothelium	EGR1	12
ETF1	0.571366	5.61525	3.30393	0.0691145	Endothelium	ETF1	12
HSPA9	-0.15075	6.56998	0.428907	0.512526	Endothelium	HSPA9	12
CTNNA1	0.300751	7.49191	1.6903	0.193562	Endothelium	CTNNA1	12
SIL1	0.256537	5.07471	0.989155	0.319949	Endothelium	SIL1	12
PAIP2	0.150252	6.84151	0.561714	0.45357	Endothelium	PAIP2	12
ECSCR	-0.16553	8.74765	0.768167	0.380785	Endothelium	ECSCR	12
TMEM173	-0.171409	7.52717	0.660805	0.416276	Endothelium	TMEM173	12
UBE2D2	-0.294637	7.0401	2.17437	0.140327	Endothelium	UBE2D2	12
CXXC5	-0.415744	5.42905	1.09831	0.294638	Endothelium	CXXC5	12
PURA	-0.128267	6.60437	0.345313	0.556778	Endothelium	PURA	12
CYSTM1	-0.148689	6.969	0.391064	0.531741	Endothelium	CYSTM1	12
PFDN1	0.217558	6.79476	1.06464	0.302159	Endothelium	PFDN1	12
HBEGF	0.560104	7.36162	2.74168	0.0977622	Endothelium	HBEGF	12
SRA1	-0.293329	5.39556	1.07184	0.300531	Endothelium	SRA1	12
NDUFA2	-0.0723882	6.84556	0.128379	0.720119	Endothelium	NDUFA2	12
IK	0.222145	7.31441	1.37042	0.241739	Endothelium	IK	12
HARS	0.341246	5.43317	1.43516	0.230924	Endothelium	HARS	12
ZMAT2	0.185133	6.60447	0.652866	0.41909	Endothelium	ZMAT2	12
TAF7	0.0936664	6.56475	0.222747	0.636955	Endothelium	TAF7	12
DIAPH1	0.416267	6.27892	2.06604	0.150612	Endothelium	DIAPH1	12
ARAP3	-0.12064	5.10582	0.185493	0.666694	Endothelium	ARAP3	12
PCDH1	-0.40225	5.47846	1.81359	0.178078	Endothelium	PCDH1	12
DELE1	-0.207007	5.3888	0.672084	0.412326	Endothelium	DELE1	12
NDFIP1	-0.143576	6.73241	0.563124	0.453004	Endothelium	NDFIP1	12
ARHGAP26	0.116651	6.27735	0.196068	0.657914	Endothelium	ARHGAP26	12
NR3C1	-0.301682	6.39916	1.87328	0.171099	Endothelium	NR3C1	12
YIPF5	0.0780573	5.88537	0.124973	0.723702	Endothelium	YIPF5	12
LARS	0.462786	7.06701	5.32631	0.0210058	Endothelium	LARS	12
TCERG1	-0.194408	5.79661	0.501591	0.478802	Endothelium	TCERG1	12
DPYSL3	0.541884	5.68008	4.33717	0.0372888	Endothelium	DPYSL3	12
AFAP1L1	-0.0603322	6.07009	0.0586472	0.808647	Endothelium	AFAP1L1	12
CSNK1A1	-0.167945	7.94392	0.743134	0.388659	Endothelium	CSNK1A1	12
SLC26A2	0.193245	5.07131	0.421995	0.515943	Endothelium	SLC26A2	12
HMGXB3	0.264281	5.68819	0.753846	0.385261	Endothelium	HMGXB3	12
TCOF1	-0.293106	5.74757	0.666937	0.414121	Endothelium	TCOF1	12
CD74	-0.145633	11.836	0.417436	0.518219	Endothelium	CD74	12
RPS14	-0.133702	12.1377	0.528011	0.467444	Endothelium	RPS14	12
NDST1	0.0420276	5.83866	0.0245809	0.875416	Endothelium	NDST1	12
SYNPO	-0.0697719	6.04908	0.0464493	0.829361	Endothelium	SYNPO	12
RBM22	0.0599565	6.33755	0.0670798	0.795637	Endothelium	RBM22	12
TNIP1	-0.252989	5.66743	1.21765	0.269822	Endothelium	TNIP1	12
CCDC69	0.452668	6.95468	3.84021	0.0500373	Endothelium	CCDC69	12
SPARC	0.210334	8.88427	0.637517	0.424611	Endothelium	SPARC	12
ATOX1	0.475672	7.64188	5.41384	0.0199777	Endothelium	ATOX1	12
G3BP1	0.179901	6.79336	0.582753	0.445235	Endothelium	G3BP1	12
GALNT10	0.683574	5.16482	6.95712	0.00834864	Endothelium	GALNT10	12
LARP1	0.139583	6.00286	0.279911	0.59676	Endothelium	LARP1	12
MRPL22	-0.236137	6.11968	1.11146	0.291765	Endothelium	MRPL22	12
CLINT1	0.445468	6.27086	3.50827	0.061063	Endothelium	CLINT1	12
EBF1	0.440953	6.42605	2.0848	0.148772	Endothelium	EBF1	12
RNF145	0.380849	7.19425	1.64573	0.199541	Endothelium	RNF145	12
TTC1	-0.129088	6.441	0.278516	0.597675	Endothelium	TTC1	12
PWWP2A	0.00465538	5.08017	0.000263364	0.987052	Endothelium	PWWP2A	12
SLU7	0.0734559	6.45476	0.119189	0.729916	Endothelium	SLU7	12
CCNG1	-0.579143	5.33457	2.32567	0.127256	Endothelium	CCNG1	12
NUDCD2	-0.185919	5.7229	0.586971	0.443593	Endothelium	NUDCD2	12
MAT2B	-0.156802	5.29385	0.359677	0.548686	Endothelium	MAT2B	12
RARS	-0.109382	5.57377	0.224591	0.635564	Endothelium	RARS	12
NPM1	-0.217269	9.15117	1.42768	0.232143	Endothelium	NPM1	12
FBXW11	0.528384	5.14491	3.75168	0.0527543	Endothelium	FBXW11	12
NEURL1B	-0.326319	5.97622	2.07871	0.149366	Endothelium	NEURL1B	12
DUSP1	-0.29018	9.13449	1.16531	0.280368	Endothelium	DUSP1	12
ERGIC1	0.0459802	5.36057	0.0280532	0.866984	Endothelium	ERGIC1	12
RPL26L1	0.0857569	5.93261	0.18161	0.669993	Endothelium	RPL26L1	12
ATP6V0E1	-0.082983	8.17657	0.134249	0.714067	Endothelium	ATP6V0E1	12
CREBRF	-0.0688524	6.36292	0.064159	0.800039	Endothelium	CREBRF	12
STC2	-0.598623	5.23168	3.07701	0.0794064	Endothelium	STC2	12
BOD1	-0.301358	5.52442	1.09709	0.294906	Endothelium	BOD1	12
CPEB4	0.580714	5.80949	4.41356	0.0356544	Endothelium	CPEB4	12
NOP16	0.281253	5.1481	0.75865	0.383751	Endothelium	NOP16	12
HIGD2A	-0.066436	6.87588	0.0960257	0.756652	Endothelium	HIGD2A	12
CLTB	-0.304111	6.47436	0.819361	0.365367	Endothelium	CLTB	12
FAF2	-0.191695	5.52987	0.518692	0.4714	Endothelium	FAF2	12
NSD1	-0.243426	5.84135	0.681761	0.408981	Endothelium	NSD1	12
PRELID1	-0.256727	7.06172	1.20199	0.272923	Endothelium	PRELID1	12
LMAN2	-0.0231227	6.75981	0.00936314	0.922914	Endothelium	LMAN2	12
PDLIM7	-0.0586228	5.74549	0.0265405	0.870587	Endothelium	PDLIM7	12
TMED9	-0.372709	7.22876	2.58092	0.108159	Endothelium	TMED9	12
NHP2	0.154022	6.97098	0.502444	0.478428	Endothelium	NHP2	12
HNRNPAB	0.0602435	6.77705	0.0451059	0.831809	Endothelium	HNRNPAB	12
PHYKPL	-0.0256307	5.77813	0.010649	0.917809	Endothelium	PHYKPL	12
CLK4	0.0646147	5.10926	0.0384018	0.844639	Endothelium	CLK4	12
RUFY1	-0.729892	5.05741	5.37291	0.0204518	Endothelium	RUFY1	12
HNRNPH1	0.243879	7.25732	0.825378	0.363612	Endothelium	HNRNPH1	12
CANX	0.0707272	7.62429	0.115537	0.733927	Endothelium	CANX	12
LTC4S	-0.639404	5.76471	2.27937	0.131105	Endothelium	LTC4S	12
SQSTM1	0.289103	8.11987	1.11244	0.291551	Endothelium	SQSTM1	12
MRNIP	-0.644084	5.26016	3.40598	0.0649605	Endothelium	MRNIP	12
RNF130	-0.0149853	5.56427	0.00320078	0.954883	Endothelium	RNF130	12
SCGB3A1	-1.268	6.45782	0.881563	0.347774	Endothelium	SCGB3A1	12
MGAT1	-0.15374	6.53104	0.50031	0.479364	Endothelium	MGAT1	12
BTNL9	-0.562787	5.78089	1.69921	0.192392	Endothelium	BTNL9	12
RACK1	-0.273315	10.4928	1.85667	0.173009	Endothelium	RACK1	12
DUSP22	0.443729	5.40507	2.82344	0.0928973	Endothelium	DUSP22	12
FOXC1	0.398187	6.0158	1.93925	0.16375	Endothelium	FOXC1	12
SERPINB1	-0.266329	7.06721	1.23699	0.266051	Endothelium	SERPINB1	12
SERPINB6	0.0552022	7.57734	0.0715543	0.789087	Endothelium	SERPINB6	12
PSMG4	0.316219	5.71259	1.83277	0.175801	Endothelium	PSMG4	12
PRPF4B	0.00930142	7.20329	0.00172858	0.966837	Endothelium	PRPF4B	12
ECI2	-0.335377	5.77159	1.87612	0.170776	Endothelium	ECI2	12
LYRM4	0.449525	5.57466	3.68048	0.0550531	Endothelium	LYRM4	12
NRN1	-0.181691	7.74612	0.371589	0.542139	Endothelium	NRN1	12
RREB1	0.236315	5.39447	0.754053	0.385196	Endothelium	RREB1	12
SSR1	-0.341326	6.19877	2.4613	0.116682	Endothelium	SSR1	12
RIOK1	0.0586915	5.47776	0.0693085	0.792346	Endothelium	RIOK1	12
SNRNP48	-0.139217	5.28341	0.261439	0.609133	Endothelium	SNRNP48	12
EEF1E1	-0.0909544	5.29905	0.0851375	0.770452	Endothelium	EEF1E1	12
GCNT2	0.882302	5.28022	3.93125	0.0473968	Endothelium	GCNT2	12
PAK1IP1	-0.161428	5.40175	0.374335	0.540651	Endothelium	PAK1IP1	12
TMEM14C	-0.0438851	7.25882	0.0482775	0.826088	Endothelium	TMEM14C	12
TMEM14B	-0.0327615	6.73096	0.0296175	0.863361	Endothelium	TMEM14B	12
NEDD9	0.524462	6.9617	6.0194	0.0141495	Endothelium	NEDD9	12
EDN1	-0.105763	6.82425	0.0700378	0.791282	Endothelium	EDN1	12
GFOD1	-0.441206	6.57778	4.63733	0.0312837	Endothelium	GFOD1	12
NOL7	0.183182	7.14084	0.853547	0.355551	Endothelium	NOL7	12
MCUR1	-0.182526	5.79351	0.676471	0.410804	Endothelium	MCUR1	12
MYLIP	0.102207	6.20762	0.149312	0.699194	Endothelium	MYLIP	12
ATXN1	0.428863	5.06368	2.12371	0.145034	Endothelium	ATXN1	12
KIF13A	1.07124	5.65083	7.98826	0.00470816	Endothelium	KIF13A	12
DEK	0.0653348	8.3135	0.0988303	0.753238	Endothelium	DEK	12
SOX4	0.222633	7.67504	0.660157	0.416505	Endothelium	SOX4	12
C6orf62	0.010121	6.21498	0.00170043	0.967108	Endothelium	C6orf62	12
CARMIL1	0.914817	5.14131	7.9473	0.00481592	Endothelium	CARMIL1	12
TRIM38	-0.0487169	6.33426	0.0306257	0.861078	Endothelium	TRIM38	12
HIST1H4C	0.109402	8.48844	0.150393	0.69816	Endothelium	HIST1H4C	12
BTN3A2	-0.577825	6.36458	4.4786	0.0343219	Endothelium	BTN3A2	12
BTN3A3	-0.271592	5.0716	0.671125	0.41266	Endothelium	BTN3A3	12
ABT1	-0.364306	5.14273	1.89577	0.168552	Endothelium	ABT1	12
ZNF322	0.0489455	5.34528	0.0459698	0.830231	Endothelium	ZNF322	12
TRIM27	0.106835	5.548	0.155022	0.693781	Endothelium	TRIM27	12
HLA-F	-0.169419	7.60342	0.474678	0.490843	Endothelium	HLA-F	12
HLA-A	-0.449571	11.2288	3.46354	0.0627358	Endothelium	HLA-A	12
ZNRD1	0.21257	5.67049	0.799375	0.37128	Endothelium	ZNRD1	12
PPP1R11	-0.527066	5.87729	4.66837	0.030723	Endothelium	PPP1R11	12
HCG18	0.0181589	5.5011	0.00347723	0.952978	Endothelium	HCG18	12
HLA-E	-0.198412	11.2142	0.894106	0.344367	Endothelium	HLA-E	12
GNL1	-0.0443471	5.8425	0.0340487	0.853603	Endothelium	GNL1	12
ABCF1	0.0102312	6.50615	0.000888137	0.976225	Endothelium	ABCF1	12
PPP1R10	-0.290234	6.7837	1.28086	0.257738	Endothelium	PPP1R10	12
MRPS18B	-0.367368	6.33275	2.79528	0.0945422	Endothelium	MRPS18B	12
PPP1R18	-0.0812169	5.68141	0.114308	0.735292	Endothelium	PPP1R18	12
TUBB	-0.40667	8.32873	4.29428	0.0382407	Endothelium	TUBB	12
FLOT1	-0.343718	7.47477	3.63227	0.0566694	Endothelium	FLOT1	12
IER3	0.3221	8.14198	2.03021	0.154199	Endothelium	IER3	12
HLA-C	-0.244316	10.6932	0.842046	0.358812	Endothelium	HLA-C	12
HLA-B	-0.319695	11.4567	1.97484	0.159935	Endothelium	HLA-B	12
DDX39B	0.391719	5.29534	1.1363	0.286437	Endothelium	DDX39B	12
PRRC2A	-0.0475033	5.47093	0.042332	0.836988	Endothelium	PRRC2A	12
BAG6	0.314373	5.14823	1.07366	0.30012	Endothelium	BAG6	12
GPANK1	-0.361399	5.51299	1.72037	0.189646	Endothelium	GPANK1	12
CSNK2B	-0.274929	6.86051	2.38585	0.122438	Endothelium	CSNK2B	12
DDAH2	-0.0284033	7.14416	0.0122171	0.911988	Endothelium	DDAH2	12
CLIC1	-0.128404	8.8908	0.375339	0.540108	Endothelium	CLIC1	12
LSM2	-0.320699	6.8975	2.07942	0.149297	Endothelium	LSM2	12
HSPA1A	0.348175	7.7929	1.25092	0.263377	Endothelium	HSPA1A	12
HSPA1B	0.0168105	5.96669	0.000946118	0.975462	Endothelium	HSPA1B	12
C6orf48	-0.167579	7.53358	0.74253	0.388852	Endothelium	C6orf48	12
NEU1	-0.0889929	5.51367	0.0928242	0.760617	Endothelium	NEU1	12
NELFE	-0.157832	6.23514	0.579105	0.446664	Endothelium	NELFE	12
TNXB	0.23343	5.74257	0.712218	0.398708	Endothelium	TNXB	12
ATF6B	-0.517021	6.30617	5.50383	0.0189749	Endothelium	ATF6B	12
RNF5	-0.570729	5.78985	4.71093	0.0299714	Endothelium	RNF5	12
NOTCH4	-0.229678	7.12192	0.625152	0.429139	Endothelium	NOTCH4	12
HLA-DRA	-0.300502	10.9122	1.46655	0.225891	Endothelium	HLA-DRA	12
HLA-DRB5	0.533036	8.04041	0.216562	0.641672	Endothelium	HLA-DRB5	12
HLA-DRB1	-0.142843	10.8471	0.417042	0.518417	Endothelium	HLA-DRB1	12
HLA-DQA1	-0.242469	8.21108	0.672674	0.412121	Endothelium	HLA-DQA1	12
HLA-DQB1	-0.0669785	8.24565	0.0664383	0.796595	Endothelium	HLA-DQB1	12
HLA-DQA2	0.756405	6.84375	0.36694	0.544677	Endothelium	HLA-DQA2	12
TAP2	-0.246646	5.95531	0.763421	0.38226	Endothelium	TAP2	12
PSMB8	-0.0781471	7.81059	0.128439	0.720056	Endothelium	PSMB8	12
PSMB8-AS1	-0.00775759	5.49736	0.00101359	0.974602	Endothelium	PSMB8-AS1	12
PSMB9	-0.111328	8.06434	0.236698	0.626601	Endothelium	PSMB9	12
TAP1	0.190952	6.59677	0.509532	0.475342	Endothelium	TAP1	12
HLA-DMB	-0.327372	6.86591	1.70455	0.191694	Endothelium	HLA-DMB	12
HLA-DMA	-0.100292	8.56226	0.183801	0.668127	Endothelium	HLA-DMA	12
BRD2	-0.0316527	7.46824	0.0163307	0.898314	Endothelium	BRD2	12
HLA-DOA	-0.490906	5.19215	2.54271	0.110805	Endothelium	HLA-DOA	12
HLA-DPA1	-0.308209	9.9203	1.23487	0.266462	Endothelium	HLA-DPA1	12
HLA-DPB1	-0.0630148	9.63906	0.0561239	0.812731	Endothelium	HLA-DPB1	12
SLC39A7	0.406794	5.66845	2.54845	0.110403	Endothelium	SLC39A7	12
RPS18	-0.135919	12.7888	0.418369	0.517752	Endothelium	RPS18	12
WDR46	-0.20183	5.24572	0.413946	0.519973	Endothelium	WDR46	12
PFDN6	0.194296	5.30606	0.456761	0.499142	Endothelium	PFDN6	12
RGL2	-0.00926009	5.99899	0.00189632	0.965266	Endothelium	RGL2	12
TAPBP	0.26533	7.32501	1.96767	0.160695	Endothelium	TAPBP	12
DAXX	-0.108367	5.27319	0.173769	0.676783	Endothelium	DAXX	12
PHF1	-0.621139	5.30523	4.66417	0.0307983	Endothelium	PHF1	12
CUTA	-0.100974	7.01614	0.203882	0.651605	Endothelium	CUTA	12
SMIM29	0.270169	5.15673	1.02618	0.311058	Endothelium	SMIM29	12
NUDT3	-0.180741	6.25956	0.511642	0.474429	Endothelium	NUDT3	12
RPS10	-0.499961	9.18475	2.52299	0.112198	Endothelium	RPS10	12
SNRPC	-0.406246	5.91524	3.17222	0.0749007	Endothelium	SNRPC	12
TAF11	0.187958	6.11419	0.413961	0.519966	Endothelium	TAF11	12
RPL10A	-0.150098	11.0382	0.70593	0.400798	Endothelium	RPL10A	12
FKBP5	-0.527828	5.44704	2.25369	0.133297	Endothelium	FKBP5	12
SRPK1	-0.00118376	5.62561	2.35501e-05	0.996128	Endothelium	SRPK1	12
KCTD20	0.332124	5.63726	2.01153	0.156108	Endothelium	KCTD20	12
SRSF3	-0.236851	8.15687	1.45332	0.227997	Endothelium	SRSF3	12
CDKN1A	-0.0386035	8.11258	0.0147	0.903498	Endothelium	CDKN1A	12
C6orf89	0.0515405	5.71198	0.0346942	0.852238	Endothelium	C6orf89	12
MTCH1	-0.175603	6.75638	0.585099	0.444321	Endothelium	MTCH1	12
ZFAND3	0.279471	5.24371	0.761448	0.382876	Endothelium	ZFAND3	12
GLO1	0.0724574	5.87676	0.120909	0.72805	Endothelium	GLO1	12
OARD1	-0.151553	5.51754	0.316655	0.573625	Endothelium	OARD1	12
CCND3	-0.263596	6.377	1.252	0.26317	Endothelium	CCND3	12
MRPS10	0.0131703	5.87357	0.00295094	0.956678	Endothelium	MRPS10	12
UBR2	-0.121419	5.63548	0.204686	0.650965	Endothelium	UBR2	12
RPL7L1	-0.146226	6.64465	0.468161	0.493834	Endothelium	RPL7L1	12
CNPY3	-0.113104	5.36495	0.142466	0.705842	Endothelium	CNPY3	12
MEA1	-0.0602064	5.80453	0.0592981	0.807609	Endothelium	MEA1	12
MRPL2	0.267218	5.58977	0.994732	0.318588	Endothelium	MRPL2	12
YIPF3	0.0251312	6.41061	0.012044	0.912612	Endothelium	YIPF3	12
MRPL14	-0.174442	5.85067	0.385853	0.534487	Endothelium	MRPL14	12
SLC29A1	0.136423	5.81799	0.298788	0.584643	Endothelium	SLC29A1	12
HSP90AB1	0.10086	10.3467	0.366185	0.545091	Endothelium	HSP90AB1	12
CDC5L	0.20237	6.464	0.869659	0.35105	Endothelium	CDC5L	12
ADGRF5	0.245244	6.95598	0.747567	0.387248	Endothelium	ADGRF5	12
CD2AP	0.883026	6.48102	13.5358	0.000234053	Endothelium	CD2AP	12
MCM3	0.0576737	5.5027	0.0475374	0.827405	Endothelium	MCM3	12
TMEM14A	-0.178727	5.63742	0.397782	0.528237	Endothelium	TMEM14A	12
FBXO9	0.208982	5.73311	0.864219	0.352561	Endothelium	FBXO9	12
ELOVL5	-0.0631714	5.51549	0.0475259	0.827426	Endothelium	ELOVL5	12
LRRC1	-0.173573	5.53057	0.370715	0.542615	Endothelium	LRRC1	12
DST	0.589712	6.58619	2.64053	0.104169	Endothelium	DST	12
ZNF451	0.403092	5.94104	2.96138	0.085275	Endothelium	ZNF451	12
PHF3	0.14231	6.57515	0.463597	0.495948	Endothelium	PHF3	12
LMBRD1	-0.0823018	5.44115	0.128891	0.719584	Endothelium	LMBRD1	12
SMAP1	0.145856	5.89385	0.443011	0.505673	Endothelium	SMAP1	12
EEF1A1	-0.147029	12.6824	0.705143	0.401061	Endothelium	EEF1A1	12
CD109	0.132725	5.90198	0.246683	0.619421	Endothelium	CD109	12
COX7A2	0.22494	8.31889	0.929071	0.335104	Endothelium	COX7A2	12
TMEM30A	0.0444054	6.11095	0.0333258	0.855148	Endothelium	TMEM30A	12
FILIP1	-0.133885	6.49244	0.204446	0.651156	Endothelium	FILIP1	12
SENP6	-0.0321067	6.47951	0.023104	0.879187	Endothelium	SENP6	12
MYO6	0.22403	6.36727	0.738558	0.390123	Endothelium	MYO6	12
PHIP	-0.111472	6.74038	0.285157	0.593341	Endothelium	PHIP	12
HMGN3	-0.107104	7.27036	0.206366	0.649631	Endothelium	HMGN3	12
SH3BGRL2	-0.157234	5.54345	0.146398	0.702002	Endothelium	SH3BGRL2	12
IBTK	0.183603	5.38569	0.564931	0.45228	Endothelium	IBTK	12
TPBG	0.93827	5.61602	7.95256	0.00480193	Endothelium	TPBG	12
SNX14	-0.128125	5.17628	0.224359	0.635738	Endothelium	SNX14	12
SYNCRIP	0.0684998	7.31388	0.135432	0.712865	Endothelium	SYNCRIP	12
ZNF292	-0.258533	6.59547	1.31015	0.252368	Endothelium	ZNF292	12
PNRC1	-0.375678	8.60072	2.1808	0.139742	Endothelium	PNRC1	12
UBE2J1	0.0193966	6.76963	0.0073697	0.931588	Endothelium	UBE2J1	12
LYRM2	-0.106692	5.8011	0.165532	0.684114	Endothelium	LYRM2	12
CASP8AP2	-0.310942	5.65902	0.972354	0.324094	Endothelium	CASP8AP2	12
UFL1	0.287305	6.09465	1.94743	0.162864	Endothelium	UFL1	12
PNISR	0.140879	8.5361	0.578587	0.446867	Endothelium	PNISR	12
CCNC	-0.305764	5.37277	1.22222	0.268926	Endothelium	CCNC	12
ASCC3	0.773712	5.55515	7.69071	0.00555058	Endothelium	ASCC3	12
PRDM1	0.62182	5.59221	4.63647	0.0312993	Endothelium	PRDM1	12
SEC63	0.113616	6.36792	0.284671	0.593656	Endothelium	SEC63	12
SNX3	-0.0893899	8.34753	0.167524	0.682321	Endothelium	SNX3	12
FOXO3	0.00757848	5.74875	0.00117893	0.97261	Endothelium	FOXO3	12
CD164	-0.233099	5.96893	0.916305	0.338447	Endothelium	CD164	12
CDC40	-0.307277	6.05097	1.68139	0.194739	Endothelium	CDC40	12
AMD1	0.022514	6.62897	0.00525603	0.942205	Endothelium	AMD1	12
GTF3C6	-0.016516	6.27225	0.00536687	0.9416	Endothelium	GTF3C6	12
RPF2	0.0789476	5.70217	0.0634658	0.8011	Endothelium	RPF2	12
REV3L	-0.149798	6.67587	0.401624	0.526252	Endothelium	REV3L	12
FYN	0.45362	6.3029	1.91228	0.166711	Endothelium	FYN	12
LAMA4	0.644515	6.30925	5.13112	0.0235006	Endothelium	LAMA4	12
MARCKS	-0.247049	7.42232	0.67517	0.411255	Endothelium	MARCKS	12
HDAC2	-0.0189264	6.19868	0.0064874	0.935804	Endothelium	HDAC2	12
RWDD1	-0.0772312	7.24039	0.163773	0.685706	Endothelium	RWDD1	12
KPNA5	0.0333878	5.03012	0.013414	0.907796	Endothelium	KPNA5	12
GOPC	0.19251	6.18896	0.605192	0.436604	Endothelium	GOPC	12
MAN1A1	0.0618987	5.39216	0.0465658	0.829151	Endothelium	MAN1A1	12
GJA1	0.320527	6.89585	1.46999	0.225347	Endothelium	GJA1	12
SERINC1	-0.00766542	6.90716	0.00152937	0.968805	Endothelium	SERINC1	12
TPD52L1	-0.367141	7.0553	1.19744	0.273834	Endothelium	TPD52L1	12
NCOA7	0.170323	7.92778	0.243558	0.621648	Endothelium	NCOA7	12
RSPO3	0.0944245	5.16536	0.0388573	0.843732	Endothelium	RSPO3	12
RNF146	-0.0896018	5.09484	0.0675125	0.794994	Endothelium	RNF146	12
ECHDC1	-0.594226	5.24545	3.58782	0.0582044	Endothelium	ECHDC1	12
PTPRK	0.586036	5.90434	4.79777	0.0284966	Endothelium	PTPRK	12
ARHGAP18	-0.0823015	6.43879	0.099934	0.751909	Endothelium	ARHGAP18	12
EPB41L2	-0.0280715	5.17061	0.00840619	0.926948	Endothelium	EPB41L2	12
CTGF	0.468927	7.65271	1.07265	0.300347	Endothelium	CTGF	12
STX7	-0.0928257	5.28859	0.115747	0.733693	Endothelium	STX7	12
RPS12	0.0886186	11.917	0.22505	0.635219	Endothelium	RPS12	12
SGK1	-0.0985495	7.46074	0.0768893	0.781558	Endothelium	SGK1	12
HBS1L	0.360345	5.1122	2.07183	0.150041	Endothelium	HBS1L	12
AHI1	0.0677465	6.57806	0.0854421	0.770054	Endothelium	AHI1	12
BCLAF1	0.073627	8.04507	0.135276	0.713024	Endothelium	BCLAF1	12
IFNGR1	-0.174876	6.45065	0.506894	0.476487	Endothelium	IFNGR1	12
TNFAIP3	-0.0274131	6.57416	0.0044174	0.947009	Endothelium	TNFAIP3	12
PERP	0.22846	6.18735	0.28732	0.591943	Endothelium	PERP	12
HEBP2	0.186994	6.61918	0.315537	0.574302	Endothelium	HEBP2	12
ABRACL	0.214713	5.36493	0.617751	0.431884	Endothelium	ABRACL	12
CITED2	-0.0770837	5.34493	0.0272277	0.868938	Endothelium	CITED2	12
AIG1	-0.356889	5.35195	2.35468	0.124907	Endothelium	AIG1	12
PHACTR2	-0.131782	7.72275	0.361496	0.547677	Endothelium	PHACTR2	12
LTV1	-0.272007	5.44669	1.08533	0.297509	Endothelium	LTV1	12
SF3B5	0.119731	7.37955	0.303419	0.581747	Endothelium	SF3B5	12
UTRN	-0.202191	7.99429	0.795816	0.372347	Endothelium	UTRN	12
SHPRH	0.363276	5.92771	3.09658	0.0784568	Endothelium	SHPRH	12
SASH1	0.157208	6.79682	0.47354	0.491363	Endothelium	SASH1	12
PPIL4	-0.0162732	6.21433	0.0033411	0.953906	Endothelium	PPIL4	12
GINM1	-0.282864	6.70782	1.85163	0.173594	Endothelium	GINM1	12
PCMT1	-0.02006	6.23311	0.00697722	0.93343	Endothelium	PCMT1	12
PLEKHG1	0.291115	5.90069	1.08383	0.297842	Endothelium	PLEKHG1	12
AKAP12	0.432549	5.55864	0.534545	0.464702	Endothelium	AKAP12	12
SYNE1	0.0907877	6.01089	0.106516	0.744146	Endothelium	SYNE1	12
MYCT1	0.136917	7.14704	0.458329	0.498406	Endothelium	MYCT1	12
MTRF1L	0.0617008	5.49016	0.071146	0.789676	Endothelium	MTRF1L	12
CNKSR3	0.468043	6.42734	2.09454	0.147826	Endothelium	CNKSR3	12
ARID1B	0.43496	6.89434	2.41568	0.120125	Endothelium	ARID1B	12
TMEM242	-0.159705	5.32327	0.445314	0.504569	Endothelium	TMEM242	12
SNX9	0.392445	6.09466	3.95073	0.0468509	Endothelium	SNX9	12
SYNJ2	-0.184466	5.66932	0.443103	0.505629	Endothelium	SYNJ2	12
GTF2H5	0.0292679	6.14312	0.0195224	0.888879	Endothelium	GTF2H5	12
TULP4	0.415269	5.1658	2.4723	0.115868	Endothelium	TULP4	12
TMEM181	0.286116	5.29036	1.16475	0.280482	Endothelium	TMEM181	12
DYNLT1	0.143651	6.60577	0.194327	0.659339	Endothelium	DYNLT1	12
EZR	0.844219	5.5776	5.37453	0.0204329	Endothelium	EZR	12
SOD2	0.0561793	7.22056	0.0347817	0.852054	Endothelium	SOD2	12
WTAP	0.332918	5.97549	1.37183	0.241498	Endothelium	WTAP	12
TCP1	-0.134166	6.87799	0.434079	0.509994	Endothelium	TCP1	12
MRPL18	-0.125725	6.14255	0.199213	0.655357	Endothelium	MRPL18	12
QKI	-0.155163	6.51263	0.596176	0.440041	Endothelium	QKI	12
SFT2D1	0.0365881	5.5441	0.0168471	0.896727	Endothelium	SFT2D1	12
MPC1	-0.15347	5.57314	0.33781	0.561096	Endothelium	MPC1	12
RPS6KA2	0.0705305	6.7757	0.0744435	0.784974	Endothelium	RPS6KA2	12
AFDN	0.481071	6.86837	2.52885	0.111782	Endothelium	AFDN	12
PSMB1	0.0758515	8.03277	0.113804	0.735854	Endothelium	PSMB1	12
PDCD2	-0.66917	5.60655	6.79742	0.00912895	Endothelium	PDCD2	12
PRKAR1B	-0.0992628	5.20862	0.144654	0.703698	Endothelium	PRKAR1B	12
SUN1	-0.183877	6.39728	0.398629	0.527798	Endothelium	SUN1	12
C7orf50	-0.504327	5.93891	4.85104	0.0276294	Endothelium	C7orf50	12
GPR146	-0.628107	6.10425	8.12904	0.00435619	Endothelium	GPR146	12
PSMG3	0.0219878	5.2876	0.00483787	0.944548	Endothelium	PSMG3	12
EIF3B	0.260533	5.57265	0.833037	0.361396	Endothelium	EIF3B	12
CHST12	-0.381704	6.1843	3.09808	0.0783845	Endothelium	CHST12	12
LFNG	-0.339751	5.36525	0.718085	0.396773	Endothelium	LFNG	12
WIPI2	-0.209028	5.46302	0.564698	0.452373	Endothelium	WIPI2	12
ACTB	-0.0732699	10.9079	0.0933344	0.75998	Endothelium	ACTB	12
FSCN1	-0.324098	6.03692	0.69166	0.4056	Endothelium	FSCN1	12
RNF216	0.0471017	5.68748	0.0263137	0.871137	Endothelium	RNF216	12
CCZ1	-0.395549	5.4394	1.9592	0.161599	Endothelium	CCZ1	12
EIF2AK1	0.186427	5.46521	0.593578	0.441039	Endothelium	EIF2AK1	12
RAC1	-0.227267	9.5099	0.506546	0.476638	Endothelium	RAC1	12
KDELR2	-0.357593	6.79307	1.96972	0.160477	Endothelium	KDELR2	12
RPA3	0.0966368	5.55659	0.114568	0.735002	Endothelium	RPA3	12
ICA1	0.215314	6.58666	0.871864	0.35044	Endothelium	ICA1	12
NDUFA4	0.0711478	8.48608	0.154971	0.693829	Endothelium	NDUFA4	12
PHF14	0.0801265	7.23493	0.179584	0.671731	Endothelium	PHF14	12
THSD7A	-0.0866523	6.81843	0.176771	0.674163	Endothelium	THSD7A	12
TMEM106B	-0.317082	5.34333	1.68266	0.194571	Endothelium	TMEM106B	12
ARL4A	-0.471946	7.69885	2.39482	0.121738	Endothelium	ARL4A	12
MEOX2	-0.231144	5.28327	0.477817	0.489413	Endothelium	MEOX2	12
BZW2	0.21551	6.03222	0.953373	0.328862	Endothelium	BZW2	12
TSPAN13	0.159146	6.29984	0.500465	0.479296	Endothelium	TSPAN13	12
AHR	0.715979	6.71949	6.6474	0.00993006	Endothelium	AHR	12
TWISTNB	-0.0426722	5.96806	0.0420361	0.837551	Endothelium	TWISTNB	12
RAPGEF5	-0.106642	6.80062	0.181717	0.669902	Endothelium	RAPGEF5	12
IL6	0.481658	7.59821	0.661991	0.415858	Endothelium	IL6	12
TOMM7	0.115658	9.18697	0.18942	0.6634	Endothelium	TOMM7	12
MALSU1	-0.216772	5.53545	0.76985	0.380263	Endothelium	MALSU1	12
TRA2A	0.682361	6.483	7.36636	0.00664554	Endothelium	TRA2A	12
CYCS	0.0375567	7.11135	0.0266463	0.870332	Endothelium	CYCS	12
HNRNPA2B1	0.149398	9.14597	0.633992	0.425895	Endothelium	HNRNPA2B1	12
CBX3	0.132255	7.65758	0.37288	0.541439	Endothelium	CBX3	12
SKAP2	0.342782	6.91872	2.62225	0.105375	Endothelium	SKAP2	12
HOTAIRM1	-0.285126	5.59947	1.52822	0.21638	Endothelium	HOTAIRM1	12
TAX1BP1	0.290642	7.50934	2.60058	0.106825	Endothelium	TAX1BP1	12
CPVL	-0.419567	5.74414	1.17731	0.277904	Endothelium	CPVL	12
GGCT	0.214462	6.18194	1.14721	0.284134	Endothelium	GGCT	12
GARS	0.342565	5.23412	1.24586	0.264346	Endothelium	GARS	12
AQP1	0.0513508	10.7319	0.0723647	0.787924	Endothelium	AQP1	12
LSM5	-0.413879	6.63283	1.82832	0.176327	Endothelium	LSM5	12
KBTBD2	0.133875	6.18175	0.256371	0.612624	Endothelium	KBTBD2	12
FKBP9	0.0160014	6.40839	0.00543617	0.941225	Endothelium	FKBP9	12
NT5C3A	-0.241613	5.91169	0.794602	0.372712	Endothelium	NT5C3A	12
SEPT7	-0.101642	8.62414	0.300976	0.583271	Endothelium	SEPT7	12
ELMO1	0.246594	6.27017	1.50333	0.22016	Endothelium	ELMO1	12
RALA	0.0953946	6.18785	0.174602	0.676053	Endothelium	RALA	12
CDK13	-0.160545	6.03969	0.397007	0.528639	Endothelium	CDK13	12
MPLKIP	-0.188832	6.04669	0.532435	0.465585	Endothelium	MPLKIP	12
PSMA2	-0.284593	6.9182	1.12047	0.289817	Endothelium	PSMA2	12
MRPL32	-0.246262	6.59319	1.08406	0.297791	Endothelium	MRPL32	12
STK17A	0.457082	5.68451	1.46262	0.226514	Endothelium	STK17A	12
COA1	0.303607	5.2695	1.0301	0.310136	Endothelium	COA1	12
BLVRA	-0.0775446	5.30837	0.0720404	0.788389	Endothelium	BLVRA	12
AC004951.1	0.279982	5.43684	0.454082	0.500403	Endothelium	AC004951.1	12
DBNL	0.0181774	5.73654	0.00448999	0.946576	Endothelium	DBNL	12
NUDCD3	0.18725	5.53379	0.463106	0.496176	Endothelium	NUDCD3	12
TMED4	-0.0561613	5.51703	0.0344859	0.852677	Endothelium	TMED4	12
PPIA	0.131418	9.0418	0.366488	0.544925	Endothelium	PPIA	12
H2AFV	-0.199827	6.57178	0.490506	0.483702	Endothelium	H2AFV	12
PURB	0.586919	5.72331	3.1114	0.0777459	Endothelium	PURB	12
SNHG15	0.174423	5.34337	0.440164	0.507043	Endothelium	SNHG15	12
RAMP3	-0.29711	8.87941	0.961068	0.326918	Endothelium	RAMP3	12
IGFBP3	1.20217	5.93715	2.64115	0.104128	Endothelium	IGFBP3	12
UPP1	0.189326	6.56535	0.495122	0.481651	Endothelium	UPP1	12
GRB10	0.577817	5.80833	4.21081	0.0401673	Endothelium	GRB10	12
SEC61G	0.445764	7.39391	3.45468	0.0630728	Endothelium	SEC61G	12
VOPP1	0.209326	5.98349	0.802473	0.370355	Endothelium	VOPP1	12
NIPSNAP2	0.158303	5.67368	0.239503	0.624565	Endothelium	NIPSNAP2	12
CCT6A	-0.0382772	7.4085	0.0364441	0.848601	Endothelium	CCT6A	12
SUMF2	-0.154876	5.74165	0.490237	0.483822	Endothelium	SUMF2	12
CHCHD2	-0.0467667	8.62795	0.0605742	0.805591	Endothelium	CHCHD2	12
GUSB	-0.222061	5.31242	0.825766	0.3635	Endothelium	GUSB	12
ASL	-0.107881	5.80958	0.257111	0.612112	Endothelium	ASL	12
CRCP	-0.276916	5.52931	1.14073	0.285498	Endothelium	CRCP	12
TMEM248	-0.0492359	5.60605	0.0315525	0.859013	Endothelium	TMEM248	12
SBDS	0.224904	7.49717	1.0732	0.300223	Endothelium	SBDS	12
BAZ1B	0.33231	6.92643	2.16682	0.141017	Endothelium	BAZ1B	12
BCL7B	-0.43159	5.29046	2.25278	0.133374	Endothelium	BCL7B	12
BUD23	-0.0172019	6.15839	0.00766579	0.930231	Endothelium	BUD23	12
EIF4H	-0.158278	6.62404	0.634143	0.42584	Endothelium	EIF4H	12
GTF2I	0.0880587	6.94635	0.169924	0.68018	Endothelium	GTF2I	12
HIP1	0.201757	6.83	0.689535	0.406323	Endothelium	HIP1	12
MDH2	-0.0980257	6.44642	0.175466	0.675299	Endothelium	MDH2	12
HSPB1	-0.244133	9.93034	1.30919	0.252541	Endothelium	HSPB1	12
YWHAG	0.0965668	6.3874	0.201152	0.653793	Endothelium	YWHAG	12
PTPN12	0.278173	7.5418	1.1453	0.284536	Endothelium	PTPN12	12
RSBN1L	-0.143254	6.43003	0.291437	0.589301	Endothelium	RSBN1L	12
TMEM243	0.302175	5.98585	1.51757	0.217988	Endothelium	TMEM243	12
TP53TG1	0.00724594	5.41851	0.000521078	0.981788	Endothelium	TP53TG1	12
ABCB1	0.0688415	7.27326	0.0888219	0.76568	Endothelium	ABCB1	12
RUNDC3B	-0.0451582	6.08423	0.0258921	0.872164	Endothelium	RUNDC3B	12
SRI	0.0031107	7.0451	0.00024256	0.987574	Endothelium	SRI	12
AKAP9	0.196535	7.92758	0.797274	0.37191	Endothelium	AKAP9	12
KRIT1	0.164163	6.23535	0.5898	0.442496	Endothelium	KRIT1	12
ANKIB1	0.335924	5.15618	0.861183	0.353408	Endothelium	ANKIB1	12
GATAD1	0.110774	6.32667	0.233698	0.628795	Endothelium	GATAD1	12
FAM133B	0.0240878	7.27343	0.0107833	0.917294	Endothelium	FAM133B	12
SAMD9	-0.124778	5.46826	0.228518	0.632625	Endothelium	SAMD9	12
SAMD9L	-0.194974	5.84907	0.361275	0.547799	Endothelium	SAMD9L	12
GNG11	-0.19062	10.4081	0.953829	0.328746	Endothelium	GNG11	12
PON2	0.235257	6.0696	1.56108	0.211507	Endothelium	PON2	12
PDK4	-0.203084	5.66667	0.227611	0.633301	Endothelium	PDK4	12
SEM1	0.422058	8.12358	3.54937	0.059568	Endothelium	SEM1	12
TECPR1	0.151262	5.46889	0.29093	0.589625	Endothelium	TECPR1	12
BRI3	-0.168034	7.48919	0.214974	0.642897	Endothelium	BRI3	12
ARPC1A	-0.260847	6.49956	1.61918	0.203206	Endothelium	ARPC1A	12
ARPC1B	-0.278816	8.13413	1.82356	0.17689	Endothelium	ARPC1B	12
PDAP1	0.28545	6.70224	1.28338	0.257271	Endothelium	PDAP1	12
BUD31	0.0792584	6.85183	0.130981	0.717417	Endothelium	BUD31	12
ATP5MF	0.196319	6.8936	0.705381	0.400982	Endothelium	ATP5MF	12
ZKSCAN1	-0.0226645	6.27805	0.00572919	0.939665	Endothelium	ZKSCAN1	12
COPS6	-0.120143	6.58201	0.304632	0.580993	Endothelium	COPS6	12
LAMTOR4	0.039517	7.41761	0.0312136	0.859765	Endothelium	LAMTOR4	12
PILRB	-0.0373917	5.15888	0.008666	0.925831	Endothelium	PILRB	12
GNB2	-0.067784	6.82831	0.0739079	0.78573	Endothelium	GNB2	12
POP7	-0.310598	5.28176	1.25318	0.262946	Endothelium	POP7	12
EPHB4	-0.356606	5.76562	1.28768	0.256477	Endothelium	EPHB4	12
TRIM56	-0.0638961	7.41291	0.0840971	0.77182	Endothelium	TRIM56	12
AP1S1	0.053321	5.63491	0.0416397	0.838308	Endothelium	AP1S1	12
PLOD3	-0.0168243	5.14104	0.00320444	0.954858	Endothelium	PLOD3	12
ZNHIT1	0.0575532	7.59071	0.081669	0.775048	Endothelium	ZNHIT1	12
CLDN15	0.651615	5.86046	3.50941	0.0610213	Endothelium	CLDN15	12
FIS1	-0.22708	7.97697	0.684803	0.407938	Endothelium	FIS1	12
CUX1	0.491318	5.93435	2.7621	0.0965214	Endothelium	CUX1	12
ORAI2	-0.152372	5.64217	0.311986	0.576464	Endothelium	ORAI2	12
POLR2J	-0.040684	6.35003	0.0376741	0.846099	Endothelium	POLR2J	12
POLR2J3.1	-0.176157	7.88432	0.316898	0.573478	Endothelium	POLR2J3.1	12
RASA4	-0.21024	7.5273	0.388571	0.533051	Endothelium	RASA4	12
ARMC10	-0.472717	5.37498	2.25377	0.13329	Endothelium	ARMC10	12
PMPCB	-0.0487629	5.78567	0.0372664	0.846924	Endothelium	PMPCB	12
DNAJC2	0.0378444	6.01429	0.0255065	0.873111	Endothelium	DNAJC2	12
PSMC2	-0.144008	5.61012	0.43864	0.50778	Endothelium	PSMC2	12
KMT2E	-0.0491873	8.0234	0.0574212	0.810619	Endothelium	KMT2E	12
SRPK2	0.0411451	6.00674	0.0320649	0.857885	Endothelium	SRPK2	12
SYPL1	-0.549197	7.04539	6.937	0.00844307	Endothelium	SYPL1	12
NAMPT	-0.175326	7.77633	0.384322	0.535299	Endothelium	NAMPT	12
HBP1	-0.337612	5.39314	1.44376	0.229533	Endothelium	HBP1	12
BCAP29	0.342628	6.93051	3.05278	0.0805989	Endothelium	BCAP29	12
LAMB1	1.09625	6.03039	12.4335	0.000421708	Endothelium	LAMB1	12
PNPLA8	0.0425108	6.10139	0.0290394	0.864688	Endothelium	PNPLA8	12
THAP5	-0.000851557	4.97739	1.2663e-05	0.997161	Endothelium	THAP5	12
DNAJB9	0.316478	5.74736	0.466382	0.494657	Endothelium	DNAJB9	12
DOCK4	0.437122	6.09839	2.25129	0.133503	Endothelium	DOCK4	12
IFRD1	0.256611	6.16989	0.65643	0.417823	Endothelium	IFRD1	12
SMIM30	-0.0712795	6.1723	0.0617513	0.803749	Endothelium	SMIM30	12
MDFIC	0.40896	5.43475	1.51213	0.218814	Endothelium	MDFIC	12
TES	0.342031	6.42287	1.87355	0.171069	Endothelium	TES	12
CAV2	-0.0889034	7.47901	0.105176	0.745704	Endothelium	CAV2	12
CAV1	-0.0643322	9.81756	0.0624015	0.80274	Endothelium	CAV1	12
MET	0.229177	6.00517	0.8035	0.370049	Endothelium	MET	12
CAPZA2	-0.182185	7.40562	0.562089	0.45342	Endothelium	CAPZA2	12
LSM8	0.204202	7.0077	1.10148	0.293941	Endothelium	LSM8	12
TSPAN12	-0.08499	5.79976	0.107517	0.742989	Endothelium	TSPAN12	12
ING3	-0.37387	5.33883	2.11873	0.145507	Endothelium	ING3	12
FAM3C	0.0633529	5.95763	0.08159	0.775154	Endothelium	FAM3C	12
CADPS2	0.130427	5.47493	0.241947	0.622803	Endothelium	CADPS2	12
NDUFA5	-0.234361	6.22359	0.851276	0.356192	Endothelium	NDUFA5	12
WASL	-0.176275	5.56989	0.609608	0.434935	Endothelium	WASL	12
ZNF800	0.0391815	5.91341	0.0135668	0.907275	Endothelium	ZNF800	12
ARF5	0.0537419	6.25131	0.0301922	0.862055	Endothelium	ARF5	12
RBM28	0.515045	5.53399	4.72693	0.0296939	Endothelium	RBM28	12
CALU	0.0358147	6.38175	0.0205703	0.885956	Endothelium	CALU	12
ATP6V1F	-0.182422	7.11387	0.42472	0.514591	Endothelium	ATP6V1F	12
UBE2H	0.182215	6.0689	0.338592	0.560643	Endothelium	UBE2H	12
AC016831.5	0.664064	5.60031	4.77663	0.0288486	Endothelium	AC016831.5	12
MKLN1	-0.0773279	5.96779	0.123704	0.725051	Endothelium	MKLN1	12
PODXL	0.185088	7.84895	0.268348	0.604442	Endothelium	PODXL	12
EXOC4	0.577829	5.30718	4.23057	0.0397022	Endothelium	EXOC4	12
AKR1B1	-0.590842	5.20003	2.18425	0.139429	Endothelium	AKR1B1	12
CALD1	0.330755	8.54495	1.5543	0.212501	Endothelium	CALD1	12
CNOT4	0.143467	6.26417	0.47319	0.491523	Endothelium	CNOT4	12
STMP1	-0.0622109	5.5212	0.0421457	0.837342	Endothelium	STMP1	12
MTPN	0.121633	7.21374	0.285623	0.593039	Endothelium	MTPN	12
CREB3L2	0.421424	5.3117	1.63885	0.200484	Endothelium	CREB3L2	12
ZC3HAV1	0.0423925	6.66248	0.0241768	0.876436	Endothelium	ZC3HAV1	12
UBN2	0.475882	5.13598	1.88416	0.169862	Endothelium	UBN2	12
FMC1	0.079393	5.34425	0.105407	0.745435	Endothelium	FMC1	12
LUC7L2	-0.40643	5.73474	2.69966	0.100369	Endothelium	LUC7L2	12
HIPK2	0.627314	5.39039	4.7048	0.0300785	Endothelium	HIPK2	12
NDUFB2	0.318673	7.7755	2.29206	0.130037	Endothelium	NDUFB2	12
BRAF	0.13665	5.46062	0.235225	0.627676	Endothelium	BRAF	12
MRPS33	0.121343	5.86777	0.327962	0.566861	Endothelium	MRPS33	12
SSBP1	-0.139371	7.31859	0.581653	0.445665	Endothelium	SSBP1	12
GSTK1	-0.0901346	7.41777	0.15545	0.693381	Endothelium	GSTK1	12
ZYX	0.437187	5.91682	1.97568	0.159847	Endothelium	ZYX	12
TCAF1	-0.255464	5.7994	1.29405	0.255303	Endothelium	TCAF1	12
PDIA4	-0.0170281	5.88104	0.0033512	0.953837	Endothelium	PDIA4	12
GIMAP8	-0.36326	6.15698	1.94296	0.163347	Endothelium	GIMAP8	12
GIMAP7	-0.151515	9.00612	0.358726	0.549215	Endothelium	GIMAP7	12
GIMAP4	-0.0565572	8.29841	0.0478566	0.826836	Endothelium	GIMAP4	12
GIMAP6	-0.167959	6.70396	0.53858	0.463022	Endothelium	GIMAP6	12
GIMAP2	-0.261948	5.38204	0.81169	0.367621	Endothelium	GIMAP2	12
GIMAP1	-0.392419	7.19334	2.12478	0.144933	Endothelium	GIMAP1	12
NUB1	-0.133244	6.16861	0.324983	0.568628	Endothelium	NUB1	12
RHEB	-0.139857	7.03575	0.318762	0.572352	Endothelium	RHEB	12
PRKAG2	-0.195465	5.46462	0.273041	0.601299	Endothelium	PRKAG2	12
KMT2C	0.220187	6.28265	0.75434	0.385106	Endothelium	KMT2C	12
INSIG1	0.0909601	6.64324	0.0731548	0.786798	Endothelium	INSIG1	12
LMBR1	-0.0296952	5.18919	0.0112848	0.9154	Endothelium	LMBR1	12
NOM1	0.281848	5.38437	1.11742	0.290475	Endothelium	NOM1	12
DNAJB6	-0.0221445	7.1466	0.0102788	0.919245	Endothelium	DNAJB6	12
PTPRN2	0.421194	5.59946	2.77952	0.0954766	Endothelium	PTPRN2	12
ESYT2	0.588896	5.52997	3.36603	0.0665541	Endothelium	ESYT2	12
WDR60	-0.02142	6.73667	0.00717293	0.932505	Endothelium	WDR60	12
GTPBP6	-0.00812929	5.06158	0.000492777	0.98229	Endothelium	GTPBP6	12
IL3RA	-0.134696	7.39639	0.415672	0.519104	Endothelium	IL3RA	12
SLC25A6	-0.159995	8.89669	0.506773	0.476539	Endothelium	SLC25A6	12
AKAP17A	0.0284558	5.6496	0.0132444	0.908378	Endothelium	AKAP17A	12
ZBED1	0.276057	5.29105	0.61433	0.433162	Endothelium	ZBED1	12
CD99	-0.0929851	8.44058	0.209371	0.647261	Endothelium	CD99	12
WWC3	0.114877	5.10414	0.0953908	0.757433	Endothelium	WWC3	12
MSL3	0.125991	5.49986	0.241078	0.623429	Endothelium	MSL3	12
TMSB4X	-0.080497	13.0364	0.112497	0.737319	Endothelium	TMSB4X	12
OFD1	0.0226491	6.37399	0.0089335	0.924698	Endothelium	OFD1	12
AP1S2	-0.392377	7.08328	1.73434	0.187857	Endothelium	AP1S2	12
SYAP1	0.264994	6.26153	1.31213	0.252009	Endothelium	SYAP1	12
RBBP7	-0.110028	5.94989	0.169184	0.680838	Endothelium	RBBP7	12
SCML1	0.23261	5.5907	0.737608	0.390428	Endothelium	SCML1	12
PDHA1	-0.0105479	5.24118	0.0011156	0.973355	Endothelium	PDHA1	12
EIF1AX	0.217666	7.52782	0.899631	0.342881	Endothelium	EIF1AX	12
RPS6KA3	0.264721	6.15645	1.15305	0.282912	Endothelium	RPS6KA3	12
PRDX4	-0.307026	7.05828	1.80461	0.179157	Endothelium	PRDX4	12
ACOT9	0.156826	5.23303	0.315436	0.574363	Endothelium	ACOT9	12
SAT1	-0.42302	9.66899	2.14698	0.14285	Endothelium	SAT1	12
EIF2S3	-0.262727	6.32055	1.0853	0.297514	Endothelium	EIF2S3	12
RPGR	0.253601	7.03979	1.70864	0.191162	Endothelium	RPGR	12
TSPAN7	-0.404518	8.68692	2.43502	0.118653	Endothelium	TSPAN7	12
ATP6AP2	-0.42362	6.61063	3.25871	0.0710448	Endothelium	ATP6AP2	12
USP9X	-0.130862	5.31346	0.275045	0.599968	Endothelium	USP9X	12
DDX3X	0.126697	8.27103	0.349333	0.554491	Endothelium	DDX3X	12
CXorf36	-0.326888	7.10223	2.15892	0.141745	Endothelium	CXorf36	12
NDUFB11	0.177807	7.17753	0.481035	0.487954	Endothelium	NDUFB11	12
UBA1	0.493454	5.28923	2.86358	0.0906054	Endothelium	UBA1	12
TIMP1	0.336736	8.75464	1.258	0.26203	Endothelium	TIMP1	12
UXT	-0.00304945	7.24167	0.000225161	0.988028	Endothelium	UXT	12
RBM3	-0.307879	8.40929	2.65325	0.103339	Endothelium	RBM3	12
WDR13	-0.0617502	5.70056	0.0715043	0.789159	Endothelium	WDR13	12
PQBP1	-0.194981	5.75958	0.4926	0.48277	Endothelium	PQBP1	12
GRIPAP1	-0.150168	5.24809	0.30669	0.579718	Endothelium	GRIPAP1	12
PRAF2	-0.23554	5.33902	0.613005	0.433659	Endothelium	PRAF2	12
WDR45	-0.248732	5.34995	1.16112	0.281234	Endothelium	WDR45	12
PLP2	-0.44276	5.85246	2.33456	0.12653	Endothelium	PLP2	12
SHROOM4	0.282976	6.209	1.02679	0.310913	Endothelium	SHROOM4	12
SMC1A	0.124639	6.34762	0.209946	0.646809	Endothelium	SMC1A	12
HSD17B10	0.0748523	6.14976	0.123285	0.725499	Endothelium	HSD17B10	12
HUWE1	0.313566	5.61138	1.15058	0.283428	Endothelium	HUWE1	12
TSR2	-0.199664	5.56087	0.441416	0.50644	Endothelium	TSR2	12
MAGED2	-0.217028	6.63495	0.667252	0.414011	Endothelium	MAGED2	12
NBDY	-0.0512725	7.05822	0.0523638	0.819	Endothelium	NBDY	12
MSN	0.133312	7.88681	0.259443	0.610503	Endothelium	MSN	12
YIPF6	-0.220142	5.55055	0.54532	0.460236	Endothelium	YIPF6	12
EFNB1	-0.0176784	5.17754	0.00310005	0.955598	Endothelium	EFNB1	12
IGBP1	-0.276332	6.48988	1.74581	0.186405	Endothelium	IGBP1	12
NONO	0.157709	6.94803	0.623943	0.429586	Endothelium	NONO	12
TAF1	0.432229	5.73206	3.19199	0.0739998	Endothelium	TAF1	12
OGT	-0.28419	5.19664	1.23931	0.265603	Endothelium	OGT	12
NHSL2	0.0453721	5.71718	0.0292715	0.864154	Endothelium	NHSL2	12
PIN4	0.502429	6.30662	4.92272	0.0265058	Endothelium	PIN4	12
RPS4X	-0.347836	11.6583	2.96121	0.0852842	Endothelium	RPS4X	12
JPX	0.255393	5.91285	1.38593	0.239094	Endothelium	JPX	12
FTX	0.00202506	6.95409	5.67485e-05	0.993989	Endothelium	FTX	12
RLIM	-0.0971229	5.32794	0.11113	0.738861	Endothelium	RLIM	12
PBDC1	-0.0383479	5.594	0.021364	0.883792	Endothelium	PBDC1	12
ATRX	0.123363	8.21794	0.38197	0.536551	Endothelium	ATRX	12
MAGT1	-0.0945606	5.64646	0.135898	0.712394	Endothelium	MAGT1	12
COX7B	0.147566	7.47725	0.491266	0.483363	Endothelium	COX7B	12
PGK1	-0.216714	7.3381	1.16406	0.280626	Endothelium	PGK1	12
CYSLTR1	-0.216387	6.16563	0.714174	0.398062	Endothelium	CYSLTR1	12
ITM2A	-0.572648	8.31098	5.27376	0.0216492	Endothelium	ITM2A	12
SH3BGRL	-0.26217	7.03194	1.8084	0.1787	Endothelium	SH3BGRL	12
CHM	0.0735837	5.23593	0.0557388	0.813362	Endothelium	CHM	12
DIAPH2	0.20549	6.30507	0.814357	0.366835	Endothelium	DIAPH2	12
RPL36A	-0.378842	9.34697	0.802738	0.370276	Endothelium	RPL36A	12
HNRNPH2	0.136651	6.2044	0.360215	0.548387	Endothelium	HNRNPH2	12
ARMCX3	-0.27196	6.50285	1.30473	0.253351	Endothelium	ARMCX3	12
ZMAT1	-0.199462	5.2094	0.396823	0.528734	Endothelium	ZMAT1	12
TCEAL8	-0.325361	6.74806	2.53041	0.111671	Endothelium	TCEAL8	12
TCEAL9	0.10651	7.22624	0.250982	0.616384	Endothelium	TCEAL9	12
BEX3	0.0793415	6.88828	0.12796	0.720557	Endothelium	BEX3	12
TCEAL4	0.320703	7.57165	2.33779	0.126268	Endothelium	TCEAL4	12
TCEAL3	0.0871816	6.12837	0.105029	0.745876	Endothelium	TCEAL3	12
TCEAL1	-0.185197	5.70692	0.634226	0.425809	Endothelium	TCEAL1	12
MORF4L2	-0.072779	6.54274	0.142479	0.705829	Endothelium	MORF4L2	12
TSC22D3	-0.513198	7.30915	3.45162	0.0631899	Endothelium	TSC22D3	12
PSMD10	0.346559	5.00134	1.59779	0.206217	Endothelium	PSMD10	12
ACSL4	0.0529567	5.2017	0.0393836	0.842691	Endothelium	ACSL4	12
PLS3	0.135612	7.20251	0.310607	0.577308	Endothelium	PLS3	12
IL13RA1	0.221071	5.57039	0.774202	0.37892	Endothelium	IL13RA1	12
PGRMC1	-0.260837	6.07808	1.16514	0.280402	Endothelium	PGRMC1	12
SLC25A5	0.0435629	7.42727	0.0418075	0.837987	Endothelium	SLC25A5	12
UBE2A	0.12676	5.68668	0.223701	0.636234	Endothelium	UBE2A	12
SEPT6	-0.144396	5.36041	0.418567	0.517653	Endothelium	SEPT6	12
RPL39	0.218152	11.511	0.708231	0.400032	Endothelium	RPL39	12
UPF3B	-0.0988441	5.69055	0.129161	0.719304	Endothelium	UPF3B	12
NDUFA1	0.523426	7.61601	5.30858	0.0212207	Endothelium	NDUFA1	12
NKAP	0.423158	5.98477	3.9005	0.0482718	Endothelium	NKAP	12
LAMP2	0.209089	5.83007	0.580946	0.445942	Endothelium	LAMP2	12
MCTS1	-0.309928	5.8836	1.27773	0.258321	Endothelium	MCTS1	12
THOC2	-0.00564967	6.86475	0.000837199	0.976917	Endothelium	THOC2	12
XIAP	0.00365701	6.33865	0.000246588	0.987471	Endothelium	XIAP	12
STAG2	0.145944	6.36861	0.257354	0.611944	Endothelium	STAG2	12
RBMX2	-0.136737	5.89309	0.292188	0.588822	Endothelium	RBMX2	12
HPRT1	0.185654	5.18685	0.504568	0.4775	Endothelium	HPRT1	12
SMIM10	-0.21159	5.66558	0.758028	0.383946	Endothelium	SMIM10	12
RTL8C	0.326837	5.68284	1.4447	0.22938	Endothelium	RTL8C	12
RTL8A	0.0289737	5.17854	0.00861222	0.926061	Endothelium	RTL8A	12
MAP7D3	0.78869	5.35154	8.24316	0.00409058	Endothelium	MAP7D3	12
HTATSF1	-0.0591699	5.42908	0.0543318	0.81569	Endothelium	HTATSF1	12
RBMX	-0.683684	7.37466	4.06375	0.0438132	Endothelium	RBMX	12
ATP11C	0.424986	6.47619	3.35162	0.0671388	Endothelium	ATP11C	12
IDS	0.127653	5.64826	0.25999	0.610127	Endothelium	IDS	12
VMA21	-0.502749	5.26456	1.79616	0.180177	Endothelium	VMA21	12
CETN2	0.115257	5.39698	0.122922	0.725886	Endothelium	CETN2	12
BCAP31	-0.24195	6.98809	1.34809	0.245612	Endothelium	BCAP31	12
IDH3G	-0.197039	5.60166	0.635899	0.4252	Endothelium	IDH3G	12
SSR4	-0.0177862	8.27847	0.00368843	0.951572	Endothelium	SSR4	12
NAA10	-0.262683	6.58001	0.856027	0.354853	Endothelium	NAA10	12
MECP2	-0.19088	6.09768	0.678894	0.409968	Endothelium	MECP2	12
FLNA	0.262695	6.38258	1.47789	0.224104	Endothelium	FLNA	12
RPL10	-0.268017	12.6734	2.01406	0.155848	Endothelium	RPL10	12
ATP6AP1	0.0813142	5.28894	0.0702787	0.790931	Endothelium	ATP6AP1	12
FAM50A	0.300241	5.48027	1.20215	0.272892	Endothelium	FAM50A	12
LAGE3	-0.251571	5.94242	0.83044	0.362145	Endothelium	LAGE3	12
DKC1	0.0135323	5.75753	0.00180494	0.966112	Endothelium	DKC1	12
FUNDC2	0.0937763	6.24186	0.228419	0.632698	Endothelium	FUNDC2	12
VBP1	-0.0355169	5.50314	0.017856	0.893698	Endothelium	VBP1	12
CLIC2	0.210722	6.25618	0.522088	0.469952	Endothelium	CLIC2	12
FBXO25	0.166869	5.85966	0.393288	0.530576	Endothelium	FBXO25	12
ERICH1	-0.186325	7.23702	0.955644	0.328287	Endothelium	ERICH1	12
CLN8	0.111733	5.43695	0.107524	0.74298	Endothelium	CLN8	12
[truncated: 57,796 more rows]

## Sheet: AvC_DE_res_CellBender_corrected
	logFC	logCPM	LR	PValue	celltype	gene	nSamples
NOC2L	-0.161745	5.53269	0.285976	0.592811	Endothelium	NOC2L	12
ISG15	-0.331189	7.54867	1.30961	0.252466	Endothelium	ISG15	12
SDF4	-0.302671	6.02283	0.75665	0.384379	Endothelium	SDF4	12
AURKAIP1	0.0303858	6.91594	0.0182993	0.892395	Endothelium	AURKAIP1	12
CCNL2	0.0620607	6.33125	0.0657912	0.797566	Endothelium	CCNL2	12
MRPL20	0.197867	7.21174	0.799608	0.371211	Endothelium	MRPL20	12
ANKRD65	0.0991963	5.20253	0.0587668	0.808456	Endothelium	ANKRD65	12
VWA1	-0.00322975	7.95555	7.41187e-05	0.993131	Endothelium	VWA1	12
SSU72	-0.251205	6.37246	0.970759	0.324491	Endothelium	SSU72	12
CDK11B	0.215105	6.01726	0.574269	0.448568	Endothelium	CDK11B	12
CDK11A	-0.340557	5.74192	1.73551	0.187708	Endothelium	CDK11A	12
GNB1	0.243939	7.04358	1.15906	0.28166	Endothelium	GNB1	12
FAAP20	-0.0940443	6.17455	0.185983	0.666281	Endothelium	FAAP20	12
SKI	-0.112377	5.86456	0.181338	0.670226	Endothelium	SKI	12
RER1	-0.23957	6.3114	1.05402	0.304583	Endothelium	RER1	12
TNFRSF14	0.144819	5.84385	0.257324	0.611965	Endothelium	TNFRSF14	12
RPL22	0.00216582	10.3132	0.000108342	0.991695	Endothelium	RPL22	12
CAMTA1	0.336379	7.09626	1.6588	0.197765	Endothelium	CAMTA1	12
VAMP3	-0.314628	6.80994	1.74702	0.186252	Endothelium	VAMP3	12
PER3	-0.166072	5.86113	0.431647	0.511182	Endothelium	PER3	12
PARK7	-0.061858	8.04662	0.0765291	0.782057	Endothelium	PARK7	12
RERE	-0.357755	6.42941	1.21987	0.269386	Endothelium	RERE	12
ENO1	0.29852	8.19139	1.84151	0.174774	Endothelium	ENO1	12
H6PD	0.494306	5.55324	2.10108	0.147195	Endothelium	H6PD	12
CLSTN1	0.309601	5.40582	0.820751	0.364961	Endothelium	CLSTN1	12
RBP7	-0.589195	7.57542	1.61838	0.203318	Endothelium	RBP7	12
KIF1B	0.93535	5.53284	9.51523	0.00203774	Endothelium	KIF1B	12
DFFA	-0.00396949	5.70671	0.000163665	0.989793	Endothelium	DFFA	12
TARDBP	0.185818	5.73853	0.532298	0.465643	Endothelium	TARDBP	12
SRM	0.387322	5.83488	1.19403	0.274519	Endothelium	SRM	12
EXOSC10	-0.521408	5.17251	2.28205	0.130879	Endothelium	EXOSC10	12
AGTRAP	-0.524005	5.36436	1.86158	0.172442	Endothelium	AGTRAP	12
TNFRSF1B	-0.312633	5.98865	1.62292	0.202685	Endothelium	TNFRSF1B	12
DHRS3	0.654291	5.82519	7.03729	0.00798297	Endothelium	DHRS3	12
PRDM2	0.0537603	5.81175	0.0450309	0.831947	Endothelium	PRDM2	12
EFHD2	0.0191123	6.12744	0.00438677	0.947193	Endothelium	EFHD2	12
SPEN	0.360222	6.38023	2.05131	0.152076	Endothelium	SPEN	12
SZRD1	0.23548	5.75623	0.668537	0.413562	Endothelium	SZRD1	12
NECAP2	-0.106162	5.72967	0.112927	0.736836	Endothelium	NECAP2	12
SDHB	-0.43298	6.10493	2.77268	0.0958856	Endothelium	SDHB	12
UBR4	0.329034	5.37874	1.28072	0.257765	Endothelium	UBR4	12
MRTO4	-0.0157374	5.18193	0.00147015	0.969415	Endothelium	MRTO4	12
AKR7A2	-0.269512	5.40062	0.894065	0.344378	Endothelium	AKR7A2	12
CAPZB	-0.180366	7.7188	0.764676	0.381869	Endothelium	CAPZB	12
MINOS1	-0.179866	7.12233	0.710838	0.399166	Endothelium	MINOS1	12
NBL1	-0.101214	5.89029	0.103987	0.747097	Endothelium	NBL1	12
CDA	-0.568517	5.61117	2.78297	0.0952712	Endothelium	CDA	12
PINK1	-0.282441	5.6482	0.5119	0.474317	Endothelium	PINK1	12
DDOST	-0.681517	6.05768	6.65422	0.00989212	Endothelium	DDOST	12
HP1BP3	0.495207	7.41568	6.00398	0.0142736	Endothelium	HP1BP3	12
EIF4G3	0.25386	5.77335	0.585425	0.444194	Endothelium	EIF4G3	12
ECE1	0.198046	6.88531	0.680797	0.409312	Endothelium	ECE1	12
USP48	0.0789254	5.96678	0.104453	0.746549	Endothelium	USP48	12
HSPG2	0.587803	8.54436	5.96384	0.0146022	Endothelium	HSPG2	12
CDC42	0.272944	8.31352	1.53687	0.215084	Endothelium	CDC42	12
LUZP1	-0.0108428	8.09522	0.0021913	0.962664	Endothelium	LUZP1	12
HNRNPR	-0.0520323	7.393	0.0510344	0.821273	Endothelium	HNRNPR	12
ID3	-0.631753	10.1186	10.1205	0.0014663	Endothelium	ID3	12
RPL11	-0.167349	11.5422	0.620941	0.430698	Endothelium	RPL11	12
ELOA	-0.0459104	5.18395	0.023103	0.87919	Endothelium	ELOA	12
PITHD1	-0.161899	5.76534	0.192147	0.661136	Endothelium	PITHD1	12
HMGCL	-0.105494	5.06286	0.110162	0.739959	Endothelium	HMGCL	12
PNRC2	-0.129044	7.04462	0.360262	0.548361	Endothelium	PNRC2	12
SRSF10	0.102118	7.04032	0.238868	0.625025	Endothelium	SRSF10	12
SRRM1	0.211479	8.12806	0.874843	0.349618	Endothelium	SRRM1	12
CLIC4	0.335571	7.13139	2.3642	0.124147	Endothelium	CLIC4	12
SYF2	-0.120439	7.75927	0.258617	0.611072	Endothelium	SYF2	12
RSRP1	-0.143908	8.47346	0.41639	0.518744	Endothelium	RSRP1	12
TMEM50A	-0.141395	7.46675	0.362411	0.54717	Endothelium	TMEM50A	12
MACO1	-0.0810251	5.30123	0.066923	0.795871	Endothelium	MACO1	12
SELENON	0.21776	5.29554	0.416089	0.518895	Endothelium	SELENON	12
STMN1	-0.409171	6.63651	1.16693	0.280033	Endothelium	STMN1	12
FAM110D	-0.358536	7.18052	0.958219	0.327636	Endothelium	FAM110D	12
ZNF593	0.561759	5.64421	2.97959	0.0843209	Endothelium	ZNF593	12
SH3BGRL3	-0.164783	8.35046	0.411655	0.521131	Endothelium	SH3BGRL3	12
HMGN2	-0.348737	7.73186	2.99936	0.0832972	Endothelium	HMGN2	12
ARID1A	0.394816	5.87143	2.39111	0.122027	Endothelium	ARID1A	12
NUDC	-0.0248644	6.98328	0.0124266	0.91124	Endothelium	NUDC	12
WASF2	0.00732225	8.45986	0.0010618	0.974005	Endothelium	WASF2	12
AHDC1	-0.502072	5.22784	2.98753	0.0839081	Endothelium	AHDC1	12
IFI6	-0.644536	7.62639	3.32197	0.0683599	Endothelium	IFI6	12
STX12	-0.13106	5.87555	0.265987	0.606037	Endothelium	STX12	12
RPA2	-0.402089	5.55281	1.49598	0.22129	Endothelium	RPA2	12
PTAFR	-0.0843193	5.43901	0.0461213	0.829955	Endothelium	PTAFR	12
DNAJC8	-0.136536	7.42745	0.481194	0.487882	Endothelium	DNAJC8	12
ATP5IF1	0.536129	7.45438	3.44283	0.0635268	Endothelium	ATP5IF1	12
PHACTR4	0.179938	7.3836	0.510572	0.474891	Endothelium	PHACTR4	12
TAF12	-0.0725525	5.49043	0.0619891	0.803379	Endothelium	TAF12	12
YTHDF2	-0.167793	6.59468	0.667039	0.414086	Endothelium	YTHDF2	12
SRSF4	0.11173	7.59049	0.317681	0.573005	Endothelium	SRSF4	12
PUM1	0.407793	6.38596	3.05491	0.0804933	Endothelium	PUM1	12
SNRNP40	-0.309603	5.19166	0.906181	0.34113	Endothelium	SNRNP40	12
ZCCHC17	0.465951	6.33116	2.15988	0.141656	Endothelium	ZCCHC17	12
TINAGL1	-0.268022	6.82782	0.787719	0.374791	Endothelium	TINAGL1	12
PEF1	-0.608633	6.25872	6.96505	0.00831172	Endothelium	PEF1	12
PTP4A2	0.337329	6.67794	2.07043	0.15018	Endothelium	PTP4A2	12
KHDRBS1	-0.305019	7.46785	1.95126	0.162452	Endothelium	KHDRBS1	12
KPNA6	0.227031	5.83773	0.655021	0.418323	Endothelium	KPNA6	12
TXLNA	0.429308	5.34874	1.41242	0.234654	Endothelium	TXLNA	12
EIF3I	-0.0302902	7.48673	0.0209648	0.884875	Endothelium	EIF3I	12
FAM167B	-0.242893	6.36328	0.392014	0.531243	Endothelium	FAM167B	12
HDAC1	0.0551917	6.27968	0.0525515	0.818681	Endothelium	HDAC1	12
MARCKSL1	-0.307367	8.37181	0.864635	0.352445	Endothelium	MARCKSL1	12
BSDC1	-0.0707877	5.57279	0.0728906	0.787174	Endothelium	BSDC1	12
ZBTB8OS	0.506541	5.24917	2.18327	0.139518	Endothelium	ZBTB8OS	12
RBBP4	0.0827145	6.22159	0.140158	0.708124	Endothelium	RBBP4	12
AK2	0.0192225	6.17021	0.00770462	0.930055	Endothelium	AK2	12
SMIM12	-0.244874	5.49236	0.4228	0.515543	Endothelium	SMIM12	12
GJA4	-1.31079	6.66764	3.27556	0.0703188	Endothelium	GJA4	12
SFPQ	0.151247	8.06374	0.50462	0.477477	Endothelium	SFPQ	12
ZMYM4	-0.106094	5.31742	0.110269	0.739838	Endothelium	ZMYM4	12
KIAA0319L	-0.256235	5.35613	0.529762	0.466707	Endothelium	KIAA0319L	12
PSMB2	-0.0798312	6.68845	0.126628	0.721954	Endothelium	PSMB2	12
AGO3	0.156693	5.93053	0.413911	0.519991	Endothelium	AGO3	12
TRAPPC3	0.225106	5.9847	0.580523	0.446107	Endothelium	TRAPPC3	12
MAP7D1	-0.0229461	5.57099	0.00441381	0.94703	Endothelium	MAP7D1	12
THRAP3	-0.252586	7.38526	1.24917	0.263711	Endothelium	THRAP3	12
EVA1B	-0.538519	5.54423	3.36805	0.0664722	Endothelium	EVA1B	12
LSM10	-0.129188	5.26756	0.145778	0.702604	Endothelium	LSM10	12
MRPS15	-0.0209732	5.63467	0.00592729	0.938632	Endothelium	MRPS15	12
MEAF6	-0.131181	6.00707	0.218185	0.640427	Endothelium	MEAF6	12
C1orf122	-0.0239705	5.67886	0.00493231	0.94401	Endothelium	C1orf122	12
SF3A3	0.129443	5.61177	0.179114	0.672135	Endothelium	SF3A3	12
UTP11	-0.232513	6.19245	0.690175	0.406105	Endothelium	UTP11	12
RRAGC	0.0808115	5.38282	0.0681236	0.794089	Endothelium	RRAGC	12
AKIRIN1	-0.128212	5.64147	0.175643	0.675145	Endothelium	AKIRIN1	12
NDUFS5	0.129975	7.84357	0.283588	0.594359	Endothelium	NDUFS5	12
MACF1	0.413225	7.71744	2.77162	0.0959489	Endothelium	MACF1	12
PABPC4	-0.184393	5.67519	0.276013	0.599326	Endothelium	PABPC4	12
PPIE	-0.460156	5.07369	1.6275	0.20205	Endothelium	PPIE	12
CAP1	-0.0292112	7.47564	0.0158487	0.899818	Endothelium	CAP1	12
PPT1	-0.337883	5.96359	1.4414	0.229913	Endothelium	PPT1	12
FOXJ3	0.285554	5.13031	0.640578	0.423501	Endothelium	FOXJ3	12
PPCS	-0.369025	6.64558	2.20002	0.138009	Endothelium	PPCS	12
YBX1	0.00726121	9.6772	0.0011221	0.973278	Endothelium	YBX1	12
SVBP	-0.0584495	5.67186	0.037082	0.847298	Endothelium	SVBP	12
EBNA1BP2	0.0964962	5.97566	0.144215	0.704126	Endothelium	EBNA1BP2	12
TIE1	0.00298032	6.85364	0.000154716	0.990076	Endothelium	TIE1	12
ELOVL1	-0.363903	5.67287	1.04604	0.30642	Endothelium	ELOVL1	12
ATP6V0B	-0.183033	6.94504	0.532651	0.465495	Endothelium	ATP6V0B	12
RPS8	-0.0251656	11.9871	0.0118782	0.913213	Endothelium	RPS8	12
PLK3	0.0406808	5.93052	0.0179103	0.893538	Endothelium	PLK3	12
UROD	0.197574	5.49298	0.359536	0.548764	Endothelium	UROD	12
PRDX1	-0.224275	8.6851	0.845351	0.357871	Endothelium	PRDX1	12
AKR1A1	-0.385282	6.51587	2.259	0.132839	Endothelium	AKR1A1	12
NASP	-0.124217	7.66994	0.249988	0.617084	Endothelium	NASP	12
GPBP1L1	-0.294449	5.72629	1.45717	0.227381	Endothelium	GPBP1L1	12
PIK3R3	-0.00656976	6.92099	0.000574439	0.980879	Endothelium	PIK3R3	12
UQCRH	-0.0637391	8.08947	0.0901082	0.76404	Endothelium	UQCRH	12
EFCAB14	0.015185	6.45765	0.00407255	0.949116	Endothelium	EFCAB14	12
CMPK1	0.11214	6.06404	0.123878	0.724866	Endothelium	CMPK1	12
RNF11	0.0650276	5.56781	0.059378	0.807482	Endothelium	RNF11	12
EPS15	0.234559	5.57247	0.773251	0.379213	Endothelium	EPS15	12
OSBPL9	0.298965	5.48848	0.728435	0.393391	Endothelium	OSBPL9	12
NRDC	0.342669	6.21672	2.02183	0.155053	Endothelium	NRDC	12
TXNDC12	0.052019	6.42355	0.0405432	0.840422	Endothelium	TXNDC12	12
BTF3L4	0.181362	5.93173	0.54521	0.460282	Endothelium	BTF3L4	12
PRPF38A	-0.216079	5.95095	0.883849	0.34715	Endothelium	PRPF38A	12
TUT4	0.0570548	6.21898	0.0435312	0.834728	Endothelium	TUT4	12
SCP2	-0.230971	7.1716	0.991356	0.319411	Endothelium	SCP2	12
C1orf123	-0.434059	5.93616	3.15925	0.0754977	Endothelium	C1orf123	12
MAGOH	-0.125217	6.70964	0.287832	0.591613	Endothelium	MAGOH	12
HSPB11	0.0317524	5.71137	0.0105733	0.9181	Endothelium	HSPB11	12
TMEM59	-0.143205	8.26506	0.264032	0.607364	Endothelium	TMEM59	12
MRPL37	-0.0797915	5.01181	0.0532938	0.817428	Endothelium	MRPL37	12
SSBP3	-0.332894	5.16155	1.03829	0.308219	Endothelium	SSBP3	12
PLPP3	0.126039	7.28129	0.147896	0.700554	Endothelium	PLPP3	12
TACSTD2	0.828394	5.50037	4.04788	0.0442268	Endothelium	TACSTD2	12
JUN	-0.217139	10.2193	0.45086	0.501927	Endothelium	JUN	12
NFIA	-0.0823554	7.14168	0.152504	0.696154	Endothelium	NFIA	12
TM2D1	-0.267617	5.96576	0.98318	0.321415	Endothelium	TM2D1	12
USP1	0.175659	6.13131	0.487722	0.484945	Endothelium	USP1	12
ITGB3BP	-0.145659	5.34963	0.158355	0.690676	Endothelium	ITGB3BP	12
JAK1	0.0207332	8.12244	0.00903816	0.92426	Endothelium	JAK1	12
LEPROT	-0.0522605	8.60396	0.0372313	0.846995	Endothelium	LEPROT	12
LEPR	-0.216313	6.50005	0.44025	0.507002	Endothelium	LEPR	12
MIER1	0.0319956	6.61799	0.0191979	0.889801	Endothelium	MIER1	12
SERBP1	0.0143151	9.11567	0.0043833	0.947213	Endothelium	SERBP1	12
GADD45A	0.0602638	6.68387	0.0475645	0.827357	Endothelium	GADD45A	12
GNG12	-0.233204	6.04854	0.988212	0.32018	Endothelium	GNG12	12
SRSF11	-0.0019653	8.22636	8.31244e-05	0.992726	Endothelium	SRSF11	12
ZRANB2	0.35436	6.97073	2.54236	0.110829	Endothelium	ZRANB2	12
TYW3	0.0278641	5.68455	0.0105781	0.918082	Endothelium	TYW3	12
ACADM	-0.227155	5.85398	0.901724	0.34232	Endothelium	ACADM	12
AC118549.1	-0.531469	4.99788	2.01542	0.155708	Endothelium	AC118549.1	12
USP33	0.0836061	5.27683	0.0889247	0.765549	Endothelium	USP33	12
MIGA1	0.0206671	5.49005	0.00514895	0.942796	Endothelium	MIGA1	12
FUBP1	0.433358	6.11109	2.74506	0.0975556	Endothelium	FUBP1	12
DNAJB4	0.712143	6.9102	5.21862	0.0223462	Endothelium	DNAJB4	12
GIPC2	-0.186562	5.88365	0.500114	0.47945	Endothelium	GIPC2	12
IFI44L	-0.475467	7.4132	2.0117	0.15609	Endothelium	IFI44L	12
IFI44	-0.173108	5.94131	0.494649	0.481861	Endothelium	IFI44	12
ADGRL4	-0.0030587	8.87689	0.000167276	0.989681	Endothelium	ADGRL4	12
ADGRL2	0.456695	5.3126	1.92284	0.165544	Endothelium	ADGRL2	12
RPF1	0.293934	5.826	1.48355	0.22322	Endothelium	RPF1	12
GNG5	-0.0985102	7.83799	0.22531	0.635023	Endothelium	GNG5	12
CTBS	-0.220369	5.63313	0.749157	0.386743	Endothelium	CTBS	12
C1orf52	0.377744	5.67291	2.30685	0.128805	Endothelium	C1orf52	12
BCL10	-0.164525	5.28919	0.211535	0.645567	Endothelium	BCL10	12
CYR61	1.23569	7.27665	10.2498	0.001367	Endothelium	CYR61	12
ZNHIT6	0.648616	5.46191	3.87815	0.0489185	Endothelium	ZNHIT6	12
ODF2L	-0.105068	7.2805	0.213752	0.643842	Endothelium	ODF2L	12
SH3GLB1	0.314686	7.37393	2.232	0.135179	Endothelium	SH3GLB1	12
SELENOF	0.112264	6.94007	0.199001	0.655528	Endothelium	SELENOF	12
LMO4	0.0661869	5.81913	0.0531826	0.817615	Endothelium	LMO4	12
PKN2	-0.0766261	6.60699	0.0947366	0.75824	Endothelium	PKN2	12
GTF2B	-0.564468	5.40508	3.11674	0.0774917	Endothelium	GTF2B	12
GBP3	0.323488	5.34558	1.27312	0.259182	Endothelium	GBP3	12
GBP1	-0.0499345	7.22204	0.0269905	0.869505	Endothelium	GBP1	12
GBP2	-0.208126	7.14362	0.650333	0.419993	Endothelium	GBP2	12
GBP4	0.13907	7.20935	0.317875	0.572888	Endothelium	GBP4	12
LRRC8C	0.591251	5.71927	5.30679	0.0212424	Endothelium	LRRC8C	12
ZNF326	-0.122474	6.02455	0.219501	0.63942	Endothelium	ZNF326	12
ZNF644	-0.189734	6.18649	0.749502	0.386634	Endothelium	ZNF644	12
TGFBR3	0.682759	6.58718	4.10058	0.0428684	Endothelium	TGFBR3	12
RPAP2	-0.165064	5.46399	0.326199	0.567906	Endothelium	RPAP2	12
EVI5	0.0235491	5.45637	0.00598396	0.93834	Endothelium	EVI5	12
RPL5	-0.173375	10.915	0.651603	0.41954	Endothelium	RPL5	12
MTF2	-0.201525	5.99063	0.641546	0.423151	Endothelium	MTF2	12
FNBP1L	0.0610231	6.30178	0.0484388	0.825802	Endothelium	FNBP1L	12
DNTTIP2	0.0848409	6.58356	0.11138	0.738579	Endothelium	DNTTIP2	12
ARHGAP29	0.0692989	8.87803	0.0745461	0.784829	Endothelium	ARHGAP29	12
CNN3	-0.108794	8.10113	0.175728	0.675071	Endothelium	CNN3	12
PALMD	0.389124	8.56955	2.54691	0.11051	Endothelium	PALMD	12
VCAM1	0.746065	7.19514	3.75572	0.0526272	Endothelium	VCAM1	12
S1PR1	-0.122349	6.76062	0.310382	0.577446	Endothelium	S1PR1	12
RNPC3	0.511618	5.67137	2.03042	0.154178	Endothelium	RNPC3	12
SLC25A24	0.487805	5.28622	1.87226	0.171216	Endothelium	SLC25A24	12
PRPF38B	0.251333	7.2073	1.13642	0.28641	Endothelium	PRPF38B	12
STXBP3	0.363811	5.48465	1.04405	0.306881	Endothelium	STXBP3	12
TMEM167B	-0.0984807	5.18534	0.0899594	0.764229	Endothelium	TMEM167B	12
SARS	0.368871	6.76187	1.96405	0.161081	Endothelium	SARS	12
PSMA5	-0.154763	6.31028	0.470793	0.492622	Endothelium	PSMA5	12
GNAI3	-0.194411	6.80294	0.547721	0.45925	Endothelium	GNAI3	12
AHCYL1	-0.0201952	6.03849	0.00562296	0.940226	Endothelium	AHCYL1	12
LAMTOR5	0.137647	7.46461	0.414472	0.519708	Endothelium	LAMTOR5	12
DRAM2	0.0802114	5.35959	0.0542754	0.815784	Endothelium	DRAM2	12
ATP5PB	-0.150179	7.10882	0.422654	0.515616	Endothelium	ATP5PB	12
RAP1A	-0.0155465	7.14484	0.00464564	0.945659	Endothelium	RAP1A	12
CTTNBP2NL	0.353534	7.29267	2.11713	0.145659	Endothelium	CTTNBP2NL	12
CAPZA1	0.153342	6.22972	0.34142	0.559011	Endothelium	CAPZA1	12
RHOC	-0.526852	8.1938	3.01525	0.0824846	Endothelium	RHOC	12
RSBN1	0.0692422	5.97349	0.0622875	0.802916	Endothelium	RSBN1	12
HIPK1	0.352553	5.14008	1.14877	0.283806	Endothelium	HIPK1	12
TRIM33	-0.195701	5.50812	0.539072	0.462818	Endothelium	TRIM33	12
BCAS2	-0.165811	5.90206	0.32594	0.56806	Endothelium	BCAS2	12
CSDE1	0.186575	7.71417	0.773026	0.379283	Endothelium	CSDE1	12
ATP1A1	0.457377	8.19288	3.79499	0.0514063	Endothelium	ATP1A1	12
CD58	-0.087652	5.27942	0.0525235	0.818729	Endothelium	CD58	12
MAN1A2	0.305692	6.35876	1.46857	0.225571	Endothelium	MAN1A2	12
SRGAP2C	-0.631283	5.26427	2.84834	0.0914686	Endothelium	SRGAP2C	12
SRGAP2B	-0.201218	5.29966	0.282245	0.595234	Endothelium	SRGAP2B	12
RNF115	0.0347323	6.78381	0.0158784	0.899724	Endothelium	RNF115	12
ITGA10	-0.0249942	6.85313	0.00779321	0.929655	Endothelium	ITGA10	12
RBM8A	-0.0219296	8.00959	0.00946001	0.922518	Endothelium	RBM8A	12
LIX1L	0.199484	5.38824	0.436361	0.508884	Endothelium	LIX1L	12
POLR3GL	-0.121626	6.54277	0.219866	0.639142	Endothelium	POLR3GL	12
TXNIP	-0.438095	10.1818	3.14433	0.0761911	Endothelium	TXNIP	12
HIST2H2AC	0.526882	4.92694	1.15588	0.282322	Endothelium	HIST2H2AC	12
SF3B4	-0.463548	4.93252	2.07201	0.150024	Endothelium	SF3B4	12
ANP32E	0.251003	6.02955	0.577886	0.447142	Endothelium	ANP32E	12
APH1A	0.0707345	6.27859	0.0841222	0.771787	Endothelium	APH1A	12
C1orf54	0.277037	7.32326	0.99387	0.318798	Endothelium	C1orf54	12
MRPS21	-0.0288768	7.23654	0.0153057	0.90154	Endothelium	MRPS21	12
MCL1	0.3765	7.88257	2.18446	0.13941	Endothelium	MCL1	12
ENSA	-0.310264	7.21444	1.67461	0.195642	Endothelium	ENSA	12
CTSS	0.216565	6.64158	0.836476	0.360407	Endothelium	CTSS	12
CERS2	-0.137295	5.64093	0.150397	0.698156	Endothelium	CERS2	12
CDC42SE1	0.774738	5.28433	5.06171	0.0244601	Endothelium	CDC42SE1	12
PSMD4	-0.278804	6.8556	1.39408	0.237717	Endothelium	PSMD4	12
PSMB4	0.144801	6.75034	0.302211	0.5825	Endothelium	PSMB4	12
POGZ	0.145642	6.4114	0.374352	0.540641	Endothelium	POGZ	12
SNX27	-0.115623	5.09843	0.122219	0.72664	Endothelium	SNX27	12
MRPL9	-0.282725	6.12351	1.13409	0.286904	Endothelium	MRPL9	12
S100A10	-0.243107	9.95537	0.897014	0.343584	Endothelium	S100A10	12
S100A11	-0.0790698	9.18449	0.089608	0.764676	Endothelium	S100A11	12
S100A6	0.282763	11.0452	1.42188	0.233094	Endothelium	S100A6	12
S100A4	-0.299772	6.87032	0.486126	0.485661	Endothelium	S100A4	12
S100A16	-0.32603	8.20582	2.03194	0.154024	Endothelium	S100A16	12
S100A13	0.0631159	8.29045	0.0612846	0.804477	Endothelium	S100A13	12
[truncated: 61,436 more rows]

## Sheet: C19_Ctrl_DE_res_no_correction
	logFC	logCPM	LR	PValue	celltype	gene	nSamples
[truncated: 78,892 more rows]

[truncated: 1 more sheets: C19_Ctrl_DE_res_FastCAR]
